# Supplementary material for: Azetidines Kill Multidrug-Resistant Mycobacterium tuberculosis without Detectable Resistance by Blocking Mycolate Assembly
Source: J Med Chem. 2024 Feb 8;67(4):2529–48. doi: 10.1021/acs.jmedchem.3c01643 (PMC10895678; doi:10.1021/acs.jmedchem.3c01643)
Supplement: Supplementary file 2 — jm3c01643_si_002.zip [file jm3c01643_si_002.zip]

Archive with 4 entries (4 files):
- CSV file/004 Supplementary P Data File 1.csv
- CSV file/005 Supplementary P Data File.csv
- CSV file/All azetidine CN MIC data.csv
- CSV file/Molecular Formula  string.csv
