# Supplementary material for: Azetidines Kill Multidrug-Resistant Mycobacterium tuberculosis without Detectable Resistance by Blocking Mycolate Assembly
Source: J Med Chem. 2024 Feb 8;67(4):2529–48. doi: 10.1021/acs.jmedchem.3c01643 (PMC10895678; doi:10.1021/acs.jmedchem.3c01643)
Supplement: Supplementary file 2 — jm3c01643_si_002.zip [file jm3c01643_si_002.zip › CSV file/004 Supplementary P Data File 1.csv]

ID	log2FoldChange	pvalue	padj	BGAz004_3	BGAz004_2	BGAz004_1	Control_3	Control_2	Control_1
BCG_0001	-0.1191305	0.026033927	0.035093841	3228.979685	2891.657405	2824.34968	3191.718	3371.020248	3156.857475
BCG_0002	-0.556884859	6.51E-26	3.16E-25	1431.982295	1373.94264	1424.501224	2027.330323	2071.071193	2126.356145
BCG_0003	-0.597136693	2.73E-13	8.05E-13	551.5337972	578.3314811	649.5468333	956.5255806	896.7939342	836.3351787
BCG_0004	-0.238386348	0.00363741	0.005384567	515.4334032	590.2224087	575.5885305	679.3761179	648.4664659	653.5348509
BCG_0005	0.526632273	1.82E-42	1.42E-41	16433.70158	16637.56977	15970.70597	10810.62872	11790.02519	11447.27856
BCG_0006	0.620058983	4.03E-70	5.27E-69	14649.74044	14649.62286	15261.13501	9892.79608	9499.782382	9597.490788
BCG_0007	0.356075269	5.24E-13	1.53E-12	4181.628971	4520.714493	4745.121834	3607.442194	3416.262095	3478.889141
BCG_0008c	-0.36352902	5.61E-05	9.81E-05	389.0820242	396.7245861	399.8035789	487.7110674	523.8000445	514.3035131
BCG_0009	-0.223524452	2.58E-07	5.41E-07	3924.915059	3607.275051	3715.064892	4401.097474	4328.136644	4405.203756
BCG_0010c	-0.277390693	6.00E-05	0.00010473	1003.791511	986.9469948	872.4936012	1149.990303	1206.449239	1115.745006
BCG_0011c	-0.376000589	3.78E-08	8.41E-08	720.0023025	737.2375142	744.9423254	954.7259088	965.1593911	937.6804382
BCG_0012	-0.134782184	0.02206909	0.029979971	1342.734099	1375.023633	1256.219288	1490.12828	1457.79283	1415.045025
BCG_0013	0.143669464	0.007937826	0.011387927	2472.876989	2417.101293	2209.102349	2097.517524	2226.90422	2104.57165
BCG_0016	0.238000682	0.001107865	0.001731477	1249.474748	1109.099252	1049.350412	916.0329643	1011.406612	965.147845
BCG_0018	-0.567849833	2.53E-05	4.56E-05	147.4099422	176.2019279	189.7191246	237.5566823	259.3865864	263.3082443
BCG_0019	0.334517482	1.01E-07	2.18E-07	2206.135189	1945.788161	1853.245008	1545.918107	1598.545242	1620.577
BCG_0020	0.379604358	2.51E-05	4.53E-05	822.2867522	690.754797	660.265428	521.9048323	570.0472654	580.6041501
BCG_0021	-0.481903001	9.08E-25	4.28E-24	2898.059407	2772.748129	2636.774274	3768.512824	3888.788047	3948.676512
BCG_0022c	0.044309381	0.379770075	0.425449531	1967.471473	1916.601338	1952.927938	1834.765436	1911.216669	1916.088411
BCG_0023c	0.184678712	0.000189825	0.000316188	2472.876989	2461.422023	2432.049117	2084.019986	2265.108446	2134.880513
BCG_0024c	0.222027264	2.54E-05	4.58E-05	1945.410121	1873.361601	1972.221408	1608.006785	1705.114924	1653.727318
BCG_0025c	0.040217195	0.772686486	0.802756851	1181.285115	1444.207212	1553.124359	1498.226803	1296.932932	1267.28932
BCG_0026c	0.160757513	0.251337703	0.290956713	2359.561863	2740.318326	3171.632145	2641.018419	2518.462786	2239.067228
BCG_0027c	0.260109795	4.05E-10	1.02E-09	4097.394719	4129.394874	4269.216233	3546.253352	3464.520064	3422.060024
BCG_0028c	-0.11102285	0.279375518	0.320410065	469.305122	584.8174416	637.7563793	667.678251	600.2084963	556.9253512
BCG_0029c	-0.104419046	0.061111635	0.078342658	1855.159136	1959.841075	2053.682727	2217.195701	2054.985204	2033.535253
BCG_0030c	-0.156016612	0.003925471	0.005784981	2005.577444	1797.692062	1867.179181	2164.105382	2081.124937	2074.262788
BCG_0031	-0.059540908	0.264678884	0.305238258	5525.365859	4744.480131	4707.606753	5161.458824	5206.83384	5244.38039
BCG_0032	-0.537911601	8.03E-24	3.65E-23	1456.049225	1354.484758	1405.207753	2058.82458	2007.732608	2055.319748
BCG_0033	-0.469750757	4.12E-08	9.14E-08	581.6174589	630.2191653	692.4212118	964.6241039	870.6542007	799.3962524
BCG_0034	-0.100656507	0.221651679	0.259326557	534.4863889	575.0885008	616.3191901	625.3859629	607.2461169	616.5959245
BCG_0035	0.523637804	6.53E-38	4.52E-37	16687.40713	16436.50499	15954.62808	10728.74365	11869.44976	11546.72952
BCG_0036	0.596731514	5.94E-68	7.38E-67	14364.94845	14874.46949	15042.47568	9903.594111	9738.056106	9637.271171
BCG_0037	0.406303574	9.13E-16	2.98E-15	4219.734943	4595.303039	4835.158028	3542.654008	3358.955756	3394.592617
BCG_0038c	-0.244439237	0.007250973	0.010459508	444.2354039	417.2634611	391.2287033	492.210247	490.6226905	501.9905376
BCG_0039	-0.215351261	8.84E-06	1.65E-05	3961.015453	3787.800953	3523.202048	4431.691895	4197.437977	4458.244265
BCG_0040c	-0.326742055	1.56E-07	3.31E-07	950.6437086	937.2212973	936.8051689	1155.389318	1204.43849	1183.939947
BCG_0041c	-0.378978581	3.71E-08	8.28E-08	728.0246123	712.3746654	762.0920767	961.9245961	949.0734013	952.8348696
BCG_0042	-0.095580473	0.099014819	0.12283158	1351.759197	1338.269857	1290.518791	1368.650431	1466.8412	1419.780785
BCG_0043	0.067400538	0.224535958	0.26246792	2025.633219	1909.034384	1801.795754	1785.274461	1824.754474	1866.836509
BCG_0044c	0.236953358	4.72E-08	1.04E-07	5144.306145	4793.124835	4787.996212	4163.540792	4265.803434	4068.964811
BCG_0045c	0.30027063	3.12E-17	1.09E-16	11488.95039	12086.58746	11404.58466	9466.273855	9500.787756	9439.316412
BCG_0046c	0.353832542	9.61E-19	3.53E-18	8419.414111	8113.93663	7922.113276	6151.278334	6566.099983	6423.584578
BCG_0047c	0.317643009	6.51E-15	2.06E-14	4683.023333	4593.141052	4584.342915	3611.041538	3802.325851	3710.941371
BCG_0048c	0.20290185	1.16E-07	2.49E-07	12871.79604	12542.76668	11897.64002	10566.77318	11032.97829	10821.21112
BCG_0049c	0.1070157	0.00748265	0.010774034	6042.80484	6201.659265	5867.358689	5495.29795	5534.585883	5787.098462
BCG_0050c	0.184930109	5.65E-09	1.33E-08	32887.45893	32129.2865	31933.90892	28006.4931	28148.47149	29133.44707
BCG_0051c	-0.406292473	1.83E-19	6.92E-19	3472.657345	3234.33232	3176.991442	4442.489926	4298.980788	4359.740462
BCG_0052c	-0.319969032	0.113793977	0.140018687	76.21194288	73.50755273	67.52714604	92.68309953	91.48906728	87.13798012
BCG_0053	-0.122406966	0.072829891	0.092316618	952.6492861	952.3552052	857.4875688	1021.313767	972.1970117	1013.452595
BCG_0054	-0.116834756	0.054157079	0.069926345	1593.43128	1837.688818	1707.472121	1921.149684	1755.383643	1891.46246
BCG_0056	-0.257921137	0.000918731	0.001444452	712.9827815	676.7018825	638.8282387	813.4516697	754.0307743	858.1196738
BCG_0057	-0.350273426	2.54E-14	7.85E-14	2562.125185	2398.724405	2429.905398	3130.529158	3117.665908	3175.800515
BCG_0058	0.412915123	3.96E-08	8.80E-08	785.1835695	799.9351327	803.8945957	570.4959719	624.3374811	600.4943413
BCG_0059	0.398464539	3.56E-12	9.90E-12	1620.506575	1557.711522	1592.783159	1166.187349	1249.680337	1205.724442
BCG_0060	0.158383454	0.000741661	0.001176828	2978.282505	2883.009458	2830.780836	2531.238437	2567.72613	2690.858712
BCG_0061	-0.55731462	2.44E-14	7.54E-14	604.6815995	607.5183035	640.9719577	880.0395276	942.0357807	905.4772717
BCG_0062	-0.32901507	0.000749695	0.001187668	350.9760528	328.6220004	333.3482924	422.0230454	411.1981156	439.4785084
BCG_0063	-0.373392177	5.40E-06	1.03E-05	607.6899656	705.8887049	586.3071251	865.6421529	791.2296258	802.2377083
BCG_0064	-0.263629355	0.325000937	0.368247405	45.1254925	41.07775006	38.58694059	49.49097548	50.26871829	50.19905376
BCG_0065	-0.331142591	0.058236768	0.074900218	106.2956045	105.9373554	88.96433526	134.0755517	121.6502983	123.1297545
BCG_0066	-0.416472985	5.94E-14	1.81E-13	1306.633705	1338.269857	1307.668542	1823.967405	1738.292278	1711.503588
BCG_0067c	-0.172080544	7.14E-05	0.000123438	2985.302026	3042.996484	3091.242685	3509.360079	3373.030997	3389.856857
BCG_0068c	0.389492548	1.95E-15	6.30E-15	3812.602722	4093.722091	4130.946363	3217.813242	2925.639404	3041.304937
BCG_0069	0.09247817	0.026833219	0.036097395	4118.453282	4174.796598	4361.396147	3971.875741	3882.7558	4012.135693
BCG_0070c	0.041700627	0.506580064	0.552747261	2354.54792	2714.374484	2689.295388	2620.322193	2292.253554	2619.822315
BCG_0071c	0.110753915	0.047355502	0.061749699	1701.732462	1672.296825	1679.603775	1478.430413	1572.405508	1630.995671
BCG_0072	0.067228698	0.072460122	0.091906884	10500.20071	9946.220481	9785.005019	9482.470901	9747.104476	9629.693955
BCG_0073c	-0.181691235	0.000388106	0.000630773	2170.034795	2297.111023	2348.444079	2621.222028	2456.129575	2649.184026
BCG_0074c	0.074504317	0.164903417	0.197434364	1799.002968	1963.084055	1844.670132	1736.683321	1788.560997	1798.641568
BCG_0075c	0.428689656	1.12E-13	3.35E-13	1974.490994	1940.383193	1799.652035	1366.850759	1398.475743	1481.345662
BCG_0076c	0.186114063	1.28E-05	2.37E-05	4123.467226	4395.319256	4273.503671	3826.102322	3749.04101	3666.425229
BCG_0077c	0.494007237	2.72E-37	1.85E-36	9759.139844	9485.717283	9137.601905	6606.595308	6637.481563	6910.420684
BCG_0078c	0.414008284	1.43E-23	6.42E-23	4444.359617	4489.365684	4367.827303	3307.796834	3258.418319	3416.377112
BCG_0079c	0.225528357	1.84E-05	3.35E-05	1928.362713	1914.439351	1843.598273	1594.509246	1671.93757	1598.792505
BCG_0080	0.51711624	1.92E-47	1.64E-46	9206.603258	9128.989453	8811.756629	6292.552573	6323.80476	6354.442485
BCG_0081	0.621125681	7.61E-55	7.62E-54	13025.22271	14046.42853	13522.57896	8547.541383	9134.831487	8711.903708
BCG_0082	0.703514692	5.64E-68	7.05E-67	5848.263828	6142.204627	5822.340592	3606.542358	3639.455204	3691.998332
BCG_0083	0.309012289	4.72E-08	1.04E-07	1637.553983	1602.032252	1524.184153	1279.566675	1289.895311	1276.760839
BCG_0084	-0.529958232	3.36E-35	2.15E-34	3752.435398	3537.010479	3541.423659	5119.166536	5377.747482	5146.823739
BCG_0085	-0.405362963	2.70E-22	1.14E-21	5086.144399	4909.872125	4682.953985	6329.445846	6629.438568	6487.043759
BCG_0086	-0.413475614	3.33E-16	1.11E-15	2494.938341	2321.973872	2202.671192	3116.131783	3093.536923	3142.650196
BCG_0087	-0.269497527	2.09E-12	5.90E-12	5191.437215	5106.612928	4944.487693	6073.892445	6225.278073	6076.926961
BCG_0088	-0.397667383	9.19E-18	3.26E-17	2573.155861	2671.134747	2456.701885	3329.392896	3414.251346	3402.169832
BCG_0089	-0.239818373	6.98E-13	2.01E-12	10567.38755	10823.98714	10937.25394	12830.76035	12520.93235	12819.70175
BCG_0090	-0.290112547	1.05E-08	2.42E-08	1746.857954	1739.318417	1709.61584	2108.315555	2065.038947	2179.396655
BCG_0091	-0.084315804	0.022172223	0.030093594	5661.745125	5470.907711	5562.950602	5911.92198	5859.321803	5930.118408
BCG_0092	-0.184492028	7.84E-05	0.000135219	3115.66456	2906.791313	3106.248718	3439.172878	3580.138116	3357.65369
BCG_0093	-1.258067156	8.48E-265	3.85E-263	5979.62915	5682.782422	5743.022992	13789.0856	13690.18274	14155.18601
BCG_0094	-0.879500451	9.86E-88	1.53E-86	2791.763803	2737.075346	2651.780306	5020.184585	4842.88832	5187.551273
BCG_0095	0.642719856	2.03E-71	2.71E-70	7716.459217	7858.822182	7871.735881	4940.999024	5048.990065	5028.429744
BCG_0095A	0.481334732	5.86E-12	1.61E-11	1123.123369	1044.239646	1064.356445	730.6667652	820.3854824	766.2459339
BCG_0096	0.157149505	0.005461764	0.007957016	2031.649951	1880.928555	1886.472651	1640.400878	1810.679233	1753.178274
BCG_0097c	-0.106194032	0.021618922	0.029443764	3990.096325	3788.881946	3807.244805	3931.383125	4308.029157	4236.610707
BCG_0098c	0.151599504	0.07996267	0.100551403	509.4166709	531.8487639	512.3488223	458.9163181	454.4292133	484.9418024
BCG_0099	-0.363964387	9.42E-05	0.000161964	386.073658	380.5096847	365.5040762	467.0148413	513.7463009	477.3645867
BCG_0100c	-0.693542098	4.83E-28	2.54E-27	923.5684131	862.6327512	881.0684769	1385.747313	1497.002431	1433.988064
BCG_0101c	-1.222707354	8.05E-64	9.33E-63	850.3648364	782.6392379	698.8523685	1692.591361	1925.29191	1829.897582
BCG_0102	0.445125489	3.00E-15	9.63E-15	1881.231643	1780.396167	1854.316867	1400.144688	1366.303763	1285.285207
BCG_0103	-0.202900099	0.000228002	0.00037718	1521.230492	1458.260127	1597.070597	1742.082337	1783.534125	1742.759602
BCG_0104	-0.108036387	0.103355827	0.127931977	1374.823338	1607.437219	1638.873116	1699.790049	1702.098801	1576.060858
BCG_0105	0.165040847	0.007621794	0.01096639	1498.166351	1594.465298	1741.771624	1461.33353	1452.765958	1396.101986
BCG_0106	-0.166318217	0.00236089	0.003558901	1398.890267	1399.886482	1455.585148	1612.505965	1592.512995	1568.483642
BCG_0107c	-0.477079821	4.31E-10	1.08E-09	565.5728393	580.4934679	565.9417954	798.1544591	827.423103	757.7215662
BCG_0108c	1.106021644	1.02E-56	1.06E-55	1475.10221	1309.083035	1353.758499	619.9869473	644.4449684	659.2177626
BCG_0109	0.002453802	0.971277513	0.974979027	933.5963003	949.112225	957.1704986	940.3285341	1003.363617	892.2171443
BCG_0110c	0.305098038	2.43E-12	6.81E-12	3776.502328	3785.638966	3972.311162	3066.640808	3081.472431	3187.166338
BCG_0111c	0.411976867	1.73E-08	3.96E-08	1248.471959	1232.332502	1352.68664	988.0198377	1037.546345	856.2253699
BCG_0112	-1.708302429	0	0	11554.13166	11338.54001	11458.17764	37629.33841	36766.54055	37855.76945
BCG_0113	-1.743886016	0	0	5030.991019	5421.182014	5481.489283	17900.43591	17387.94966	18066.9236
BCG_0114	-2.740506979	0	0	667.857289	658.3249943	682.7744766	4470.384839	4657.899436	4299.122736
BCG_0115	-2.127051699	0	0	982.7329477	1019.376797	1081.506196	4642.2535	4428.674081	4391.943628
BCG_0116	-1.620485503	4.32E-272	2.01E-270	1664.629279	1722.022522	1682.819354	5356.723218	5205.828466	5021.79968
BCG_0117	-1.029468779	7.14E-106	1.36E-104	1774.936038	1830.121864	1751.418359	3649.734482	3544.950014	3737.461626
BCG_0118	-0.919238513	1.96E-50	1.79E-49	1105.073172	1205.307666	1123.308715	2154.207187	2028.84547	2307.262169
BCG_0119	-0.543443477	8.20E-33	4.89E-32	2144.965077	2249.547312	2221.964663	3171.92161	3219.208719	3250.625519
BCG_0120	-0.309116936	7.72E-08	1.67E-07	1400.895845	1302.597074	1287.303213	1624.203832	1626.695724	1695.402004
BCG_0121	-0.023463281	0.633810224	0.67371111	2586.192114	2741.39932	2882.230091	2771.494627	2752.715013	2817.777074
BCG_0122	-0.285626995	9.63E-07	1.93E-06	1255.49148	1172.877863	1242.285115	1491.028116	1529.17441	1455.772559
BCG_0123	-0.488658552	1.68E-07	3.56E-07	348.9704753	338.3509413	354.7854816	492.210247	496.6549367	473.5759789
BCG_0124	-0.179715256	0.000182619	0.000304828	2133.934401	2118.747108	2034.389257	2391.763869	2344.533021	2384.92863
BCG_0125	0.209129257	3.52E-07	7.27E-07	5644.697717	5670.891495	5640.124484	4803.324129	4741.345509	5122.197788
BCG_0126c	0.056383326	0.412596698	0.459073375	1130.14289	1135.043094	1054.70971	1004.216884	1034.530222	1154.578237
BCG_0127c	0.045174025	0.606953887	0.649181052	525.4612904	539.4157178	558.4387792	570.4959719	511.7355522	489.6775622
BCG_0128c	-0.076653761	0.240661115	0.279497962	949.6409199	968.5701066	900.3619472	997.0181969	992.304499	983.1437322
BCG_0129	0.505824433	9.69E-15	3.03E-14	1245.463593	1178.282831	1140.458466	844.0460909	826.4177286	840.1237866
BCG_0130	0.450590762	4.69E-15	1.49E-14	1509.197027	1495.013903	1511.32184	1094.200476	1080.777443	1129.005134
BCG_0131	0.510262019	1.66E-11	4.46E-11	812.258865	768.5863234	789.9604227	565.9967923	556.9773986	541.7709199
BCG_0132	0.577955402	7.63E-44	6.05E-43	4452.381926	4614.760921	4527.534363	3004.552129	2996.01561	3105.71127
BCG_0133	0.065960127	0.420980521	0.467713379	578.6090927	561.0355863	597.0257198	566.8966282	528.8269164	562.6082629
BCG_0134	0.143826147	2.12E-06	4.14E-06	18862.45586	18999.54039	19097.32002	17334.43912	17178.83179	17040.21087
BCG_0135	0.502141342	1.25E-39	9.11E-39	8094.510565	8654.433341	8356.216358	5839.03527	5953.826994	5932.012712
BCG_0136c	0.418957224	7.03E-27	3.53E-26	7473.784346	7450.206668	7489.082054	5696.861195	5341.554005	5722.692129
BCG_0137	-0.244313317	1.17E-06	2.34E-06	2393.65668	2204.145589	2391.318457	2856.979039	2702.446295	2719.273271
BCG_0138c	-0.494222075	0.110836967	0.136507748	31.08645039	32.42980268	28.94020545	45.89163181	52.27946702	32.20316657
BCG_0139	-0.720820229	1.52E-26	7.57E-26	709.9744153	692.9167838	692.4212118	1125.694733	1130.040787	1198.147227
BCG_0140c	-0.72553753	2.46E-92	4.10E-91	6940.300746	7036.186187	6909.206085	11463.00976	11239.08003	11830.8751
BCG_0141c	-0.534716653	3.48E-26	1.71E-25	1903.292995	1760.938285	1808.226911	2578.92974	2642.123833	2709.801751
BCG_0142	-0.185055998	0.006463625	0.009371663	867.4122447	865.8757314	892.858931	1050.108516	984.2615041	949.9934137
BCG_0143	-0.158034369	0.084877696	0.106292163	530.475234	473.4751191	493.055352	506.6076217	610.26224	555.9781992
BCG_0144	-0.670738579	8.55E-84	1.28E-82	6387.76416	6302.191653	6344.336149	10117.75506	9936.114857	10246.28988
BCG_0145	-0.906457608	1.96E-49	1.75E-48	1407.915366	1301.516081	1449.153991	2512.341882	2817.058973	2469.225154
BCG_0146	-0.735996937	2.98E-40	2.20E-39	1210.365988	1205.307666	1228.350942	1962.542137	1997.678865	2109.30741
BCG_0147	-0.570617498	1.24E-15	4.03E-15	667.857289	664.8109549	642.0438171	933.1298467	1012.411986	988.826644
BCG_0149	-0.331237214	4.03E-07	8.27E-07	938.6102439	908.0344749	847.8408336	1129.294077	1128.030038	1133.740893
BCG_0150c	0.014602642	0.756795068	0.789062061	3804.580412	3560.792334	3614.310102	3644.335467	3447.4287	3777.242008
BCG_0151	-0.487294707	1.77E-11	4.76E-11	635.7680499	668.0539351	644.187536	869.2414966	927.9605396	933.8918304
BCG_0152c	-0.081034075	0.285878155	0.326936316	967.6911169	819.3930143	922.8709959	959.2250883	1016.433484	893.1642962
BCG_0153	0.01406921	0.827769016	0.849043453	1122.12058	1163.148923	1064.356445	1063.606055	1159.196644	1095.854815
BCG_0154c	0.230307407	3.59E-07	7.43E-07	2911.09566	2857.065616	2787.906458	2440.355009	2412.898478	2440.810595
BCG_0155c	0.68174878	5.67E-16	1.87E-15	867.4122447	801.0161261	737.4393091	493.1100829	531.8430395	476.4174348
BCG_0156	-0.608244358	1.59E-09	3.88E-09	280.7808422	311.3261057	289.4020545	428.3218969	466.4937057	448.950028
BCG_0157	-0.271553624	0.002412739	0.003631516	424.1796295	424.8304151	407.3065952	491.3104111	528.8269164	497.2547778
BCG_0158	-0.392407507	5.72E-06	1.08E-05	757.1054852	884.2526196	978.6076879	1258.870449	1133.05691	1043.761458
BCG_0159	-0.247978086	6.42E-09	1.50E-08	14792.13644	15366.3215	14105.67051	16557.88072	18160.07717	17850.97295
BCG_0160	-0.041645262	0.345829918	0.390058237	7247.154095	6891.333069	6713.055804	6781.163476	7444.797178	7241.923869
BCG_0161	0.234691315	1.59E-09	3.87E-09	5395.003325	5232.008165	5194.230948	4441.59009	4554.345877	4452.561354
BCG_0162	-0.29810567	3.63E-09	8.63E-09	1711.760349	1669.053844	1641.016835	2057.024908	2045.936834	2072.368484
BCG_0163c	0.384786551	8.15E-24	3.71E-23	7229.103898	7491.284418	7438.704659	5747.252007	5473.258047	5747.31808
BCG_0164	-0.372764671	7.66E-06	1.44E-05	492.3692626	477.7990928	484.4804764	596.5912135	657.5148352	630.8032039
BCG_0165c	0.121366779	0.049412836	0.064199314	1384.851225	1341.512837	1254.075569	1172.486201	1236.61047	1252.134888
BCG_0166c	0.291151332	5.05E-07	1.03E-06	1472.093844	1442.045226	1460.944445	1174.285873	1239.626593	1163.102604
BCG_0167	0.675649849	1.71E-35	1.10E-34	2446.804482	2418.182286	2325.93503	1464.033038	1444.722964	1593.109593
BCG_0171c	-0.291008583	2.61E-11	6.97E-11	3339.286445	3263.519143	3244.518588	4030.365076	3867.675185	4149.472727
BCG_0172	-0.154645668	0.009263301	0.013184186	1234.432917	1205.307666	1179.045407	1312.860604	1319.051168	1397.049138
BCG_0173c	0.076794924	0.117236824	0.14386473	2310.425216	2273.329168	2263.767182	2156.006859	2093.189429	2242.855836
BCG_0174	-0.389520724	2.10E-07	4.41E-07	862.3983011	733.9945339	776.0262497	978.1216426	1038.55172	1093.960511
BCG_0175	-0.287453886	3.06E-07	6.38E-07	2188.084992	2506.823747	2375.240565	2879.474937	2728.586029	3016.678986
BCG_0176	-0.22266696	0.000547028	0.000877153	924.5712018	899.3865275	897.1463688	1033.91147	1059.664581	1082.594688
BCG_0177c	-0.046015801	0.383004677	0.428804613	1606.467533	1572.84543	1627.082662	1659.297432	1633.733344	1668.88175
BCG_0178	-0.09162479	0.151851268	0.183139304	956.6604409	946.9502381	941.0926067	1017.714423	990.2937502	1022.924114
BCG_0179c	-0.113802239	0.006207746	0.009027164	4595.780714	4568.278204	4360.324287	4884.309362	4739.33476	5010.433857
BCG_0180	0.199567908	5.35E-07	1.09E-06	4451.379138	4393.157269	4346.390114	3882.791985	3771.159246	3832.176821
BCG_0181	0.516824664	1.37E-59	1.45E-58	16410.63744	16324.08167	16083.25121	11499.00319	11259.18752	11360.14058
BCG_0182	0.825429354	3.40E-110	6.78E-109	11742.65594	11081.26357	11158.05699	6363.63961	6331.847755	6482.307999
BCG_0183	0.742913233	1.10E-100	2.01E-99	12259.09213	12322.24402	11911.57419	7246.378646	7147.206366	7411.46407
BCG_0184	0.696935537	6.68E-69	8.44E-68	6393.780893	6756.208891	6649.816096	4140.145058	3997.368478	4073.700571
BCG_0185	0.54588601	8.77E-37	5.89E-36	5356.897354	5861.146337	5522.219943	3802.706588	3846.562323	3816.075238
BCG_0186c	-0.057134997	0.526218981	0.571807259	496.3804175	474.5561125	461.9714277	492.210247	534.8591626	465.0516113
BCG_0187c	-0.117750519	0.063792279	0.081620238	977.7190041	943.7072579	982.8951257	1046.509172	1036.540971	1068.387408
BCG_0188c	-0.270263222	9.96E-06	1.85E-05	1098.053651	1035.591699	1024.697645	1261.569957	1258.728706	1290.020967
BCG_0189c	0.431717296	2.08E-21	8.53E-21	3722.351737	3662.405716	3479.25581	2717.504472	2621.010971	2715.484663
BCG_0190c	0.452718184	1.38E-21	5.70E-21	4492.493475	4209.388387	4024.832276	3054.942941	3086.499303	3159.698931
BCG_0191	-0.622775176	4.31E-49	3.82E-48	3216.946221	3324.054774	3174.847723	5111.068013	4840.877571	5005.698097
BCG_0192	-0.514990843	2.34E-18	8.51E-18	1119.112214	1123.152166	1231.566521	1667.395956	1634.738719	1660.357382
BCG_0193	-0.337255117	2.53E-24	1.18E-23	8998.023204	8799.286459	8969.319969	11392.82255	11183.78444	11238.90513
BCG_0194	-0.20374094	7.02E-05	0.000121561	1800.005756	1729.589476	1732.124889	1990.43705	2077.10344	1994.702023
BCG_0195c	-0.307511446	6.33E-08	1.38E-07	1659.615335	1609.599206	1726.765592	1981.438691	2201.769861	2002.279239
BCG_0196c	-0.067936782	0.419359004	0.466072412	513.4278257	524.2818099	528.4267143	521.9048323	546.923655	573.0269345
BCG_0197	-0.355188027	3.70E-10	9.35E-10	1486.132886	1395.562508	1472.734899	1823.967405	1792.582494	1953.974489
BCG_0198c	-0.303255394	1.40E-06	2.77E-06	1019.83613	951.2742118	1002.188596	1239.074059	1184.331003	1245.504825
BCG_0199	-0.691061771	7.25E-14	2.19E-13	327.9119121	341.5939215	334.4201518	521.9048323	542.9021575	555.9781992
BCG_0200	-0.514823351	9.85E-43	7.74E-42	5995.67377	5723.860172	5671.208408	8196.605375	8253.118168	8402.185018
BCG_0201c	-0.64087218	8.45E-57	8.79E-56	4026.196719	3908.872216	3751.508113	6075.692117	6041.294564	6108.182976
BCG_0203	-0.749679289	4.33E-50	3.91E-49	1867.192601	1849.579746	1984.011862	3230.410945	3295.617171	3059.300824
BCG_0204	-0.470373863	8.88E-32	5.15E-31	4124.470014	4136.961828	4173.820741	5913.721652	5556.704119	5754.895296
BCG_0205	-0.433275882	3.71E-22	1.56E-21	3380.400782	3301.353912	3129.829626	4473.084347	4274.851803	4500.866104
BCG_0206	-0.357493897	1.91E-17	6.71E-17	4861.519725	4774.747947	4988.433931	6536.408107	6034.256943	6163.117789
BCG_0207	-0.243257501	5.26E-08	1.15E-07	2885.023154	2967.326945	3043.00901	3560.650727	3398.165356	3566.974273
BCG_0208	-0.150590424	6.08E-05	0.000105925	6810.941001	6938.896779	6692.690474	7706.1948	7657.936544	7327.167546
BCG_0209	0.139960248	0.00118448	0.001843199	6542.193623	6098.96489	6046.359219	5468.302872	5838.208942	5658.285796
BCG_0210	0.158592905	0.00014957	0.000251468	3540.846978	3479.717827	3561.788989	3127.82965	3200.106606	3154.01602
BCG_0211	0.186043452	2.14E-08	4.86E-08	13409.29079	13248.65539	13287.84174	11412.61895	11818.17567	11884.86277
BCG_0212	0.181673222	5.64E-05	9.86E-05	9902.538631	11090.99252	10649.9956	9352.894529	8904.600757	9637.271171
BCG_0213	0.122390533	0.001407574	0.002170697	6333.613569	6719.455114	6433.300485	5929.018862	6045.316061	5926.3298
BCG_0214	0.137871483	0.008249546	0.011809405	2908.087294	3148.93384	3339.91408	2914.568538	2821.08047	2801.675491
BCG_0215	0.18928972	3.22E-07	6.71E-07	6958.350943	6911.871944	6731.277415	5939.816893	5972.929107	6156.487726
BCG_0216c	0.576001122	1.91E-41	1.46E-40	9467.328326	8609.031617	8972.535548	5898.424441	5994.041968	6254.991529
BCG_0217c	0.244313215	3.08E-09	7.36E-09	4942.745612	4892.57623	4717.253488	4123.948011	3977.260991	4183.570198
BCG_0218c	0.96986455	1.88E-56	1.94E-55	1685.687842	1653.919936	1586.352002	817.0510133	871.6595751	827.8108111
BCG_0219c	0.765640648	9.16E-75	1.27E-73	5293.721664	5161.743593	5068.823391	2959.560334	3062.370318	3111.394181
BCG_0220	-0.314400401	1.65E-09	4.01E-09	2381.623215	2133.881016	2328.078749	2853.379695	2735.623649	2921.96379
BCG_0221	0.195977462	2.97E-05	5.32E-05	4642.911784	4295.867861	4223.126276	3763.113808	3751.051759	3978.038223
BCG_0222	0.230327265	1.68E-05	3.06E-05	2143.962288	2286.301089	2160.868673	1836.565108	1808.668484	1971.970376
BCG_0223	0.326231187	1.20E-23	5.42E-23	14016.98076	14457.20603	14126.03584	11343.33158	11206.90805	11426.44122
BCG_0224	0.155651093	0.001610756	0.002468618	3184.856982	2910.034293	2876.870793	2687.809886	2709.483916	2659.602698
BCG_0225	0.22805193	9.85E-08	2.13E-07	3665.19278	3584.574189	3614.310102	3180.020133	3053.321949	3041.304937
BCG_0226c	0.285938764	3.32E-16	1.11E-15	9026.101288	9160.338263	8907.152121	7498.332703	7461.888542	7261.814061
BCG_0227	0.360153707	1.09E-19	4.15E-19	5664.753492	5648.190633	5629.405889	4393.898786	4544.292133	4263.130962
BCG_0228	0.404671371	1.69E-20	6.66E-20	4561.685897	4309.920776	4429.995152	3233.110453	3434.358833	3384.173945
BCG_0229	0.432478928	1.46E-29	7.97E-29	8165.708565	8003.6753	8304.767104	6246.660941	6020.181702	5866.659227
BCG_0230c	0.181570434	0.001113972	0.001739645	2232.207696	2164.148832	1970.077689	1919.350013	1844.861961	1849.787774
BCG_0231	0.081155196	0.149440341	0.180562321	1557.330886	1503.661851	1641.016835	1456.834351	1491.975559	1496.500093
BCG_0232	-0.151515618	0.02294529	0.031089451	938.6102439	901.5485144	959.3142176	1088.801461	1000.347494	1019.135507
BCG_0233	0.164385972	0.122947841	0.150438811	366.0178836	411.858494	412.6658925	391.4286242	313.6768021	355.1819842
BCG_0234	-0.09175907	0.076692898	0.096775983	2127.917668	2029.024654	1999.017895	2141.609484	2133.404404	2286.424826
BCG_0235c	0.000262006	0.993952955	0.993952955	7705.428541	7626.408596	7618.777049	7592.815474	7585.549589	7768.540358
BCG_0236	-0.272579727	2.18E-06	4.24E-06	1276.550043	1217.198594	1209.057472	1455.034679	1511.077672	1508.813069
BCG_0237	-0.191887826	0.000749184	0.001187334	1909.309727	1963.084055	1847.885711	2016.532292	2217.855851	2301.579257
BCG_0238c	0.338223738	3.08E-12	8.59E-12	4697.062375	4819.068678	4420.348417	3467.067791	3727.928148	3831.229669
BCG_0239c	0.815040496	5.32E-111	1.07E-109	20405.74771	20579.95278	20205.6227	11667.27251	11088.27388	12022.1998
BCG_0240	-0.233845483	4.37E-08	9.68E-08	2998.338279	3006.242708	2961.547691	3572.348594	3537.912393	3433.425847
BCG_0241c	0.018047151	0.678931219	0.716468282	3417.503965	3538.091472	3355.991972	3359.087481	3340.859017	3482.677749
BCG_0242	-0.051740022	0.284519605	0.325553709	2400.676201	2485.203878	2452.414447	2576.230233	2604.924982	2424.709012
BCG_0243c	0.454167473	5.02E-47	4.23E-46	27347.05124	27583.70916	26765.4026	19549.83515	19846.08998	20237.79588
BCG_0244c	0.318312799	1.81E-12	5.13E-12	4652.939671	4722.860263	5000.224385	3768.512824	4017.475965	3745.038841
BCG_0245c	0.919354535	1.55E-73	2.13E-72	2621.28972	2665.72978	2646.421009	1345.254697	1417.577856	1433.040912
BCG_0246	0.234150803	8.97E-06	1.68E-05	1987.527247	1861.470674	1929.34703	1670.095463	1637.754842	1605.422568
BCG_0247	-0.348833837	4.62E-08	1.02E-07	975.7134267	1106.937265	1032.200661	1340.755517	1332.121035	1291.91527
BCG_0248	-0.313711472	6.88E-19	2.55E-18	10926.38592	10640.21826	10405.61165	12956.73738	13241.78577	13543.32584
BCG_0249c	-0.484478244	2.83E-23	1.25E-22	1941.398966	1859.308687	1907.909841	2716.604636	2580.795997	2688.964408
BCG_0250c	-0.382993861	4.70E-17	1.62E-16	2419.729187	2327.378839	2330.222468	3013.550489	3091.526175	3126.548613
BCG_0251	-0.292949393	1.59E-07	3.38E-07	1778.947193	1725.265502	1663.525883	1996.735902	2106.259296	2230.542861
BCG_0252c	0.149586368	0.001543969	0.002369939	2778.727549	2690.592629	2752.535096	2375.566823	2543.597145	2495.745409
BCG_0253	-0.613786464	1.00E-71	1.34E-70	7366.485953	7524.795214	7604.842876	11388.32338	11378.82707	11655.65199
BCG_0254c	-0.622031795	6.10E-41	4.58E-40	2434.771017	2350.079701	2278.773214	3735.218895	3581.143491	3555.60845
BCG_0255	0.066771711	0.299779616	0.341434853	1101.062017	1125.314153	1122.236856	1053.70786	1131.046161	1013.452595
BCG_0256	-0.207234748	0.203159592	0.238965033	166.4629279	118.9092765	123.263838	156.5714497	161.8652729	154.3857691
BCG_0257	0.017151776	0.612421043	0.653613058	10287.6095	10586.16859	10314.50359	10274.32651	10115.07149	10428.14306
BCG_0258	0.093132891	0.022757242	0.030845236	4456.393081	4535.848401	4524.318785	4298.516179	4072.771556	4297.228433
BCG_0259c	-0.028696446	0.540116905	0.584337867	3040.455406	3018.133636	3007.637647	2960.460169	3244.343078	3046.987848
BCG_0260c	-0.137612413	0.179040133	0.213325563	481.3385866	425.9114085	404.0910168	464.3153336	543.9075319	436.6370526
BCG_0261c	-0.216492009	0.001113698	0.001739645	886.4652304	906.9534815	966.8172338	1057.307203	1108.927925	1040.920002
BCG_0262	0.306250488	9.78E-14	2.94E-13	4332.04728	4506.661579	4493.23486	3647.934811	3520.821029	3610.543263
BCG_0263c	-0.219263217	1.00E-05	1.87E-05	2246.246738	2301.434997	2143.718922	2652.716286	2499.360673	2635.923899
BCG_0264c	-0.383063953	4.30E-20	1.66E-19	3302.183262	3485.122794	3429.950275	4501.879097	4445.765445	4373.947741
BCG_0265	0.200970185	5.19E-05	9.11E-05	2100.842373	2174.958766	2131.928468	1876.157889	1814.70073	1881.99094
BCG_0266c	0.040137444	0.531709078	0.576346383	1609.475899	1466.908074	1396.632878	1380.348298	1530.179785	1443.459584
BCG_0267c	0.199737102	0.000221105	0.000366745	2048.697359	1946.869154	1853.245008	1698.890213	1716.174042	1679.300421
BCG_0268	-0.859516509	1.28E-37	8.76E-37	1002.788722	860.4707643	888.5714931	1594.509246	1744.324525	1659.41023
BCG_0269	-0.060988506	0.297122464	0.338796784	1565.353195	1421.506351	1579.920845	1573.81302	1552.298021	1638.572887
BCG_0270	0.047437716	0.379219975	0.425049112	1945.410121	1777.153187	1890.760089	1772.676758	1801.630863	1859.259293
BCG_0271c	0.599503788	1.15E-29	6.30E-29	3261.068924	3084.074234	2995.847193	1980.538855	2187.69462	2000.384935
BCG_0272c	0.14824524	0.007840918	0.011261165	1547.302998	1600.951259	1559.555516	1442.436976	1361.276891	1442.512432
BCG_0273c	0.073952427	0.026338948	0.035449386	14222.55245	14350.18768	13893.44233	13693.703	13184.47943	13463.76508
BCG_0274c	-0.18381561	0.001651232	0.00252869	2305.411272	1942.54518	2079.407354	2414.259767	2435.016714	2341.35964
BCG_0275	-0.27451498	4.51E-09	1.06E-08	3453.604359	3602.951077	3617.525681	4523.475159	4077.798427	4304.805648
BCG_0276	0.412385706	5.61E-21	2.26E-20	4765.252008	4590.979065	4939.128396	3665.931529	3611.304722	3463.73471
BCG_0277	0.495273655	1.60E-33	9.74E-33	4288.927365	4211.550374	4215.62326	2982.956067	3054.327323	2985.422971
BCG_0278	0.301898084	1.87E-07	3.96E-07	2439.784961	2383.590497	2107.2757	1867.159529	1835.813592	1919.877018
BCG_0279c	0.320172372	1.54E-13	4.60E-13	5410.045156	5184.444454	4940.200256	4121.248503	4098.911289	4224.297732
BCG_0280c	0.333236416	9.05E-17	3.09E-16	7877.908201	7631.813563	7401.189578	5848.933466	6147.864246	6192.4795
BCG_0281	0.527153416	5.95E-42	4.58E-41	16062.66975	15503.60767	14900.99023	10438.09665	11109.38674	10701.86997
BCG_0282c	0.4412971	1.80E-38	1.26E-37	25993.28647	24766.6403	24509.13843	18211.77914	18655.72673	18569.86128
BCG_0283	0.300559187	1.89E-10	4.83E-10	3275.107967	3206.226491	3217.722102	2659.914973	2725.569906	2491.009649
BCG_0284	-0.078227142	0.055203617	0.071161335	3762.463286	3671.053663	3816.89154	4008.769014	3945.089011	3923.103409
BCG_0285c	0.118391733	0.001045255	0.00163816	6679.575678	6551.901134	6469.743706	6062.194578	6000.074215	6087.345633
BCG_0286c	0.027617307	0.39821404	0.444321851	21018.45162	20093.50574	20146.67043	19976.35737	19851.11685	20271.89335
BCG_0287c	0.10406551	0.027204272	0.036521943	7901.975131	7042.672148	7150.374464	6609.294816	7119.055884	6834.648528
BCG_0288c	1.061227801	1.58E-82	2.33E-81	3181.848615	2889.495418	2910.098437	1407.343375	1394.454245	1503.130157
BCG_0289c	1.944125587	0	0	9541.534691	9272.761578	9436.650694	2571.731053	2445.070457	2323.363753
BCG_0290	-1.014001634	3.39E-91	5.47E-90	1854.156347	2080.912338	2067.6169	3988.972623	4091.873669	4036.761644
BCG_0291	-0.777546027	1.02E-18	3.73E-18	352.9816302	374.0237242	383.725687	612.78826	655.5040865	635.5389637
BCG_0292c	-0.441335459	6.94E-09	1.62E-08	578.6090927	555.6306192	546.6483251	769.3597097	750.0092768	763.404478
BCG_0293c	-0.619393672	4.29E-30	2.37E-29	1590.422913	1675.539805	1484.525353	2385.465018	2434.011339	2478.696674
BCG_0294c	-0.217792442	3.80E-08	8.47E-08	4812.383078	4572.602177	4711.89419	5583.48187	5398.860344	5412.026287
BCG_0295	0.035736745	0.62169007	0.662253294	834.3202168	784.8012248	874.6373201	814.3515056	841.4983441	777.6117574
BCG_0296c	-0.394756426	1.42E-06	2.82E-06	641.7847822	570.7645271	533.7860116	743.2644681	784.1920053	770.9816937
BCG_0297c	-0.676905766	6.81E-24	3.12E-23	791.2003018	778.3152642	761.0202173	1235.474715	1311.008173	1181.098491
BCG_0298c	-0.897775265	1.64E-31	9.45E-31	529.4724453	511.3098889	539.1453089	937.6290263	956.1110218	1050.391521
BCG_0299c	0.17547391	0.037677727	0.049671238	561.5616844	585.898435	556.2950602	479.6125442	501.6818085	527.5636405
BCG_0300c	0.785827626	3.24E-67	3.92E-66	4234.776774	4122.908914	4014.113681	2314.377981	2467.188694	2397.241605
BCG_0301c	-0.001765524	0.96960647	0.973548962	4045.249705	4145.609775	3984.101616	3962.877382	3909.900908	4316.171472
BCG_0302c	-0.154770287	0.002407957	0.003627082	2272.319244	2176.03976	2059.042025	2454.752384	2429.989842	2361.249831
BCG_0303c	-0.171520693	0.00255289	0.003832245	1555.325308	1646.352983	1565.986672	1703.389392	1778.507253	1887.673852
BCG_0304c	0.04796961	0.184799603	0.218999169	6866.094381	6611.355772	6754.858323	6562.503348	6451.487305	6557.133004
BCG_0305	-0.193405143	0.002694895	0.004037744	1183.290692	1125.314153	1033.27252	1240.873731	1287.884563	1294.756726
BCG_0306c	-0.457506647	1.03E-13	3.09E-13	1485.130098	1286.382173	1389.129861	1892.354935	1998.684239	1826.108975
BCG_0307c	-0.204058193	0.000591905	0.000946042	1441.007394	1303.678068	1286.231353	1545.018271	1549.281898	1551.434907
BCG_0308	0.509747923	5.48E-41	4.13E-40	5789.099293	5690.349376	5844.849641	4077.156543	4074.782304	4015.924301
BCG_0309c	0.287835436	9.68E-12	2.64E-11	5404.028424	5305.515718	5095.619877	4383.100755	4154.206879	4408.045212
BCG_0310c	0.125232995	0.015029562	0.02089437	2321.455892	2163.067838	2210.174209	1967.941152	2074.087317	2098.888739
BCG_0311c	0.188849245	0.034217489	0.04535166	597.6620784	575.0885008	543.4327467	472.4138568	481.5743212	552.1895914
BCG_0312	0.014001854	0.836734761	0.856904884	979.7245816	1096.12733	1124.380575	1033.91147	1089.825812	1044.708609
BCG_0313c	-0.27094109	0.00025071	0.000413248	683.9019085	642.110093	642.0438171	769.3597097	811.3371131	795.6076446
BCG_0314	-0.244823852	0.000902384	0.001421012	1099.056439	1032.348719	1023.625785	1128.394241	1388.421999	1225.614633
BCG_0315A	0.254618427	3.61E-08	8.05E-08	3035.441462	2963.002971	3148.051237	2497.044672	2610.957228	2560.151742
BCG_0315c	0.037442527	0.50841731	0.554171492	3006.360589	2982.460853	3078.380372	2708.506112	3229.262463	2901.126447
BCG_0317c	0.009671069	0.908869085	0.919810901	944.6269763	1085.317396	1129.739872	1162.588006	1059.664581	914.0016393
BCG_0318c	-0.1376726	0.102378962	0.126842044	999.780356	1141.529054	1183.332845	1371.349939	1226.556726	1057.021585
BCG_0319c	0.067663286	0.625767567	0.665878712	3186.862559	3869.956453	3776.160881	3910.686899	3407.213725	3017.626138
BCG_0320	-0.056942724	0.278186517	0.319427254	2005.577444	1936.05922	2017.239506	2012.033112	2178.646251	2010.803606
BCG_0321	0.409107728	1.44E-30	8.00E-30	7330.385559	7335.621365	7324.015697	5587.081213	5529.559012	5443.282302
BCG_0322	0.848892801	3.08E-141	8.07E-140	50042.1656	49536.52359	47027.83385	26993.27786	26914.87715	27490.13842
BCG_0323	1.287739205	1.55E-208	5.93E-207	28490.23039	28625.78682	26504.94075	10824.12625	11661.33727	11768.36308
BCG_0324	1.357376346	0	0	45614.85339	46358.40293	44894.83352	17581.894	17578.97078	18257.30114
BCG_0325	1.227620886	2.62E-54	2.59E-53	2085.800542	2521.957655	2773.972285	1078.003429	1075.750571	997.3510116
BCG_0326	1.202489937	3.61E-29	1.95E-28	8467.54797	9733.264776	10584.61218	4301.215687	4356.287127	3850.172708
BCG_0327	1.209765316	4.70E-133	1.08E-131	3752.435398	4024.538512	4114.868471	1701.589721	1736.28153	1702.97922
BCG_0328	1.218345209	5.16E-202	1.94E-200	10653.62738	10841.28303	10600.69007	4386.700099	4810.71634	4600.317059
BCG_0329	1.240718268	6.42E-187	2.31E-185	11317.47352	12245.49349	11390.65049	4730.43742	5009.780464	5052.108543
BCG_0330	1.384530929	1.70E-159	5.20E-158	13844.5011	14530.71359	13507.57293	4880.710018	5795.983218	5369.404449
BCG_0331	1.351114704	1.40E-236	5.95E-235	13950.7967	14949.05804	13790.54382	5441.307795	5525.537514	5767.208271
BCG_0332	1.098327762	7.90E-159	2.38E-157	8383.313717	8940.896598	8711.001839	4042.962779	3932.019144	4182.623046
BCG_0333c	0.401385821	6.51E-23	2.85E-22	7334.396714	6836.202404	6938.146291	5186.65423	5430.026949	5369.404449
BCG_0334	-0.360079344	1.47E-09	3.60E-09	1334.711789	1226.927535	1185.476564	1586.410723	1614.631231	1611.10548
BCG_0335c	0.029354363	0.541863477	0.585746265	3370.372895	3339.188682	3041.93715	3154.824728	3171.956124	3229.788176
BCG_0336c	-0.33042656	5.34E-12	1.47E-11	3241.01315	3017.052642	2911.170296	3796.407737	3786.239861	3949.623664
BCG_0337	0.190978344	0.093305234	0.116256379	6198.237092	7370.213155	7405.477016	6740.67086	6057.380554	5573.989272
BCG_0338	0.394340851	2.44E-18	8.88E-18	3822.630609	3961.840894	3902.640297	3023.448684	2822.085845	3043.19924
BCG_0339	0.455990748	2.32E-25	1.11E-24	4068.313846	3902.386255	3948.730254	2810.187571	2901.51042	2979.740059
BCG_0340	0.341018996	3.39E-08	7.58E-08	2272.319244	1934.978226	2041.892273	1599.008426	1723.211663	1614.894088
BCG_0341	0.199068294	3.29E-05	5.88E-05	3108.645039	3340.269676	3247.734167	2846.181008	2692.392551	2904.915055
BCG_0342	-0.007400687	0.883353665	0.897667266	2100.842373	1957.679088	2017.239506	2059.724416	2034.877716	2013.645062
BCG_0343	0.241192996	0.000103538	0.000176556	1319.669958	1336.10787	1228.350942	1064.505891	1131.046161	1092.066207
BCG_0344c	-0.267890592	0.001830784	0.002791751	510.4194596	476.7180993	549.8639035	590.2923621	651.482589	609.9658608
BCG_0345c	-0.01478038	0.730247468	0.764293443	3216.946221	3183.525629	3240.23115	3248.407663	3318.740781	3173.906211
BCG_0346	0.454834648	5.04E-10	1.26E-09	1330.700634	1220.441574	1124.380575	836.8474035	942.0357807	905.4772717
BCG_0347c	0.523439756	2.63E-21	1.07E-20	2020.619275	2185.7687	2041.892273	1396.545344	1458.798205	1491.764334
BCG_0348	-0.217051665	6.09E-07	1.23E-06	7422.642121	6875.118167	6658.390971	7964.447708	8066.118536	8332.095773
BCG_0349	-0.152698608	9.45E-05	0.000162304	6819.966099	6515.147358	6444.019079	7440.743204	7106.991391	7439.878629
BCG_0350c	-0.329151335	1.31E-07	2.80E-07	1294.60024	1480.960989	1415.926348	1855.461662	1682.996688	1722.869411
BCG_0351	0.155838261	0.006711754	0.009724291	1474.099422	1442.045226	1478.094197	1370.450103	1300.954429	1272.025079
BCG_0352	0.479048575	9.42E-19	3.46E-18	2034.658317	1917.682332	2087.98223	1440.637304	1434.66922	1458.614015
BCG_0353	0.346508694	4.74E-08	1.04E-07	4096.39193	4658.000658	5165.290742	3770.312495	3698.772292	3476.047685
BCG_0354c	0.182153599	3.40E-06	6.53E-06	5266.646369	5517.390429	5320.710364	4671.948085	4708.168155	4813.42625
BCG_0355	-0.797048429	2.17E-123	4.73E-122	8412.39459	8527.95711	8447.324412	14961.5718	14792.07304	14356.92938
BCG_0356	-0.90424736	8.02E-105	1.52E-103	3019.396842	3042.996484	2934.751204	5720.256929	5446.112939	5670.598771
BCG_0357c	-0.462064199	6.54E-31	3.71E-30	3464.635035	3507.823656	3574.651302	4778.128723	4842.88832	4907.194293
BCG_0358c	-0.520887435	9.89E-12	2.70E-11	644.7931484	597.7893627	589.5227035	895.3367382	822.3962312	911.1601834
BCG_0359	0.177152752	0.017449479	0.024021914	732.0357672	741.5614879	712.7865415	634.384322	662.541707	637.4332676
BCG_0360	-0.358736738	0.001586751	0.002433716	233.6497723	256.1954411	236.8809409	320.3415867	312.6714277	298.3528667
BCG_0361	-0.020234577	0.774219549	0.804138127	806.2421326	826.9599682	772.8106714	788.256264	829.4338517	823.0750513
BCG_0362	0.103068483	0.006991086	0.010106762	4986.868315	5002.837559	4916.619347	4596.361868	4579.480236	4702.609471
BCG_0363c	-0.259336558	5.60E-05	9.81E-05	1002.788722	979.3800408	1056.853429	1264.269464	1157.185895	1214.24881
BCG_0364	-0.129750661	0.068101229	0.086796114	730.0301897	745.8854615	762.0920767	833.2480599	787.2081284	826.8636592
BCG_0365	-0.037911132	0.609265461	0.650965579	711.9799927	764.2623497	816.7569093	787.356428	780.1705078	785.188973
BCG_0366c	0.139412652	0.025719209	0.034681432	1174.265594	1196.659719	1114.733839	1048.308844	1082.788192	1034.289938
BCG_0367	0.382516434	1.01E-07	2.18E-07	1069.975567	1056.130574	1106.158964	843.146255	749.0039025	885.5870806
BCG_0368c	0.296251566	0.00059277	0.000947041	588.6369799	604.2753232	546.6483251	473.3136927	450.4077158	492.5190181
BCG_0369c	0.080942789	0.293041836	0.334820212	661.8405566	665.8919483	643.1156766	629.8851424	600.2084963	632.6975078
BCG_0370	-0.282933726	0.000789661	0.001248979	592.6481348	521.0388297	599.1694387	648.7816967	701.7513073	734.9899193
BCG_0371	0.520185548	2.05E-24	9.61E-24	2781.735915	2850.579655	2857.577323	1913.051161	1907.195172	2098.888739
BCG_0372	0.376704045	3.10E-07	6.46E-07	898.4986951	882.0906328	878.924758	686.5748053	635.3965991	725.5183997
BCG_0373	0.247883572	0.001150981	0.001793188	968.6939056	1138.286074	1200.482596	928.6306671	898.804683	955.6763254
BCG_0374c	0.210172499	0.002184684	0.003302099	956.6604409	1004.24289	1057.925288	883.6388713	891.7670624	833.4937229
BCG_0375	0.067968355	0.093406525	0.116345896	11062.76518	11882.2797	11702.56159	11510.70106	10790.68307	10746.38611
BCG_0376c	-1.670280218	0	0	6630.439031	6281.652778	6108.527068	19934.96492	20892.68469	19721.59807
BCG_0377c	-0.707731515	5.37E-101	9.82E-100	7109.77204	7094.559832	7216.829751	11699.6666	11600.00943	11685.0137
BCG_0378c	0.010773589	0.819376679	0.843061786	3802.574834	3611.599025	3472.824654	3461.668776	3647.498199	3700.522699
BCG_0379	-0.015971784	0.800172307	0.827179692	1092.036918	1079.912429	1082.578056	1091.500968	1149.1429	1051.338673
BCG_0380	0.507699907	1.55E-22	6.63E-22	18516.49375	21372.32096	21909.87924	14225.50602	15123.84658	14115.40563
BCG_0381	0.414107044	1.49E-21	6.16E-21	6760.801565	7477.231504	7320.800118	5417.912061	5479.290293	5280.372165
BCG_0382	-0.026647524	0.489366212	0.535657245	5289.710509	5272.004922	5140.637975	5201.051605	5413.940959	5382.664576
BCG_0383c	-0.576710122	1.18E-13	3.52E-13	653.8182469	701.5647312	800.6790173	1052.808024	1032.519474	1128.057982
BCG_0384	0.11491394	0.069006652	0.087836753	1222.399452	1116.666205	1205.841894	1107.698015	1058.659207	1107.220639
BCG_0385c	0.174884305	7.42E-05	0.000128112	4306.977562	4154.257723	3988.389054	3574.148265	3738.987266	3718.518586
BCG_0386	-0.216880243	0.000392669	0.000637925	1389.865169	1283.139193	1285.159494	1494.627459	1628.706472	1480.39851
BCG_0387	-0.069875097	0.155149063	0.186660764	2203.126823	2191.173667	2067.6169	2243.290943	2293.258928	2247.591596
BCG_0388	-0.247249072	5.19E-06	9.86E-06	1448.026915	1398.805489	1377.339407	1683.593002	1667.916073	1663.198838
BCG_0389	-0.979519561	4.11E-169	1.30E-167	25422.69968	25900.6024	27010.85842	52801.47182	51758.6831	49895.01799
BCG_0390	-0.95259436	2.35E-14	7.28E-14	5902.414419	6719.455114	7648.789113	14066.23507	13097.01186	12065.76879
BCG_0391	-0.596807492	8.78E-57	9.10E-56	17290.08315	18230.95407	18721.09735	28172.96275	27090.81766	26763.67287
BCG_0392	-0.533021446	8.40E-38	5.79E-37	3451.598782	3478.636834	3633.603573	4981.491641	5188.737102	5115.567724
BCG_0393c	-0.377038809	4.88E-25	2.31E-24	7231.109476	7456.692629	7312.225243	9595.850227	9735.039983	9239.467348
BCG_0394c	-0.336030896	2.36E-08	5.34E-08	1223.402241	1177.201837	1108.302683	1461.33353	1520.126041	1450.089647
BCG_0395c	-0.332822993	6.43E-11	1.68E-10	1747.860743	1650.676956	1671.0289	2154.207187	2109.275419	2122.567537
BCG_0396	-0.389683466	0.000126917	0.000214846	422.174052	515.6338625	404.0910168	649.6815326	556.9773986	549.3481355
BCG_0397	-0.281930066	0.000426674	0.000691748	641.7847822	679.9448628	606.6724549	762.1610224	736.9394101	844.8595464
BCG_0398c	-0.213171888	0.106646463	0.131757404	191.5326459	179.4449081	195.0784219	201.5632456	221.1823605	233.9465336
BCG_0399	0.017965141	0.72675125	0.76123918	2329.478202	2115.504128	2278.773214	2253.189138	2172.614004	2215.388429
BCG_0400	-0.209365112	0.000134019	0.000225996	2120.898147	1996.594851	2002.233473	2335.074207	2513.435914	2230.542861
BCG_0401c	0.117778447	0.008225282	0.011778938	5294.724453	5002.837559	4752.62485	4565.767447	4644.82957	4662.829088
BCG_0402	0.341516172	4.89E-16	1.62E-15	4903.636851	4885.009276	4659.373077	3849.498056	3684.69705	3867.221444
BCG_0403c	0.285382377	1.00E-08	2.31E-08	2360.564652	2398.724405	2268.054619	1971.540496	1881.055438	1912.299803
BCG_0404c	0.271904256	0.001280733	0.001985941	697.9409506	671.2969154	607.7443144	517.4056527	578.0902603	543.6652238
BCG_0405c	0.474177891	7.86E-15	2.47E-14	1460.060379	1447.450193	1349.471061	1021.313767	1003.363617	1039.97285
BCG_0406c	0.12060315	0.250461645	0.290247128	426.1852069	396.7245861	355.857341	331.1396177	367.9670179	386.4379988
BCG_0407c	0.410114625	6.59E-05	0.000114284	399.1099114	430.2353822	394.4442816	290.6470014	330.7681663	300.2471706
BCG_0408c	0.129046976	0.161457091	0.193484066	494.37484	455.0982309	437.3186601	419.3235377	427.2841054	422.4297732
BCG_0409c	0.212669306	0.13020667	0.158632918	176.4908151	190.2548424	203.6532976	170.9688244	154.8276523	165.7515926
BCG_0410c	0.600331307	3.16E-06	6.09E-06	249.6943918	282.1392833	304.4080869	172.7684962	198.05875	180.9060239
BCG_0411c	0.667801058	3.15E-20	1.22E-19	926.5767793	1007.48587	989.3262825	627.1856347	618.3052349	593.8642775
BCG_0412c	0.449379001	0.016300511	0.022518642	123.3430128	99.45139487	120.0482596	86.38424811	81.43532362	83.34937229
BCG_0413c	0.612595741	2.01E-06	3.91E-06	273.7613212	260.5194148	249.7432544	170.0689885	158.8491498	183.7474798
BCG_0414c	0.640005115	6.41E-27	3.23E-26	1518.222125	1507.985824	1470.59118	940.3285341	954.1002731	991.6680998
BCG_0415	0.484548222	1.19E-11	3.22E-11	1017.830553	949.112225	920.727277	699.1725081	673.600825	691.4209292
BCG_0416	-0.565107904	0.002390829	0.003602657	105.2928158	70.26457246	86.82061634	127.7767003	128.6879188	132.6012741
BCG_0417	-0.162492926	0.01697608	0.023410992	995.7692011	881.0096394	1002.188596	1071.704578	1096.863433	1055.127281
BCG_0418c	-0.089696924	0.172391309	0.205651589	1118.109425	997.756929	1035.416239	1085.202117	1156.180521	1114.797854
BCG_0419c	0.383731362	4.30E-19	1.61E-18	3655.164892	3607.275051	3597.160351	2704.906769	2812.032101	2808.305555
BCG_0420c	0.232205228	8.70E-07	1.75E-06	2608.253466	2498.175799	2548.881798	2213.596358	2156.528014	2147.193488
BCG_0421c	0.245050694	3.55E-11	9.40E-11	8482.589801	8722.535926	8347.641482	7331.863058	7229.647064	6998.505816
BCG_0422c	0.230802405	5.44E-10	1.36E-09	6582.305172	6773.504786	6509.402506	5599.678916	5594.908345	5733.110801
BCG_0423	0.138613221	0.01184102	0.016678741	1619.503786	1553.387548	1607.789191	1431.638945	1420.593979	1490.817182
BCG_0424	-0.39421554	1.57E-22	6.72E-22	3396.445402	3304.596893	3367.782426	4434.391403	4358.297875	4440.248378
BCG_0425c	0.551994073	2.40E-18	8.75E-18	1605.464744	1710.131594	1642.088694	1194.982099	1034.530222	1148.895325
BCG_0426	0.307758186	8.72E-09	2.02E-08	1773.93325	1737.15643	1733.196748	1439.737468	1407.524112	1389.471922
BCG_0427	-0.037673638	0.591833551	0.634554779	896.4931176	988.0279882	986.1107041	1045.609336	951.08415	947.1519578
BCG_0428	-0.115185507	0.020236138	0.027655822	2301.400117	2481.960898	2541.378782	2638.318911	2674.295813	2618.875163
BCG_0429c	-0.419502273	6.09E-14	1.85E-13	1413.932098	1345.836811	1285.159494	1802.371343	1795.598617	1813.795999
BCG_0430	0.030793843	0.629541285	0.669713951	1326.689479	1381.509594	1200.482596	1254.371269	1316.035045	1256.870648
BCG_0431c	0.016959818	0.813922535	0.839553521	838.3313717	808.5830801	783.529266	788.256264	770.1167642	843.9123944
BCG_0432	0.06215334	0.760087445	0.791749405	85.23704138	83.23649353	76.10202173	76.48605301	76.4084518	81.45506837
BCG_0433	0.058633341	0.753820528	0.786465515	93.25935116	111.3423225	99.68292987	89.98359178	108.5804315	93.76804382
BCG_0434	0.465068931	0.000150044	0.000252158	267.7445888	269.1673622	302.264368	190.7652146	206.101745	211.2148866
BCG_0435c	0.360018607	2.91E-09	6.95E-09	1663.62649	1627.976094	1472.734899	1239.973895	1246.664214	1226.561785
BCG_0436c	0.64151971	1.04E-28	5.56E-28	1640.562349	1623.652121	1577.777127	1055.507532	1017.438858	1030.50133
BCG_0437c	0.722418552	8.23E-52	7.71E-51	4551.65801	4611.517941	4382.833336	2682.410871	2620.005597	2906.809359
BCG_0438	0.273286689	0.00135031	0.002087274	647.8015145	615.0852574	658.121709	526.4040119	486.601193	575.8683903
BCG_0439c	-0.182621163	0.00295202	0.004409614	1034.877961	999.9189158	1018.266488	1167.987021	1154.169772	1143.212413
BCG_0440c	-0.376289407	6.63E-12	1.82E-11	1708.751983	1682.025765	1565.986672	2083.12015	2237.963338	2115.937474
BCG_0441c	-0.212680653	0.004370378	0.00641671	709.9744153	690.754797	645.2593955	761.2611864	802.2887439	808.867772
BCG_0442	-0.5681748	8.29E-27	4.15E-26	1292.594663	1337.188864	1310.884121	1933.747387	1951.431644	1956.815945
BCG_0443	-0.347087576	0.000132037	0.000222939	535.4891776	475.6371059	461.9714277	626.2857988	676.6169481	573.0269345
BCG_0444	0.105781629	0.105071999	0.129893451	1244.460804	1256.114357	1382.698705	1277.767003	1173.271885	1155.525389
BCG_0445c	0.648607819	1.45E-22	6.22E-22	1533.263956	1366.375686	1434.147959	947.5272214	864.6219545	951.8877176
BCG_0446	0.875534725	1.81E-47	1.54E-46	4262.854858	3892.657315	3764.370427	1967.941152	2326.436282	2206.864062
BCG_0447	0.91735495	1.61E-91	2.63E-90	7004.479224	6916.195917	6332.545695	3505.760736	3627.390712	3592.547376
BCG_0448	0.923291299	2.96E-91	4.81E-90	3828.647341	4023.457519	4077.353389	2085.819657	2123.35066	2080.892851
BCG_0449c	0.441590807	3.92E-33	2.35E-32	7594.118993	7739.912905	7677.729319	5564.585315	5572.790109	5806.041501
BCG_0450c	0.403187474	2.60E-15	8.38E-15	3223.965742	3171.634702	3011.925085	2273.885364	2327.441657	2513.741296
BCG_0451c	-0.029159546	0.47513502	0.52204073	4953.776287	4895.819211	4616.498698	4928.401322	4927.339766	4907.194293
BCG_0452	0.486404843	1.90E-25	9.13E-25	4130.486747	4307.758789	4314.23433	3145.826369	2861.295445	3091.50399
BCG_0453c	0.161200003	0.012994165	0.018212113	1224.40503	1256.114357	1173.68611	1028.512454	1081.782818	1158.366844
BCG_0454	0.33370228	3.67E-09	8.72E-09	2345.522821	2373.861556	2611.049647	2048.926385	1860.947951	1903.775435
BCG_0455	0.374501904	0.014166909	0.019778607	165.4601392	182.6878884	162.9226381	143.9737468	124.6664214	125.0240584
BCG_0456	0.362444376	2.92E-09	6.98E-09	1265.519367	1290.706147	1233.71024	998.8178687	970.1862629	978.4079724
BCG_0457	-0.231937947	4.34E-10	1.09E-09	5730.937547	5729.265139	5737.663695	6560.703676	6890.835903	6748.457699
BCG_0458	0.046017792	0.214359718	0.251241545	9662.872127	10008.9181	10040.10757	9855.902807	9269.551652	9648.636994
BCG_0459c	-0.076419836	0.150493748	0.18161295	1824.072686	1701.483647	1724.621873	1810.469867	1834.808217	1892.409612
BCG_0460c	0.785756803	6.06E-57	6.33E-56	4265.863224	4464.502835	4227.413714	2362.069284	2497.349924	2657.708394
BCG_0461c	0.633977739	2.61E-48	2.28E-47	6244.365373	6373.537219	5838.418484	3869.294446	4013.454468	4012.135693
BCG_0462c	0.560033765	6.72E-55	6.73E-54	15471.02441	14938.24811	14589.07912	10203.23947	9950.190098	10368.47248
BCG_0463c	0.374897158	2.63E-09	6.32E-09	2030.647162	1762.019279	1807.155051	1367.750595	1504.040051	1450.089647
BCG_0464c	0.659437137	3.76E-94	6.40E-93	35125.68336	35814.39308	34901.88777	22468.00303	21746.24753	22794.15902
BCG_0465c	0.064523166	0.327807637	0.371108301	1503.180295	1662.567884	1791.077159	1634.102027	1621.668852	1482.292814
BCG_0466c	-0.014879245	0.782429238	0.811598299	2824.85583	2564.116398	2454.558166	2660.814809	2580.795997	2685.1758
BCG_0467c	-0.275849232	1.96E-05	3.56E-05	1401.898634	1394.481515	1261.578586	1699.790049	1506.0508	1705.820676
BCG_0468c	-0.365526178	5.14E-11	1.35E-10	1426.968352	1341.512837	1335.536888	1717.786767	1795.598617	1776.857073
BCG_0469	-1.352659318	9.29E-181	3.28E-179	1928.362713	2020.376707	2111.563138	5263.140283	5229.957451	4979.177842
BCG_0470	-0.518772884	1.07E-35	6.88E-35	3797.560891	3609.437038	3642.178448	5366.621414	5124.393142	5340.042738
BCG_0471	-0.08803056	0.057736559	0.074281064	6861.080437	6315.163574	5988.478808	6756.867907	6880.782159	6737.091876
BCG_0472	-0.009374156	0.832982583	0.853726118	5865.311236	5470.907711	5260.686234	5465.603365	5680.365166	5563.5706
BCG_0473	0.076971697	0.097489875	0.121126572	2687.473775	2660.324813	2777.187863	2492.545492	2605.930356	2605.615036
BCG_0474c	0.319225318	6.65E-18	2.37E-17	9769.167731	9697.591994	9274.799916	7542.424663	7639.839805	7855.678338
BCG_0475c	0.169013448	0.00091217	0.00143585	2870.984112	2648.433885	2576.750144	2360.269612	2399.828611	2443.652051
BCG_0476c	0.047516613	0.375929097	0.421480097	2299.39454	2181.444727	2029.02996	2098.41736	2111.286168	2091.311523
BCG_0477c	-0.331143835	2.33E-13	6.88E-13	2650.370593	2633.299977	2654.995885	3214.213898	3337.842894	3436.267303
BCG_0478c	-0.681948853	5.85E-36	3.80E-35	1617.498209	1500.41887	1457.728867	2380.066003	2442.054334	2522.265664
BCG_0479	-1.105836144	1.85E-112	3.83E-111	62288.22148	62612.22003	55389.4095	120373.7502	134224.5154	133433.8207
BCG_0480c	0.151030954	0.000258826	0.000426269	5799.12718	5430.910955	5365.728462	5026.483437	4962.527869	4959.287651
BCG_0481c	-0.411010812	3.79E-17	1.32E-16	1898.279051	1813.906963	1885.400792	2465.550415	2447.081206	2530.790031
BCG_0482	0.251926449	5.32E-07	1.09E-06	3721.348948	3646.190814	3373.141724	2864.177726	3121.687406	3037.516329
BCG_0483c	0.085995598	0.099382812	0.123245916	2129.923246	2158.743865	2156.581235	2053.425564	1907.195172	2109.30741
BCG_0484c	-0.259320804	0.000372068	0.000605204	758.108274	717.7796326	696.7086496	824.2497007	890.761688	887.4813845
BCG_0485c	-0.159561837	0.015202199	0.02112694	1006.799877	981.5420277	941.0926067	1147.290795	1055.643084	1068.387408
BCG_0486c	-0.133685936	0.039990608	0.052545026	1087.022975	1195.578725	1197.267018	1207.579802	1342.174778	1268.236472
BCG_0487c	-0.646022735	1.32E-20	5.24E-20	706.9660491	654.0010206	657.0498496	1047.409008	1043.578592	1068.387408
BCG_0488c	0.602638645	2.14E-36	1.41E-35	2581.178171	2618.166069	2571.390847	1718.686603	1698.077304	1700.137764
BCG_0489c	0.843686471	5.41E-124	1.19E-122	14476.25799	14007.51277	13671.56742	7710.693979	7866.049037	7915.348911
BCG_0490c	0.95752748	1.35E-78	1.96E-77	2647.362227	2537.091563	2558.528533	1332.656994	1352.228522	1303.281094
BCG_0491	0.860812948	2.45E-69	3.13E-68	2820.844675	2901.386346	2823.27782	1599.908262	1522.13679	1581.74377
BCG_0492	0.145845755	0.003260102	0.004847822	2087.80612	2024.70068	2120.138014	1883.356576	1869.99632	1880.096636
BCG_0493	-0.414102101	1.59E-10	4.09E-10	1198.332523	1025.862758	1097.584088	1441.53714	1522.13679	1466.191231
BCG_0494c	-0.283379522	5.75E-07	1.17E-06	1838.111728	1683.106759	1613.148489	2135.310633	2080.119563	2035.429557
BCG_0495c	-0.559373408	1.53E-11	4.13E-11	466.2967558	490.7710138	452.3246925	727.9672575	669.5793276	678.1608018
BCG_0496c	-0.346274336	0.000514411	0.000827203	345.9621091	315.6500794	330.132714	443.6191075	402.1497463	414.8525575
BCG_0497c	-0.218869264	5.92E-06	1.12E-05	2332.486568	2235.494398	2210.174209	2578.92974	2594.871238	2716.431815
BCG_0498	-0.227102533	0.001435178	0.002209817	874.4317657	931.8163302	787.8167038	1013.215243	1014.422735	1008.716835
BCG_0499	-0.142174052	0.030720854	0.041019971	953.6520748	933.9783171	893.9307904	995.2185251	1017.438858	1057.968737
BCG_0500	-0.570948745	4.88E-31	2.79E-30	2204.129611	2070.102404	2250.904868	3180.919969	3162.907755	3350.076475
BCG_0501	-0.578749614	3.38E-33	2.03E-32	2378.614849	2298.192016	2171.587268	3377.984035	3350.912761	3501.620788
BCG_0502	-0.28586801	1.44E-14	4.48E-14	9297.857032	9264.113631	9656.381884	11869.73559	11358.71958	11170.71019
BCG_0503	0.503559763	1.57E-22	6.72E-22	2875.998055	2939.221116	2856.505463	2128.111946	2086.151809	1901.881131
BCG_0504c	0.708916245	1.79E-62	2.00E-61	8923.816839	8197.173123	8322.988714	5097.570474	5361.661492	5110.831964
BCG_0505c	1.100860452	7.28E-222	3.03E-220	40831.55119	41420.42497	39931.05236	19218.69553	18261.61998	19482.91577
BCG_0506	-0.732631357	1.18E-38	8.34E-38	2124.909302	2036.591608	2270.198338	3626.338749	3762.110877	3299.877421
BCG_0507	0.832652605	2.91E-150	8.40E-149	66214.13932	65328.7565	62678.05384	36037.52867	36436.77776	36581.85007
BCG_0508	0.678092525	7.43E-100	1.33E-98	17531.75523	17974.75863	17898.98114	11217.35455	10981.7042	11176.3931
BCG_0509	0.499248163	4.48E-40	3.28E-39	10278.5844	10134.31334	10789.33733	7447.941891	7190.437464	7434.195717
BCG_0510c	0.189498884	1.17E-07	2.51E-07	7652.280739	7385.347063	7475.147881	6625.491863	6616.368701	6501.251038
BCG_0511c	-0.057574228	0.572317092	0.615801969	380.0569257	402.1295532	330.132714	386.9294446	391.0906283	379.8079351
BCG_0512c	0.04745781	0.41283832	0.459158781	1288.583508	1304.759061	1263.722304	1260.670121	1247.669588	1223.720329
BCG_0513c	0.051742368	0.273309649	0.314548914	3182.851404	3274.329077	3354.920113	3247.507827	2989.983364	3225.052416
BCG_0514	0.332215052	3.20E-13	9.40E-13	3618.06171	3893.738308	3940.155378	3023.448684	3020.144595	3050.776456
BCG_0515	-0.426526223	8.04E-15	2.53E-14	1739.838433	1703.645634	1556.339937	2288.282739	2177.640876	2254.22166
BCG_0516	-0.302318672	1.34E-13	3.99E-13	6732.723481	6501.094443	6415.078874	7952.749841	7819.801817	8458.066983
BCG_0517	0.412624729	1.22E-21	5.05E-21	4629.87553	4597.465026	4417.132839	3398.680261	3314.719284	3536.66541
BCG_0518	0.276331359	2.23E-10	5.69E-10	4434.331729	4554.225289	4367.827303	3639.836287	3551.987634	3835.018277
BCG_0519	0.363711422	4.26E-15	1.36E-14	3077.558588	3259.195169	3080.524091	2471.849266	2458.140324	2387.770086
BCG_0520c	0.284119719	8.75E-14	2.64E-13	6719.687227	6397.319075	6437.587923	5390.017147	5385.790477	5285.107925
BCG_0521c	0.160280318	0.000283796	0.000464875	3780.513483	3567.278294	3655.040762	3287.100608	3191.058237	3368.072362
BCG_0522c	0.513118931	5.22E-16	1.73E-15	1349.75362	1477.718009	1524.184153	1006.016556	1014.422735	1027.659874
BCG_0523	0.046391758	0.355872779	0.400813384	1958.446374	1933.897233	2014.023927	1946.34509	1892.114556	1880.096636
BCG_0524	-0.15448155	4.02E-05	7.12E-05	41347.98738	39805.4208	38020.9988	44016.37375	43035.04973	45594.00095
BCG_0525c	-0.48805806	1.14E-39	8.28E-39	7362.474798	7332.378385	7042.116659	10429.99812	9929.077236	10126.94873
BCG_0526	-0.361263083	3.85E-21	1.56E-20	21618.11927	23108.39639	21337.50629	27414.40107	29020.13107	28428.76601
BCG_0527	-0.116447801	0.000816527	0.001289408	14373.97354	14382.61749	13791.61568	15418.68845	14992.14254	15713.25098
BCG_0528	0.17993777	0.008078335	0.011581097	1372.817761	1404.210456	1586.352002	1356.952564	1296.932932	1196.252923
BCG_0529	-0.631835715	5.24E-09	1.23E-08	265.7390114	270.2483556	270.1085842	462.5156617	395.1121257	390.2266066
BCG_0530	-0.295784251	1.07E-08	2.46E-08	1812.039221	1792.287095	1831.807819	2292.781918	2116.31304	2261.798875
BCG_0531	0.132223652	6.05E-05	0.000105614	14026.00586	14437.74815	14683.40276	13152.90161	13080.92587	13132.2619
BCG_0532	0.074078145	0.489561709	0.535657245	4320.013815	5030.943388	5493.279737	4996.788851	4694.092914	4408.992364
BCG_0533c	-0.053923452	0.233548617	0.271957142	4266.866013	4740.156158	4585.414774	4778.128723	4593.555477	4733.865485
BCG_0534c	0.20372399	0.023184122	0.03138077	596.6592897	511.3098889	524.1392764	468.8145132	462.4722082	486.8361063
BCG_0535c	-0.305925413	4.37E-05	7.72E-05	726.0190348	721.0226128	717.0739794	968.2234475	841.4983441	863.8025855
BCG_0536	-0.008054785	0.903191053	0.914767458	977.7190041	926.4113631	950.7393419	986.2201659	919.9175446	964.200693
BCG_0537c	0.321086613	8.31E-15	2.61E-14	4693.05122	4825.554638	4725.828363	3894.489852	3667.605686	3836.912581
BCG_0538	-0.068757123	0.101964006	0.126407212	3686.251343	3648.352801	3844.759886	3897.18936	3976.255616	3852.067012
BCG_0539	0.056697942	0.1318618	0.160303376	5404.028424	5488.203606	5588.675229	5354.023711	5229.957451	5259.534822
BCG_0540	0.36260611	3.45E-13	1.01E-12	2800.788901	2963.002971	2917.601453	2238.791763	2152.506517	2358.408375
BCG_0541	0.55983252	2.86E-25	1.37E-24	2403.684567	2559.792425	2456.701885	1727.684962	1574.416257	1728.552323
BCG_0542	-0.459700547	1.57E-19	5.94E-19	1637.553983	1678.782785	1695.681667	2372.867315	2247.011707	2270.323243
BCG_0543	-0.24157888	3.99E-07	8.19E-07	2312.430793	2348.998707	2360.234533	2829.983961	2648.156079	2820.61853
BCG_0544	-0.557589418	3.57E-63	4.05E-62	10356.80192	10412.12865	10161.22769	14897.68345	15463.66312	15164.85
BCG_0545	-0.13609725	0.000942196	0.001479577	8703.20332	9228.440848	9391.632597	10085.36097	10335.24848	9604.120852
BCG_0546c	-0.56480072	8.88E-33	5.27E-32	3297.169318	3010.566682	2956.188393	4554.06958	4659.910185	4494.23604
BCG_0547c	-0.429476742	1.39E-14	4.34E-14	1303.625339	1350.160785	1279.800196	1705.189064	1793.587868	1799.58872
BCG_0548c	0.255045963	8.99E-06	1.68E-05	3742.407511	3429.99213	3468.537216	2714.804964	3211.165724	2995.841643
BCG_0549	-0.169929326	0.042104793	0.055212758	721.0050912	776.1532774	834.9785201	906.1347692	946.0572782	770.9816937
BCG_0550	0.008039758	0.857312305	0.875701751	2851.931126	2839.769721	2767.541128	2821.885438	2850.236327	2741.057766
BCG_0551	-0.196704206	0.008444411	0.012075233	643.7903596	634.543139	639.9000982	727.9672575	757.0468974	714.1525762
BCG_0552	-0.150507343	0.000245135	0.000404735	13070.3482	14339.37775	14400.43186	15555.46351	15748.18406	15100.44366
BCG_0553	-0.44601056	1.10E-23	4.99E-23	6347.652611	6813.501542	7146.087026	9254.812414	9451.524412	8954.374609
BCG_0554	-0.401769744	6.44E-32	3.74E-31	17834.59742	19053.59007	18479.92897	24631.20858	24098.82355	24412.84171
BCG_0555	-0.211521964	1.69E-08	3.87E-08	6944.311901	7442.639714	7247.913675	8345.978137	8394.875954	8307.469822
BCG_0556	-0.137371114	0.014628062	0.020393604	3503.743795	4129.394874	3947.658395	4458.686973	4039.594202	4233.769251
BCG_0557	-0.026317534	0.593008634	0.63564219	2201.121245	2340.35076	2283.060652	2389.064362	2284.210559	2274.111851
BCG_0558	0.181693786	7.18E-06	1.35E-05	11930.17743	12744.91245	12694.0316	11481.00647	10663.00052	10797.53232
BCG_0559c	0.497172758	7.17E-46	5.94E-45	11264.32572	11120.17934	10972.6253	8009.439504	7950.500484	7673.825162
BCG_0560	0.025719845	0.560481865	0.604054514	3300.177685	3279.734044	3263.812059	3295.199131	3279.531181	3095.292598
BCG_0561	-0.5587524	1.99E-20	7.85E-20	1646.579082	1438.802245	1426.644943	2176.703085	2169.597881	2303.473561
BCG_0562c	-0.661373503	7.21E-41	5.39E-40	1584.406181	1622.571127	1624.938943	2576.230233	2576.774499	2488.168193
BCG_0563	-0.496660784	0.018877892	0.025878669	72.200788	58.37364482	67.52714604	81.88506852	105.5643084	92.82089187
BCG_0564	-0.713478416	1.50E-05	2.75E-05	113.3151256	115.6662962	85.74875688	164.669973	171.9190165	179.958872
BCG_0565	0.269793554	1.03E-08	2.39E-08	3230.985263	3515.39061	3396.722632	2813.786915	2725.569906	2870.817584
BCG_0566c	-0.300963664	0.000470757	0.00076072	547.5226423	463.7461783	486.6241953	619.9869473	609.2568656	617.5430765
BCG_0567	0.053013791	0.179803393	0.213999224	9089.276978	9400.318802	8775.313407	8728.408402	8495.41339	9055.719869
BCG_0568	0.095051005	0.073465201	0.093002566	2151.984598	2091.722273	2108.34756	1993.136558	1868.990946	2083.734307
BCG_0569	0.12872774	0.013619131	0.019054244	2516.999693	2741.39932	2543.522501	2259.48799	2442.054334	2435.127684
BCG_0570	0.257854038	9.55E-06	1.78E-05	2973.268561	3487.284781	3447.100026	2847.080844	2633.075464	2801.675491
BCG_0571	0.230685283	5.01E-09	1.18E-08	5537.399324	5841.688455	5678.711424	4749.333974	4864.001181	4923.295877
BCG_0572	0.205092667	5.16E-06	9.82E-06	3450.595993	3742.399229	3618.59754	3130.529158	3161.90238	3084.873927
BCG_0573	0.595303401	1.01E-50	9.30E-50	13701.10231	13944.81515	13914.87952	9264.710609	8663.31091	9577.600597
BCG_0574	0.392179785	3.73E-10	9.43E-10	1522.23328	1657.162917	1688.178651	1268.768644	1281.852316	1157.419692
BCG_0575	0.409209776	0.005239772	0.007644882	1817.053165	2190.092674	2249.833009	1768.177578	1602.566739	1340.22002
BCG_0577c	0.192338789	6.78E-05	0.000117395	2971.262984	2865.713563	2833.996415	2561.832858	2410.887729	2615.086556
BCG_0578c	-0.030299505	0.618604885	0.659500243	1172.260016	1152.338988	1229.422802	1248.072418	1197.40087	1182.992795
BCG_0579	0.175299828	0.014038716	0.019613496	826.2979071	887.4955999	893.9307904	752.2628273	802.2887439	754.8801104
BCG_0580	0.084180439	0.150087635	0.181233572	1478.110576	1500.41887	1433.076099	1311.960768	1432.658471	1418.833633
BCG_0581c	0.232168846	2.85E-09	6.83E-09	5832.219208	5692.511363	5626.190311	4786.227247	4812.727089	5003.803793
BCG_0582	0.341890907	1.89E-19	7.11E-19	8554.790589	9074.939782	8841.768693	7064.61179	6781.250097	7036.391895
BCG_0583	0.329566234	1.49E-16	5.03E-16	7739.523358	7370.213155	7417.26747	5746.352171	6103.627774	6080.715569
BCG_0584	0.472723722	1.11E-10	2.88E-10	856.3815687	829.1219551	822.1162066	593.8917057	616.2944862	597.6528854
BCG_0585c	0.514016214	4.32E-27	2.20E-26	3243.018727	3281.896031	3312.045734	2303.579949	2184.678497	2398.188757
BCG_0586c	0.39711554	5.70E-19	2.12E-18	5269.654735	5363.889363	4929.481661	3914.286242	3834.497831	4068.964811
BCG_0587c	0.23426168	5.08E-09	1.20E-08	5159.347976	5384.428238	5261.758094	4518.975979	4351.260255	4563.378133
BCG_0588c	-0.254146367	7.19E-06	1.35E-05	1301.619761	1248.547403	1244.428834	1512.624178	1481.921815	1531.544716
BCG_0589c	-0.257461328	4.77E-14	1.46E-13	9622.760578	9872.712928	9621.010522	11704.16578	11343.63897	11754.1558
BCG_0590c	-0.311625626	8.47E-07	1.71E-06	1058.944891	1109.099252	986.1107041	1305.661917	1276.825444	1331.695653
BCG_0591c	-0.200675398	4.48E-05	7.90E-05	2218.168653	2155.500885	2059.042025	2416.959275	2504.387545	2473.960914
BCG_0592c	0.578548828	6.25E-53	5.98E-52	10070.00435	10705.07786	10257.69504	6930.536239	6773.207102	7074.277973
BCG_0594c	1.093252966	3.29E-220	1.36E-218	24973.45034	25254.16834	24343.00022	11544.89482	11376.81632	12028.82986
BCG_0595c	0.982583021	6.54E-147	1.81E-145	15776.87497	14852.84963	15177.52997	7609.012521	8011.828321	7564.902687
BCG_0596c	0.201284482	0.000124238	0.000210581	2161.009696	2090.641279	2056.898306	1825.767077	1754.378268	1906.616891
BCG_0597	0.597875639	1.33E-39	9.64E-39	4041.23855	3993.189703	3747.220676	2580.729412	2583.81212	2620.769467
BCG_0598	0.510718627	1.29E-18	4.72E-18	1799.002968	1877.685575	1812.514348	1229.175864	1256.717957	1366.740275
BCG_0599	0.033922187	0.526569449	0.572030766	1879.226065	1869.037628	1738.556046	1753.780204	1781.523376	1825.161823
BCG_0600	0.568692029	2.04E-53	1.96E-52	11781.7647	11774.18036	11297.39872	7607.212849	7846.946925	8047.003034
BCG_0601	0.560281641	8.56E-27	4.29E-26	2044.686204	2010.647766	2045.107852	1391.146329	1400.486491	1345.902932
BCG_0602	0.695927647	1.55E-69	2.00E-68	14618.65399	14518.82266	13608.32772	8498.950243	8874.439526	9016.886638
BCG_0603	0.327863845	9.45E-16	3.08E-15	5964.587319	6172.472443	5782.681792	4694.443983	4689.066042	4892.987014
BCG_0604c	0.238088789	1.47E-08	3.36E-08	4627.869953	4603.950987	4401.054947	3744.217254	3894.820293	3922.156257
BCG_0605c	1.363747944	2.26E-149	6.46E-148	2764.688507	2670.053754	2719.307452	1028.512454	1074.745197	1066.493104
BCG_0606c	0.373757585	3.44E-10	8.70E-10	1518.222125	1523.119732	1628.154521	1251.671762	1191.368623	1159.313996
BCG_0607	0.564509052	5.90E-46	4.90E-45	6858.072071	6968.083602	7340.093589	4715.140209	4796.641099	4800.166122
BCG_0608	1.228202028	1.15E-236	4.94E-235	10849.17119	10488.87918	10258.7669	4477.583527	4464.867558	4545.382246
BCG_0609c	0.857159957	9.33E-92	1.54E-90	4898.622908	4950.949875	4727.972082	2635.619403	2694.4033	2718.326119
BCG_0610c	0.131007626	0.03000076	0.04012627	1194.321368	1247.46641	1192.97958	1104.998507	1124.008541	1090.171903
BCG_0611c	-0.777658406	1.52E-11	4.12E-11	263.7334339	216.1986845	284.0427572	462.5156617	394.1067514	452.7386358
BCG_0612	-0.792104539	1.58E-74	2.19E-73	2838.894872	2670.053754	2706.445139	4674.647593	4706.157406	4848.470872
BCG_0613	0.049727943	0.172243959	0.205582815	9695.964155	9268.437605	9251.219008	8932.671156	9036.304799	9293.45501
BCG_0614	-2.192886585	1.44E-63	1.67E-62	1269.530522	1383.671581	1534.902748	6832.454124	6857.658549	5456.542429
BCG_0615	-2.398607523	0	0	3946.97641	3869.956453	3876.91567	20461.36893	21272.7162	19933.7601
BCG_0616c	-2.070337927	0	0	2588.197692	2532.767589	2606.762209	10755.73873	10928.41936	10773.85352
BCG_0617c	-3.34402487	0	0	687.9130634	588.0604219	699.924228	6413.130586	6912.954139	6753.193459
BCG_0618c	-0.435468803	5.22E-12	1.44E-11	1032.872384	1064.778521	987.1825635	1365.950923	1339.158655	1466.191231
BCG_0619c	-1.538602407	1.96E-118	4.18E-117	646.7987258	670.215922	769.595093	2012.932948	1972.544506	2072.368484
BCG_0620c	0.981134662	1.49E-48	1.31E-47	1584.406181	1424.749331	1438.435397	720.7685701	761.0683949	772.8759976
BCG_0621	-0.08423102	0.081900364	0.102857069	2440.78775	2329.540826	2336.653625	2427.757306	2583.81212	2526.054271
BCG_0622	0.1088268	0.015608718	0.021646207	2853.936703	2928.411182	2799.696912	2617.622685	2650.166828	2690.858712
BCG_0623c	-0.148178967	0.236113798	0.2747013	5547.427211	6498.932456	6706.624647	7650.404973	7041.642058	6088.292785
BCG_0624	0.328333495	7.81E-13	2.25E-12	3029.42473	2965.164958	2957.260253	2328.775355	2350.565267	2451.229267
BCG_0625c	0.864425592	5.85E-68	7.29E-67	3093.603208	3093.803175	2910.098437	1622.40416	1692.045058	1684.036181
BCG_0626	0.299740842	2.98E-06	5.76E-06	1365.79824	1356.646745	1344.111764	1053.70786	1055.643084	1194.358619
BCG_0627	0.07808623	0.118163325	0.144898603	2037.666683	2169.553799	2128.712889	2010.23344	1970.533757	2019.327974
BCG_0628c	-0.363867334	6.84E-11	1.78E-10	1278.555621	1226.927535	1290.518791	1650.299073	1624.684975	1610.158328
BCG_0629	-0.434346954	3.93E-17	1.36E-16	1635.548406	1666.891858	1605.645473	2131.711289	2240.979461	2260.851723
BCG_0630c	-0.195624113	4.64E-05	8.17E-05	2166.02364	2077.669358	2090.125949	2400.762229	2470.204817	2384.92863
BCG_0631	0.012730699	0.761633337	0.793150584	5638.680985	5556.306192	5300.345034	5343.22568	5340.548631	5667.757316
BCG_0632	0.016197024	0.717946771	0.7534041	3786.530215	3641.866841	3488.902545	3569.649086	3541.93389	3685.368268
BCG_0633	0.255003223	4.70E-08	1.04E-07	3653.159315	3902.386255	3906.927735	3259.205694	3061.364944	3280.934382
BCG_0634	0.213545388	4.53E-05	8.00E-05	1845.131249	1784.720141	1882.185213	1591.809739	1573.410882	1588.373833
BCG_0635	0.156523483	0.001326133	0.002052311	2215.160287	2292.787049	2320.575733	2054.3254	2070.065819	2001.332087
BCG_0636	0.207102588	2.68E-06	5.20E-06	3359.342219	3337.026695	3336.698502	2820.085766	2874.365312	2997.735946
BCG_0637	0.057635833	0.186729083	0.221086787	2957.223942	2887.333432	2972.266285	2803.88872	2822.085845	2846.191633
BCG_0639	-0.042097671	0.373390619	0.418990724	2450.815637	2424.668247	2374.168706	2546.535647	2508.409043	2409.554581
BCG_0640	0.178369186	7.16E-05	0.000123752	3251.041037	3197.578544	3115.895453	2747.199057	2898.494296	2809.252707
BCG_0641c	0.27615953	0.001813632	0.002767732	631.756895	565.35956	554.1513413	457.1166462	511.7355522	479.2588907
BCG_0642c	0.031408175	0.77894685	0.808622965	306.853349	291.8682241	305.4799464	314.9425712	303.6230585	266.1497001
BCG_0643c	-0.121388784	0.033150932	0.044056284	2270.313667	2067.940417	1974.365127	2194.699803	2357.602888	2318.627993
BCG_0644c	-0.216132574	0.003160114	0.00470445	741.0608657	698.321751	687.0619145	791.8556076	825.4123543	854.3310659
BCG_0645c	-0.051291966	0.606663623	0.649046297	613.706698	536.1727376	461.9714277	511.1068013	574.0687628	587.2342138
BCG_0646c	-0.236480476	0.217305953	0.254619164	83.23146394	79.99351327	98.61107041	107.9803101	107.5750571	92.82089187
BCG_0647c	-0.380511843	0.170648898	0.203819164	29.08087294	58.37364482	46.08995682	60.28900649	50.26871829	62.51202922
BCG_0648c	-0.263007579	0.233394349	0.271857628	66.18405566	67.0215922	71.81458388	84.58457627	64.34395941	96.6094997
BCG_0649	0.807825682	2.74E-06	5.31E-06	139.3876324	172.9589476	173.6412327	93.58293545	101.5428109	82.40222033
BCG_0650	0.211200705	0.000113273	0.000192656	1874.212122	1864.713654	1836.095257	1523.422209	1613.625857	1680.247573
BCG_0651	0.376642886	1.98E-11	5.31E-11	1760.896996	1924.168292	1882.185213	1464.033038	1388.421999	1433.040912
BCG_0652	0.273239643	2.32E-07	4.87E-07	2030.647162	2077.669358	1929.34703	1683.593002	1623.679601	1687.824789
BCG_0653	-0.208080853	0.062207971	0.079722249	310.8645039	281.0582899	314.0548221	366.2332185	372.9938897	307.8243863
BCG_0654	-0.155255764	0.007969221	0.011428818	1348.750831	1259.357337	1268.009742	1438.837633	1479.911066	1399.890594
BCG_0655	-0.145737767	0.011199163	0.015802818	1201.340889	1202.064686	1230.494661	1343.455025	1336.142532	1340.22002
BCG_0656	-0.125431356	0.11532987	0.141643866	598.6648671	651.8390338	673.1277415	738.7652885	672.5954507	684.7908655
BCG_0657c	0.410846868	3.27E-16	1.09E-15	2264.296935	2206.307575	2236.970695	1706.0889	1628.706472	1709.609284
BCG_0658c	0.493155654	2.05E-22	8.75E-22	3571.933428	3330.540735	3211.290945	2335.974043	2481.263935	2371.668502
BCG_0659	-0.251195942	0.000299954	0.000490326	931.5907229	970.7320934	855.3438498	1041.110157	1095.858059	1146.053869
BCG_0660c	-0.029878946	0.444442898	0.492012858	11438.81095	12147.12309	11575.01032	11995.71262	11504.49887	12392.53622
BCG_0661	-0.508449584	7.62E-08	1.65E-07	334.9314332	334.0269676	359.0729194	481.412216	505.703306	475.4702828
BCG_0662	-0.153442733	0.030473359	0.040717024	950.6437086	926.4113631	1057.925288	1158.988662	1063.686079	1039.97285
BCG_0663A	-0.198992211	0.003082542	0.004594162	942.6213988	954.5171921	964.6735149	1062.706219	1177.293382	1046.602913
BCG_0663c	-0.333466955	0.00058606	0.00093708	351.9788415	330.7839873	371.935233	440.9195997	459.4560851	429.0598369
BCG_0664	-0.018221786	0.78595921	0.814832023	1178.276749	1317.730982	1216.560488	1188.683247	1219.519106	1350.638692
BCG_0665	-0.174626733	0.003988834	0.005871789	1287.580719	1452.85516	1367.692672	1504.525655	1609.60436	1522.073196
BCG_0666	-0.044906843	0.588855475	0.631876149	553.5393746	586.9794284	519.8518386	572.2956437	575.0741372	565.4497188
BCG_0667	-0.395621283	3.67E-08	8.19E-08	684.9046972	718.860626	703.1398064	893.5370663	976.2185091	902.6358158
BCG_0668	-0.512262581	3.39E-06	6.51E-06	373.0374046	291.8682241	303.3362275	432.8210764	508.7194291	442.3199643
BCG_0669	-0.244363752	0.000933438	0.00146699	685.907486	662.648968	693.4930712	777.458233	794.2457489	847.7010022
BCG_0670	-0.325965677	1.28E-05	2.37E-05	643.7903596	623.7332048	612.0317522	762.1610224	780.1705078	814.5506837
BCG_0671c	-0.24231585	3.90E-05	6.93E-05	1576.383871	1477.718009	1379.483126	1780.775281	1703.104176	1761.702642
BCG_0672	0.310637918	1.76E-11	4.73E-11	3964.023819	4005.08063	4123.443346	3246.607991	3413.245972	3091.50399
BCG_0673	0.481633675	4.13E-30	2.28E-29	4487.479532	4732.589204	4451.432341	3272.703233	3254.396822	3262.938495
BCG_0674c	0.652760727	7.01E-73	9.55E-72	8980.975796	9351.674098	9290.877808	5788.644459	5840.219691	5940.537079
BCG_0675c	-0.01906748	0.816056989	0.840600719	581.6174589	647.5150601	663.4810063	620.8867833	621.321358	674.372194
BCG_0677c	0.338249401	6.29E-09	1.47E-08	2017.610909	2161.986845	2182.305863	1718.686603	1552.298021	1757.914034
BCG_0678c	-0.370523261	1.02E-10	2.65E-10	2042.680627	1923.087299	1820.017365	2382.76551	2443.059709	2656.761242
BCG_0679c	-0.043481079	0.249091742	0.288949346	7504.870797	7426.424813	7242.554378	7367.856495	7681.060154	7806.426436
BCG_0680c	-0.167168554	0.000132234	0.000223176	3109.647827	3116.504037	3290.608545	3512.059587	3559.025255	3614.331871
BCG_0681c	0.336270726	1.51E-14	4.69E-14	4238.787929	3957.51692	4062.347357	3197.117016	3205.133478	3309.348941
BCG_0682	-0.304972001	4.90E-05	8.62E-05	1370.812183	1436.640259	1669.95704	1947.244926	1938.361777	1644.255799
BCG_0683	-0.794936042	6.40E-47	5.38E-46	2146.970654	2067.940417	2355.947095	3828.80183	3985.303986	3586.864464
BCG_0684	-0.769694813	2.37E-35	1.52E-34	3095.608785	3304.596893	3623.956838	5965.012299	6006.106461	5116.514876
BCG_0685	-0.415498438	2.83E-17	9.90E-17	4061.294325	4335.864618	4419.276558	5926.319354	5852.284183	5312.575331
BCG_0686	-0.375695806	7.06E-24	3.23E-23	8998.023204	9375.455954	9245.85971	12386.24141	11600.00943	11843.18808
BCG_0687	-0.229832824	8.78E-08	1.90E-07	9468.331115	10019.72803	10580.32474	12074.89818	11802.08968	11380.03077
BCG_0688	-0.125608203	0.012862873	0.018040899	12933.96894	14480.98789	15340.45261	15938.79361	15715.00671	14986.78543
BCG_0689	0.097851734	0.003937488	0.005798365	9766.159365	9643.542322	9601.717051	9209.820618	8980.003835	8918.382835
BCG_0690	0.30872082	8.24E-19	3.04E-18	27495.46397	26490.82481	25814.66326	20954.47902	21694.97344	21782.60073
BCG_0691c	-0.514152372	6.40E-28	3.34E-27	5323.805326	4824.473645	5007.727402	7249.078154	7553.37761	6847.908655
BCG_0692c	-0.835274801	3.90E-98	6.93E-97	3149.759376	3105.694103	3094.458264	5636.572189	5469.23655	5575.883576
BCG_0693c	-0.885767822	1.39E-52	1.32E-51	2029.644374	1683.106759	1893.975668	3403.179441	3419.278218	3542.348322
BCG_0694c	-0.49378211	3.25E-13	9.54E-13	1008.805454	904.7914947	1049.350412	1328.157815	1462.819702	1383.78901
BCG_0695c	-0.254475157	1.13E-07	2.44E-07	3383.409149	3205.145498	3065.518058	3694.726278	3959.164252	3867.221444
BCG_0696c	-0.313776893	2.20E-13	6.52E-13	5497.287775	5483.879632	5081.685704	6439.225828	6819.454323	6710.571621
BCG_0697	-0.020007651	0.681577315	0.719068618	2194.101724	2333.864799	2235.898836	2308.079129	2235.952589	2311.997929
BCG_0698	-0.129859777	0.141301213	0.171199353	450.2521363	454.0172375	449.1091141	504.8079499	469.5098288	505.7791455
BCG_0699	-0.010586525	0.894974146	0.907841554	563.5672619	615.0852574	600.2412981	605.5895727	599.203122	586.2870619
BCG_0700	-0.286165401	2.71E-10	6.89E-10	4927.703781	4736.913178	4452.504201	5522.293027	5861.332552	5835.403212
BCG_0701	-0.368427674	7.54E-12	2.07E-11	5248.596172	4829.878612	4502.881595	5947.915416	6637.481563	6244.572858
BCG_0702c	-0.39392833	5.44E-16	1.79E-15	6688.600777	6489.203515	5778.394354	8110.221127	8495.41339	8306.52267
BCG_0703	-0.388620114	4.82E-17	1.66E-16	2279.338765	2336.026786	2247.68929	2926.266405	3074.43481	2985.422971
BCG_0704	0.03835806	0.306395566	0.34822827	5145.308933	5101.207961	5180.296775	4991.389836	4955.490249	5074.84019
BCG_0705c	-0.090399577	0.199850973	0.235423731	763.1222176	813.9880472	830.6910822	879.1396917	844.5144672	838.2294827
BCG_0706c	0.065375125	0.47053819	0.517709938	452.2577137	477.7990928	454.4684114	419.3235377	453.4238389	450.8443319
BCG_0707c	-0.286675284	4.05E-08	9.00E-08	2069.755923	2136.043003	2063.329462	2564.532366	2399.828611	2680.440041
BCG_0708c	-0.188963773	3.72E-07	7.68E-07	6847.041395	6965.921615	6852.397534	7845.669367	7620.737692	8088.67772
BCG_0709c	-0.108581356	0.077031679	0.097113007	3615.053343	3033.267544	3110.536156	3333.892075	3740.998015	3452.368886
BCG_0710c	-0.4723017	4.09E-05	7.25E-05	296.8254618	223.7656385	262.6055679	368.9327263	360.9293973	358.0234401
BCG_0711c	-0.301879478	0.000217382	0.000360721	528.4696566	497.2569744	511.2769629	617.2874396	656.5094608	622.2788363
BCG_0712	-0.335816351	7.96E-23	3.46E-22	10255.52026	10468.3403	10762.54085	13337.36797	13060.81839	13336.84672
BCG_0713	-0.093266899	0.103947752	0.128584085	1659.615335	1583.655364	1648.519851	1847.363139	1722.206288	1648.044407
BCG_0714	-0.147422415	0.031300533	0.041779866	824.2923296	875.6046722	883.2121958	941.22837	923.9390421	994.5095557
BCG_0715	-0.114495862	0.234540465	0.272951216	403.1210663	421.5874348	379.4382492	463.4154977	408.1819925	430.9541408
BCG_0716	-0.123311733	1.36E-05	2.52E-05	152215.3057	154185.3348	151542.7062	163925.8086	168413.2761	166469.5338
BCG_0717	0.182821032	3.99E-09	9.46E-09	121240.1649	127417.7757	124928.4358	108132.3824	111137.0985	109851.6312
BCG_0718c	0.072277882	0.04753808	0.061967322	9220.6423	9400.318802	8853.559148	8613.229405	8682.413022	8836.927766
BCG_0719	0.495131865	2.30E-26	1.14E-25	5957.567798	5675.215468	5317.494786	3893.590016	4027.529709	4107.798041
BCG_0720	0.452984647	3.85E-27	1.96E-26	3917.895537	3880.766387	3816.89154	2813.786915	2804.99448	2867.028976
BCG_0721	0.425576006	3.27E-32	1.91E-31	6672.556157	6749.72293	6717.343242	5033.682124	4967.554741	4992.43797
BCG_0722	0.466109109	3.90E-20	1.51E-19	2498.949496	2705.726537	2612.121506	1832.965764	1892.114556	1933.137146
BCG_0723	0.108646314	0.078286926	0.098569677	1158.220974	1224.765548	1270.153461	1115.796538	1131.046161	1140.370957
BCG_0724	1.053182842	2.38E-58	2.50E-57	1939.393389	1920.925312	1840.382694	876.4401839	1013.417361	860.0139777
BCG_0725c	2.123665273	0	0	37555.44043	37849.9037	35448.53609	7999.541309	8861.36966	8580.249586
BCG_0726c	1.631045301	0	0	7724.481527	7661.000385	7503.016227	2397.162885	2505.392919	2489.115345
BCG_0727	1.482414666	4.19E-180	1.46E-178	4311.991505	4561.792243	4641.151466	1719.586439	1574.416257	1540.069083
BCG_0728c	1.41879335	4.49E-219	1.81E-217	4506.532517	4567.19721	4448.216763	1646.69973	1731.254658	1681.194725
BCG_0729c	0.449060082	1.56E-14	4.84E-14	2093.822852	2147.933931	2271.270198	1492.827788	1704.10955	1576.060858
BCG_0730	0.51120277	2.68E-34	1.67E-33	6713.670495	6394.076094	6246.796938	4453.287957	4455.819189	4672.300608
BCG_0731	-0.420738299	1.67E-22	7.12E-22	9452.286495	10040.26691	10414.18652	13926.7605	12825.56078	13274.33469
BCG_0732	-0.314627783	2.62E-17	9.19E-17	8070.443636	7622.084622	7634.85494	9842.405269	9555.077972	9616.433828
BCG_0733	-0.208681878	2.08E-12	5.85E-12	34109.85838	33890.22479	33391.63779	39656.66873	38798.40215	38715.78343
BCG_0734	-0.105691579	0.001740937	0.002659876	32721.99879	32080.6418	33044.35532	34660.77972	36393.54667	34233.86036
BCG_0735	-0.245948873	8.80E-07	1.77E-06	2382.626004	2323.054865	2370.953128	2960.460169	2744.672018	2685.1758
BCG_0736	-0.156703388	0.034171709	0.045306182	1473.096633	1603.113246	1889.68823	1960.742465	1818.722228	1753.178274
BCG_0737	-0.103267435	0.0626397	0.080223486	2908.087294	3038.672511	3338.842221	3528.256634	3236.300083	3206.109377
BCG_0738c	-0.158639954	0.127323164	0.155359426	403.1210663	330.7839873	400.8754384	421.1232095	393.101377	452.7386358
BCG_0739c	0.662611201	3.74E-59	3.95E-58	7135.844547	7391.833023	6813.810593	4441.59009	4506.087907	4534.963574
BCG_0740c	0.622318671	3.69E-47	3.13E-46	5436.117663	5203.902336	5108.482191	3293.399459	3480.606054	3459.946102
BCG_0741	-0.744502214	2.06E-73	2.81E-72	2689.479353	2724.103425	2670.001917	4542.371713	4503.071784	4497.077496
BCG_0742	-0.471984975	3.64E-31	2.09E-30	3789.538581	3745.642209	3670.046794	5054.37835	5320.441143	5170.502538
BCG_0743	-0.029631127	0.450593729	0.497984846	4343.077956	4452.611907	4292.797141	4464.085988	4483.969671	4411.833819
BCG_0744	0.092383624	0.081206141	0.102050084	1842.122883	1983.62293	1893.975668	1749.281024	1839.835089	1775.909921
BCG_0745	0.033880512	0.577775655	0.620829919	1248.471959	1246.385416	1194.05144	1162.588006	1187.347126	1254.029192
BCG_0746	-0.353107559	1.24E-06	2.47E-06	703.957683	718.860626	653.8342712	873.7406762	917.9067959	861.9082816
BCG_0747	-0.217665449	3.24E-06	6.24E-06	2418.726398	2374.942549	2335.581765	2848.880516	2740.650521	2700.330232
BCG_0748	-0.215020574	0.026973457	0.036249023	357.9955738	402.1295532	424.4563465	457.1166462	480.5689468	436.6370526
BCG_0749	-0.716582999	3.43E-07	7.10E-07	126.351379	147.0151055	151.132184	246.5550415	229.2253554	220.6864062
BCG_0750	-0.28555228	2.33E-19	8.76E-19	24124.08829	25144.988	24391.23389	30409.05501	29759.08123	29610.81166
BCG_0751	-0.15053564	7.65E-06	1.44E-05	31066.39461	33308.65033	31960.70541	35806.27084	35437.43564	35683.00286
BCG_0752	-0.095736469	0.00192942	0.002936494	31153.63723	32313.05539	31410.8415	33581.87645	34286.28199	33518.76063
BCG_0753	-0.156790858	1.83E-05	3.35E-05	8515.681829	8603.62665	8871.780758	9541.860072	9955.216969	9479.096794
BCG_0754	-0.14928248	1.49E-05	2.74E-05	28235.52205	30273.2208	29453.62613	32644.24742	32940.08572	31964.48427
BCG_0755	0.031251032	0.508081172	0.554079136	10620.53536	9534.361987	9538.477343	9799.213145	10057.76515	9204.422726
BCG_0756	0.011089292	0.776128107	0.805908581	14627.67909	15708.99642	15011.39175	15194.62931	14391.93405	15409.2152
BCG_0757	0.054966993	0.213195865	0.249951591	20117.94734	22005.7831	21685.86061	21342.3083	20813.26012	19265.07082
BCG_0758	0.085344094	0.014360568	0.020041894	8881.699712	9268.437605	9174.045126	8624.027436	8626.112058	8502.583125
BCG_0759	0.198000777	9.65E-05	0.000165346	4783.302205	5252.54704	5505.070191	4681.84628	4348.244132	4513.179079
BCG_0760	0.248497583	1.25E-08	2.87E-08	7936.069947	8326.892334	8888.93051	7227.482092	6930.045503	7010.818792
BCG_0761	0.83005034	7.64E-133	1.74E-131	14926.51013	14550.17147	14330.76099	8219.101273	8123.424875	8299.892606
BCG_0762	0.987747813	3.68E-106	7.06E-105	4592.772348	4590.979065	4866.241953	2426.85747	2299.291174	2356.514071
BCG_0763	-0.457453937	3.67E-13	1.07E-12	1218.388297	1167.472896	1374.123829	1756.479711	1705.114924	1700.137764
BCG_0764	-0.694539849	1.18E-103	2.22E-102	12539.87297	12181.71488	12223.48529	19810.78757	20239.19136	19745.27686
BCG_0765	-0.436004706	6.76E-38	4.67E-37	9523.484494	9841.364119	9946.855798	13216.78996	13082.93662	13351.054
BCG_0766	-0.339981561	4.87E-26	2.38E-25	12004.38379	12398.99456	12158.10187	15544.66548	15455.62012	15274.71962
BCG_0767	-0.469254279	6.90E-22	2.89E-21	2529.033157	2523.038648	2567.103409	3568.74925	3673.637932	3306.507485
BCG_0768	-0.408436327	1.28E-28	6.84E-28	9733.067337	10055.40082	10427.04884	13544.33023	13487.09712	13068.80271
BCG_0769	-0.262845914	6.85E-13	1.98E-12	12090.62362	12437.91032	13075.61356	15193.72947	15020.29302	14901.54175
BCG_0770	-0.318819442	3.32E-12	9.26E-12	4697.062375	5215.793264	5246.752061	6432.926976	6182.046975	6288.141848
BCG_0771	-0.27795242	1.62E-07	3.43E-07	13582.77324	15592.24913	16334.06633	19016.23245	18458.67335	17698.48148
BCG_0772	-0.316917289	1.16E-11	3.14E-11	2624.298086	2646.271898	2769.684847	3313.195849	3466.530813	3236.41824
BCG_0773	0.007190638	0.842665551	0.862531501	13371.18482	12969.75908	13408.96186	13053.01982	13685.15587	12817.80745
BCG_0774	0.64628057	2.07E-93	3.51E-92	28908.39328	29788.93574	29252.11655	18682.39332	18423.48525	19085.11195
BCG_0775c	-0.060092459	0.121455615	0.148705031	5258.624059	5011.485507	5013.086699	5313.531094	5328.484138	5293.632292
BCG_0776c	-0.211198727	1.87E-06	3.65E-06	7957.12851	7235.088977	7193.248843	8372.073379	8894.547014	8654.127439
BCG_0777c	-0.106274001	0.048982739	0.063724334	1814.044798	1764.181266	1847.885711	1935.547059	2046.942209	1860.206445
BCG_0778c	-0.291813586	2.67E-08	6.02E-08	1487.135675	1538.25364	1539.190186	1856.361498	1836.818966	1893.356764
BCG_0779	-0.004899513	0.921509865	0.931172756	2020.619275	1989.027897	2101.916403	2043.527369	2016.780978	2071.421332
BCG_0780	0.054369504	0.279372926	0.320410065	4295.946886	4076.426196	3961.592568	3684.828083	4125.051023	4072.753419
BCG_0781c	-0.380592155	3.87E-15	1.24E-14	2037.666683	1963.084055	1908.9817	2545.635811	2578.785248	2571.517565
BCG_0782	-0.48740704	3.71E-44	2.96E-43	6105.980529	6020.05237	5956.323025	8508.848438	8456.20379	8386.083434
BCG_0783	-0.294357492	8.29E-13	2.38E-12	3675.220667	3529.443525	3596.088492	4473.984183	4454.813815	4318.065776
BCG_0784	-0.192402575	5.06E-07	1.03E-06	5536.396535	5654.676593	5636.908905	6525.610076	6199.138339	6500.303886
BCG_0785	-0.493272811	5.08E-17	1.75E-16	1176.271171	1252.871377	1171.542391	1690.791689	1619.658103	1756.01973
BCG_0786	-0.4261841	1.21E-08	2.79E-08	645.7959371	744.8044681	731.0081524	970.0231194	907.8530523	969.8836048
BCG_0787	0.274046008	0.002283067	0.003445531	505.405516	481.042073	527.3548548	415.724194	429.2948542	407.2753419
BCG_0788	0.531147241	1.97E-28	1.05E-27	2745.635521	2698.159583	2646.421009	1831.166093	1854.915705	1913.246955
BCG_0789	-0.187234077	0.013177051	0.018455345	749.0831755	733.9945339	653.8342712	810.7521619	791.2296258	831.599419
BCG_0790	-0.19289841	0.010140975	0.014366078	703.957683	819.3930143	816.7569093	913.3334565	889.7563137	869.4854973
BCG_0791	0.001181684	0.98601877	0.987768803	924.5712018	963.1651395	1023.625785	935.8293545	981.245381	991.6680998
BCG_0792	0.001168651	0.989741033	0.990493116	474.3190656	496.1759809	470.5463034	518.3054886	473.5313263	447.0557241
BCG_0793c	-0.061582615	0.472208721	0.519403301	607.6899656	636.7051259	555.2232008	573.1954796	657.5148352	648.7990911
BCG_0794c	0.008350884	0.906143369	0.917287331	817.2728086	841.0128827	788.8885633	837.7472394	816.363985	778.5589093
BCG_0795	0.596232244	0.005134927	0.00750577	110.3067594	83.23649353	99.68292987	54.88999098	74.39770306	65.35348509
BCG_0796	0.592550148	2.38E-15	7.68E-15	1654.601392	1770.667226	2017.239506	1302.962409	1211.476111	1093.013359
BCG_0797	1.389600295	5.34E-11	1.40E-10	3113.658982	4311.001769	4255.28206	1768.177578	1476.894943	1212.354506
BCG_0798	0.341497098	0.001694695	0.002592233	336.9370106	342.6749149	334.4201518	269.9507753	281.5048224	249.1009649
BCG_0799	-0.152809165	0.033775212	0.044825618	765.127795	756.6953958	714.9302605	854.8441219	835.4660979	796.5547965
BCG_0800c	0.060830877	0.466975122	0.514075985	651.8126694	612.9232706	578.8041089	587.5928543	626.3482299	555.0310473
BCG_0801	0.083075918	0.155478335	0.186999971	1445.018549	1340.431844	1459.872586	1317.359784	1357.255394	1334.537109
BCG_0802c	0.480593696	2.49E-22	1.06E-21	2426.748708	2337.10778	2469.564198	1731.284306	1729.243909	1723.816563
BCG_0803c	0.272295881	2.03E-06	3.96E-06	1463.068746	1416.101384	1489.884651	1216.578161	1212.481485	1188.675707
BCG_0804c	0.082483623	0.09532319	0.118546403	2114.881415	2109.018167	2032.245538	1966.14148	2002.705737	1940.714362
BCG_0805	-0.00874923	0.900317718	0.912091103	834.3202168	781.5582445	797.463439	810.7521619	805.304867	812.6563798
BCG_0806c	0.156716371	0.04532251	0.059216017	1062.956045	1108.018258	1298.021807	1127.494405	987.2776271	994.5095557
BCG_0807c	-0.334946667	1.32E-05	2.45E-05	678.8879649	612.9232706	607.7443144	830.5485521	775.143636	790.8718848
BCG_0808c	0.130498296	0.001439335	0.002215354	4895.614542	4650.433704	4622.929855	4257.123727	4315.066778	4373.947741
BCG_0809	-0.067249843	0.237277248	0.275811241	4476.448856	4615.841914	4233.844871	4289.51782	5130.425388	4546.329397
BCG_0810	-0.122704581	0.003156756	0.004702995	3761.460497	3797.529893	3741.861378	4022.266552	4239.6637	4044.33886
BCG_0811c	-0.356722695	3.69E-07	7.62E-07	773.1501048	722.1036062	722.4332767	929.5305031	981.245381	931.0503745
BCG_0812c	-0.607699795	5.95E-18	2.13E-17	638.776416	649.6770469	639.9000982	1005.11672	949.0734013	983.1437322
BCG_0813c	-0.532637916	3.59E-38	2.50E-37	3847.700327	4021.295532	4099.862438	5914.621488	5718.569392	5676.281683
BCG_0814c	-0.168137991	0.081985409	0.102931157	488.3581077	446.4502835	397.65986	503.908114	528.8269164	465.9987632
BCG_0815c	0.152773125	0.463831538	0.5110425	98.27329477	81.07450669	81.46131903	76.48605301	91.48906728	67.247789
BCG_0816c	-0.084912599	0.184112902	0.218250848	980.7273703	1026.943751	970.0328122	1051.008352	1077.76132	1029.554178
BCG_0817c	0.103920619	0.251225876	0.290912496	536.4919664	597.7893627	488.7679142	505.7077858	491.6280648	512.4092092
BCG_0818c	0.079004682	0.153923344	0.18541193	2108.864683	1993.351871	1872.538478	1851.862319	1944.394023	1863.047901
BCG_0819c	0.021252895	0.768386145	0.79934009	803.2337665	816.150034	751.3734821	794.5551154	751.0146512	789.9247328
BCG_0820	0.301742623	1.55E-06	3.07E-06	1539.280689	1585.817351	1444.866553	1222.877012	1167.239639	1316.541221
BCG_0821	1.152033527	2.81E-219	1.15E-217	16523.95256	17401.83212	17465.94992	7563.120889	7884.145776	7679.508074
BCG_0822	1.143392216	2.95E-179	1.02E-177	11316.47073	12140.63713	12310.30591	5338.7265	5404.89259	5447.070909
BCG_0823	1.141262925	1.95E-136	4.76E-135	3771.488384	3718.617374	3728.999065	1646.69973	1720.19554	1720.975107
BCG_0824	0.450442234	2.82E-27	1.44E-26	4525.585503	4500.175618	4326.024784	3304.19749	3207.144227	3259.149887
BCG_0825c	-0.138188441	0.001355257	0.002093284	3041.458194	3054.887412	2948.685377	3321.294372	3266.461314	3366.178058
BCG_0826c	-0.286507245	5.76E-07	1.17E-06	2176.051527	2132.800023	1932.562608	2389.964198	2669.268941	2557.310286
BCG_0827	0.177295865	0.006249992	0.009085254	1233.430128	1124.233159	1134.02731	1012.315407	1008.390489	1068.387408
BCG_0828c	0.383755529	1.41E-07	3.00E-07	1049.919792	951.2742118	919.6554175	726.1675856	741.9662819	771.9288456
BCG_0829	0.543138719	1.97E-46	1.65E-45	7296.290742	7631.813563	7340.093589	5072.375068	5016.818085	5191.339881
BCG_0830	0.188056489	5.67E-05	9.92E-05	3550.874865	3268.92411	3363.494988	2896.571819	3003.05323	3042.252088
BCG_0831c	0.133894658	0.051991987	0.067284749	1058.944891	951.2742118	962.5297959	872.8408402	917.9067959	920.631703
BCG_0832	-0.169401426	0.001950673	0.002964273	1791.983447	1684.187752	1663.525883	1888.755591	1881.055438	2011.750758
BCG_0833	0.02665322	0.481277897	0.527469895	5650.714449	5491.446586	5764.460181	5496.197786	5548.661124	5553.151929
BCG_0834c	0.087364263	0.031349343	0.041830886	5266.646369	5153.095645	4942.343974	4752.933318	4791.614227	4916.665813
BCG_0835	0.612604007	1.43E-83	2.14E-82	28605.55109	29621.38176	28864.10342	19028.83015	18672.81809	19254.65215
BCG_0836	0.204460849	2.97E-06	5.74E-06	6027.763009	6463.259673	6703.409069	5614.976127	5434.048447	5605.245286
BCG_0837	0.037900112	0.443952743	0.491607985	2035.661106	1996.594851	2086.91037	2014.73262	1988.630495	1956.815945
BCG_0838c	0.325523843	0.000101275	0.000172995	698.9437393	791.2871853	711.7146821	534.5025352	616.2944862	607.124405
BCG_0839	0.033957649	0.456488259	0.50407633	4552.660799	4274.247993	4324.952925	4123.948011	4224.583085	4499.918952
BCG_0840	0.65473087	3.07E-20	1.19E-19	2234.213273	2451.693082	2794.337615	1694.391033	1573.410882	1481.345662
BCG_0841	0.795005409	1.37E-86	2.09E-85	5627.650309	5897.900113	5867.358689	3296.098967	3354.934258	3372.808122
BCG_0842c	0.977654635	2.20E-83	3.28E-82	3160.790052	2930.573168	2965.835128	1530.620896	1516.104544	1553.329211
BCG_0843c	-0.047373736	0.474830251	0.521850993	974.7106379	977.218054	902.5056661	976.3219708	1007.385114	967.0421489
BCG_0844c	-0.161328001	0.015773209	0.021866649	859.3899349	895.0625539	876.7810391	1015.914751	981.245381	944.3105019
BCG_0845c	0.029963037	0.642096256	0.68160191	1335.714578	1181.525811	1219.776067	1196.781771	1275.82007	1190.570011
BCG_0846	-0.109460325	0.397241879	0.443362335	229.6386174	207.5507371	197.2221408	237.5566823	208.1124937	238.6822934
BCG_0847c	0.267506657	0.00205344	0.00311206	537.4947551	576.1694942	562.726217	486.8112315	466.4937057	438.5313565
BCG_0848c	0.655974306	6.69E-33	3.99E-32	1981.510515	2119.828102	2124.425452	1300.262901	1353.233896	1297.598182
BCG_0849	-0.21105122	0.026891757	0.036151525	380.0569257	420.5064414	444.8216763	478.7127083	508.7194291	453.6857878
BCG_0850c	0.201633915	0.000228065	0.00037718	1687.693419	1606.356226	1706.400262	1435.238289	1440.701466	1472.821294
BCG_0851c	0.118510591	0.028753441	0.038497067	1767.916517	1746.885371	1662.454024	1633.202191	1557.324893	1577.955162
BCG_0852	0.130243658	0.011965748	0.016836421	1964.463107	1897.143457	1978.652565	1785.274461	1722.206288	1828.003279
BCG_0853	0.375461958	3.98E-07	8.19E-07	1062.956045	1142.610048	1060.069007	906.1347692	755.0361487	853.383914
BCG_0854c	0.389661512	1.46E-09	3.58E-09	1627.526096	1514.471785	1394.489159	1176.98538	1128.030038	1158.366844
BCG_0855	0.038867408	0.272101706	0.313341253	9662.872127	9604.626559	9902.90956	9235.016024	9471.6319	9689.364528
BCG_0856	-0.014746126	0.864536496	0.882045824	1039.891905	1210.712633	1298.021807	1336.256338	1203.433116	1042.814306
BCG_0857	-0.30493296	5.23E-19	1.95E-18	10065.99319	10114.85545	10341.30008	12733.57807	12719.99648	12251.41057
BCG_0858c	-0.260038241	2.19E-10	5.59E-10	4455.390293	4338.026605	4151.311692	5159.659152	5229.957451	5114.620572
BCG_0859	0.252020736	0.012642222	0.017750326	488.3581077	408.6155137	439.462379	344.6371565	388.0745052	391.1737586
BCG_0860	0.183016779	4.23E-06	8.09E-06	9560.587677	9077.101769	9123.667732	7924.854928	8024.898187	8506.371733
BCG_0861	-0.152513396	5.56E-05	9.74E-05	5283.693777	5375.78029	5211.380699	5923.619847	5752.752121	5962.321574
BCG_0862c	-0.104983442	0.014652151	0.020419981	3115.66456	3140.285892	3125.542188	3297.898639	3459.493192	3333.974891
BCG_0863c	0.862632288	1.68E-103	3.14E-102	5304.75234	5409.291086	5440.758624	2923.566897	2988.977989	2972.162844
BCG_0864	-0.285939735	2.13E-09	5.14E-09	2554.102875	2795.448991	2726.810469	3359.987317	3207.144227	3275.25147
BCG_0865c	-0.144687677	0.000317873	0.000518759	9399.138693	9937.572533	9567.417549	10761.13774	10151.26497	11036.21461
BCG_0866c	-0.046629117	0.249176625	0.288962972	9723.03945	9781.90948	9147.24864	9800.11298	9537.986608	10254.81425
BCG_0867c	-0.368547606	0.001149414	0.001791454	12427.56063	10801.28628	10483.85739	13115.1085	16009.5814	14402.39267
BCG_0868c	-0.311836588	1.53E-06	3.02E-06	1031.869595	1034.510705	946.451904	1275.967331	1276.825444	1187.728555
BCG_0869c	-0.128268767	0.077638581	0.097815699	748.0803867	798.8541392	712.7865415	839.5469113	807.3156157	822.1278994
BCG_0870	0.348813835	9.38E-20	3.57E-19	6618.405566	6598.383851	6852.397534	5373.820101	5249.059563	5134.510763
BCG_0871	0.266454631	4.09E-09	9.68E-09	3666.195568	3998.59467	3853.334762	3150.325548	3172.961498	3250.625519
BCG_0872	0.302293885	4.41E-08	9.74E-08	1799.002968	1847.417759	1871.466619	1438.837633	1569.389385	1468.085535
BCG_0874c	0.526458944	1.26E-25	6.08E-25	4095.389141	3784.557972	3597.160351	2657.215465	2652.177577	2660.549849
BCG_0875c	-0.057504675	0.20574407	0.24164531	8939.861458	8859.822091	8230.808801	8564.638265	9524.916741	9004.573663
BCG_0876c	-0.376601268	8.75E-29	4.70E-28	26551.83979	26576.22329	25488.81798	33074.36899	34152.5672	34842.87907
BCG_0877c	-0.384382654	2.88E-37	1.95E-36	45541.64982	46063.29172	45227.10996	58185.19011	60059.05386	60364.83573
BCG_0878c	0.159984446	0.003016679	0.004499396	1725.799391	1635.543048	1728.909311	1504.525655	1536.212031	1516.390284
BCG_0879	-0.822772284	2.83E-32	1.66E-31	783.177992	702.6457246	693.4930712	1233.675043	1333.126409	1291.91527
BCG_0880c	-0.759811362	1.21E-17	4.28E-17	381.0597144	348.0798821	364.4322167	601.990229	640.423471	610.9130128
BCG_0881c	-0.564610254	6.70E-05	0.000116147	176.4908151	138.3671581	141.4854488	228.5583231	216.1554886	231.1050777
BCG_0882	-0.195149315	0.038132965	0.05020438	394.0959678	391.319619	377.2945303	439.1199279	467.4990801	425.2712291
BCG_0883	0.106333833	0.003453341	0.005123601	6663.531059	6502.175437	6469.743706	6014.503274	6160.934113	6067.455442
BCG_0884c	-0.070089907	0.043732501	0.05725219	9294.848666	9272.761578	9110.805418	9490.569425	9648.577788	9918.575302
BCG_0885	0.064482196	0.283572327	0.324563807	8836.57422	9503.013177	9948.999517	9908.093291	9129.804615	8011.011259
BCG_0886c	0.470849251	5.97E-06	1.13E-05	8805.487769	10385.10381	10533.16292	7757.485447	7061.749545	6626.275097
BCG_0887	0.606077152	6.72E-21	2.70E-20	1366.801028	1315.568995	1291.59065	863.8424811	918.9121703	829.705115
BCG_0888c	0.224580487	0.000497386	0.000800804	1049.919792	1056.130574	1060.069007	907.0346051	873.6703238	928.2089187
BCG_0889c	-0.398634421	3.99E-06	7.63E-06	526.4640791	482.1230664	464.1151466	653.2808763	684.6599431	605.230101
BCG_0890	0.1770961	0.002900088	0.00433368	1425.965563	1498.256884	1428.788661	1285.865526	1220.52448	1342.114324
BCG_0891	-0.953932212	8.02E-128	1.77E-126	3161.792841	3166.229735	3283.105529	6296.151917	6167.971734	6151.751966
BCG_0892c	-0.907352182	8.14E-50	7.32E-49	815.2672311	797.7731458	841.4096769	1515.323686	1534.201282	1554.276363
BCG_0893	-1.017381521	2.22E-06	4.33E-06	56.15616844	51.88768428	50.37739467	122.3776848	102.5481853	95.66234774
BCG_0894	-0.03455703	0.687693905	0.724554298	484.3469528	482.1230664	503.7739467	492.210247	517.7677984	496.3076259
BCG_0895	-0.280268853	0.000425336	0.000689862	522.4529242	538.3347244	541.2890278	655.9803841	632.380476	656.3763068
BCG_0896c	-0.048658809	0.392996526	0.43924449	2467.863045	2428.99222	2116.922435	2385.465018	2410.887729	2459.753634
BCG_0897	-0.283124359	2.30E-07	4.84E-07	1432.985084	1378.266614	1416.998207	1727.684962	1755.383643	1663.198838
BCG_0898c	-0.192412717	0.000126657	0.000214498	1767.916517	1792.287095	1737.484186	2023.730979	2043.926086	1986.177656
BCG_0899	0.873365476	5.63E-75	7.95E-74	3567.922273	3892.657315	3794.382492	2049.826221	2041.915337	2050.583989
BCG_0900	0.525582032	1.39E-30	7.77E-30	3266.082868	3298.110932	3122.32661	2225.294225	2253.043954	2251.380204
BCG_0901	0.604002104	1.30E-30	7.31E-30	2135.939978	2179.28274	2064.401322	1406.443539	1373.341384	1416.939329
BCG_0902	0.536284135	3.99E-07	8.19E-07	503.3999385	448.6122703	407.3065952	329.3399459	317.6982996	290.775651
BCG_0903c	0.121544676	0.063786454	0.081620238	1028.861229	1036.672692	1013.97905	926.8309953	911.8745497	991.6680998
BCG_0904	0.286687488	0.000208174	0.000346023	966.6883282	868.0377183	823.188066	691.0739848	758.0522718	732.1484634
BCG_0905c	0.748429009	1.88E-51	1.75E-50	4610.822545	4245.06117	4141.664957	2492.545492	2595.876612	2651.07833
BCG_0906	-0.173257854	0.127540525	0.155576603	293.8170956	262.6814017	333.3482924	350.9360079	338.8111613	313.507298
BCG_0907	-0.006291595	0.92573472	0.934963671	938.6102439	1040.996666	1011.835331	1005.11672	960.1325193	1037.131394
BCG_0908	0.252877699	0.006416086	0.009306151	584.625825	564.2785666	662.4091469	493.1100829	560.9988961	466.9459152
BCG_0909	0.54633288	1.38E-20	5.47E-20	1648.584659	1600.951259	1738.556046	1111.297358	1131.046161	1173.521276
BCG_0910c	-0.069852167	0.276173685	0.317567588	1000.783145	994.5139487	991.4700014	1069.904906	998.3367452	1065.545953
BCG_0911	0.044144217	0.282650571	0.32369635	5746.982167	5656.83858	5637.980765	5278.437494	5511.462273	5740.688016
BCG_0912	0.067403375	0.049339702	0.064125383	8623.983011	8886.846927	8728.151591	8250.59553	8376.779215	8413.550841
BCG_0913c	0.571230728	3.02E-41	2.30E-40	4981.854372	5150.933658	4993.793229	3262.805038	3423.299715	3495.937876
BCG_0914c	0.501882862	2.64E-23	1.18E-22	2607.250678	2518.714674	2436.336555	1792.473148	1730.249283	1817.584607
BCG_0915	0.252156765	1.28E-05	2.36E-05	3255.052192	3044.077478	3284.177388	2681.511035	2914.580286	2453.123571
BCG_0916	0.192833242	6.08E-07	1.23E-06	5086.144399	5063.373191	5090.26058	4360.604858	4430.68483	4542.54079
BCG_0917	-0.467300982	7.45E-21	2.99E-20	2584.186537	2701.402563	2769.684847	3499.461884	3883.761175	3754.510361
BCG_0918	-0.91106827	2.94E-65	3.46E-64	3025.413575	2779.234089	2604.61849	5058.87753	5527.548263	5233.961719
BCG_0919c	-0.601035073	4.28E-50	3.88E-49	36759.22619	36215.44164	34477.43142	52899.55393	57540.59107	52549.88492
BCG_0920c	0.593271279	7.05E-19	2.61E-18	1114.09827	1068.021501	1069.715742	712.6700469	716.8319228	726.4655516
BCG_0921c	0.428495971	1.20E-27	6.20E-27	5603.583379	5664.405534	5568.3099	4158.141776	4063.723186	4286.809761
BCG_0922c	0.209810405	9.70E-06	1.81E-05	2935.16259	2938.140122	2745.03208	2515.04139	2435.016714	2501.428321
BCG_0923	-0.182612889	1.98E-05	3.60E-05	3640.123061	3637.542867	3537.136221	4061.859333	3973.239493	4238.505011
BCG_0924c	0.057576714	0.614896016	0.65572312	6654.50596	7504.256339	8455.899288	7896.060178	7218.587946	6613.962121
BCG_0925	0.470577917	3.42E-36	2.24E-35	6330.605203	6451.368746	6456.881393	4662.949726	4684.03917	4536.857878
BCG_0926c	0.312675833	1.19E-08	2.75E-08	2350.536765	2702.483556	2591.756177	2044.427205	2038.899214	2069.527028
BCG_0927c	-0.01055087	0.85254486	0.871740357	1387.859591	1478.799002	1493.100229	1437.937797	1464.830451	1487.975726
BCG_0928c	0.032535948	0.423855682	0.470672793	5339.849946	5104.450941	5176.009337	4976.092625	5026.871829	5270.900645
BCG_0929	0.581807573	1.41E-33	8.58E-33	4929.709358	5066.616171	5510.429489	3568.74925	3438.380331	3351.023627
BCG_0930c	0.321366559	1.94E-09	4.70E-09	1793.989024	1792.287095	1807.155051	1462.233366	1463.825077	1390.419074
BCG_0931c	-0.117796353	0.109997085	0.135515585	759.1110627	713.4556589	733.1518713	761.2611864	791.2296258	842.0180905
BCG_0932	-0.859048444	4.72E-27	2.39E-26	561.5616844	473.4751191	549.8639035	996.118361	922.9336677	956.6234774
BCG_0933	-0.677494492	4.60E-26	2.25E-25	888.4708078	923.1683828	823.188066	1404.643868	1436.679969	1373.370339
BCG_0934	-0.937967828	6.65E-30	3.66E-29	553.5393746	489.6900204	463.0432871	903.4352614	1016.433484	969.8836048
BCG_0935c	-0.879882243	1.27E-66	1.52E-65	2325.467047	2171.715786	2129.784749	3844.998877	4136.110141	4219.561972
BCG_0936c	0.204879082	9.68E-06	1.81E-05	4506.532517	4155.338716	4122.371487	3656.033334	3626.385337	3811.339478
BCG_0937	-0.010773985	0.814054553	0.839553521	4138.509056	3837.52665	4179.180038	4114.949652	4191.405731	3942.046448
BCG_0938	0.240929979	7.07E-07	1.43E-06	2201.121245	2249.547312	2268.054619	1917.550341	1876.028566	1890.515308
BCG_0939c	-0.010516999	0.922147652	0.931578976	297.8282505	304.8401452	293.6894923	294.2463451	309.6553046	299.3000187
BCG_0940	0.149167189	0.001495916	0.002297964	2420.731975	2494.932819	2404.180771	2193.799968	2223.888097	2183.185263
BCG_0941c	-0.16304508	0.000214586	0.000356232	3217.949009	3225.684373	3168.416567	3494.962705	3534.89627	3732.725866
BCG_0942c	-0.78245846	2.41E-64	2.81E-63	1890.256741	1917.682332	1836.095257	3255.60635	3248.364576	3204.215073
BCG_0943c	-1.222500032	3.75E-136	9.04E-135	1439.001816	1396.643502	1370.908251	3235.80996	3353.928884	3229.788176
BCG_0944	-0.668547302	3.17E-45	2.59E-44	3363.353374	3039.753504	3178.063302	5295.534376	4964.538618	4970.653475
BCG_0945c	-0.38992615	9.94E-13	2.84E-12	1483.12452	1427.992311	1469.519321	2000.335245	1871.001695	1867.783661
BCG_0946	-0.366081004	5.44E-06	1.03E-05	513.4278257	498.3379678	490.9116331	649.6815326	640.423471	646.9047872
BCG_0947	-0.394197455	6.38E-07	1.29E-06	635.7680499	591.3034021	572.3729522	815.2513415	734.9286614	814.5506837
BCG_0948	0.097188475	0.018052887	0.024792129	5736.95428	5692.511363	5468.62697	5066.076217	5410.924836	5323.941155
BCG_0949c	0.358749804	4.25E-16	1.41E-15	3634.106329	3455.935972	3599.30407	2738.200698	2838.171834	2761.895109
BCG_0950c	0.557891087	1.57E-24	7.36E-24	3082.572532	3076.507281	3407.441226	2207.297506	2250.027831	2041.112469
BCG_0951	0.080088087	0.212645404	0.249380229	1209.363199	1101.532298	1172.61425	1060.006711	1090.831187	1146.053869
BCG_0952	0.050978357	0.683530831	0.720552378	219.6107302	250.790474	280.8271788	250.1543851	236.2629759	237.7351414
BCG_0953	0.041225894	0.532109934	0.576622696	1027.85844	1028.024745	1081.506196	1075.303922	978.2292579	993.5624037
BCG_0954c	0.105233361	0.020888245	0.02849774	4930.712147	4826.635632	4462.150936	4293.117164	4412.588091	4516.020535
BCG_0955c	0.011315731	0.803442238	0.829691657	3618.06171	3778.072012	3509.267875	3473.366643	3667.605686	3680.632508
BCG_0956c	-0.199536333	6.59E-05	0.000114322	1997.555135	2127.395056	2111.563138	2329.675191	2372.683503	2457.859331
BCG_0957	-0.095930211	0.021699358	0.029522784	4351.100265	4165.067657	4067.706654	4452.388121	4566.410369	4433.618315
BCG_0958	-0.105248164	0.019950604	0.027293919	3212.935066	3260.276162	3094.458264	3372.58502	3354.934258	3564.132817
BCG_0959	-0.223979906	3.50E-07	7.24E-07	2676.443099	2621.40905	2608.905928	3042.345238	3122.69278	3071.613799
BCG_0960	-0.127270711	0.003661387	0.005416002	3627.086808	3891.576321	3789.023194	4106.851129	4010.438345	4229.980644
BCG_0961	-0.390173829	1.86E-10	4.77E-10	1035.88075	1103.694284	1110.446402	1432.538781	1463.825077	1362.004515
BCG_0962	-0.259330424	4.87E-06	9.29E-06	1295.603029	1236.656475	1288.375072	1548.617614	1485.943313	1538.174779
BCG_0963	-0.221820712	0.002585038	0.003877557	658.8321905	715.6176457	681.7026172	824.2497007	780.1705078	791.8190367
BCG_0964	-0.271490372	0.000140827	0.000237173	785.1835695	818.3120209	728.8644335	917.8326361	922.9336677	974.6193646
BCG_0965c	-0.162867167	0.033075564	0.043985714	618.7206416	611.8422772	643.1156766	704.5715236	718.8426715	674.372194
BCG_0966c	0.056934982	0.308348128	0.350182079	1499.16914	1529.605693	1513.465559	1428.939437	1420.593979	1516.390284
BCG_0967c	-0.050671019	0.541255799	0.585249497	518.4417694	513.4718757	529.4985737	547.100238	530.8376651	538.929464
BCG_0968c	0.145152941	0.258521966	0.29848635	233.6497723	219.4416648	211.1563138	207.862097	190.0157551	202.690519
BCG_0969	-0.083906918	0.114187128	0.1404587	1665.632068	1675.539805	1791.077159	1797.872164	1821.738351	1819.478911
BCG_0970	0.030123248	0.693931863	0.730347573	746.0748093	682.1068496	698.8523685	692.8736567	726.8856664	664.9006744
BCG_0971	0.246903543	1.39E-05	2.57E-05	1650.590237	1745.804377	1584.208283	1416.341735	1395.45962	1384.736162
BCG_0972c	-0.404481511	1.77E-14	5.49E-14	1751.871898	1672.296825	1681.747494	2183.901772	2361.624385	2216.335581
BCG_0973	-0.27669386	0.001247884	0.001937285	665.8517115	714.5366523	780.3136876	974.5222989	787.2081284	852.436762
BCG_0974	0.118211275	0.000432269	0.000700531	11931.18022	12013.0799	11519.27363	10918.60903	10916.35486	10839.20701
BCG_0975c	-0.023213076	0.566293772	0.609819213	4978.846006	4883.928283	4672.23539	4842.916909	4965.543992	4964.970563
BCG_0976c	-0.55353167	6.46E-28	3.37E-27	1782.958348	1905.791404	1800.723894	2709.405948	2592.860489	2751.476437
BCG_0977c	-0.599707001	7.36E-36	4.77E-35	1798.000179	1734.994443	1786.789721	2703.107097	2710.48929	2649.184026
BCG_0978c	-0.384573324	2.83E-16	9.47E-16	2408.698511	2333.864799	2312.000857	3014.450325	3010.090851	3186.219186
BCG_0979c	-0.336159235	3.36E-11	8.91E-11	2159.004119	2092.803266	2074.048057	2767.895283	2522.484284	2693.700168
BCG_0980	0.090495313	0.035054695	0.046399028	24122.08271	25245.52039	27199.50568	24422.44664	24360.22088	23126.60935
BCG_0981	0.340421924	8.29E-18	2.94E-17	7486.8206	7961.516557	7990.712281	6320.447486	6086.53641	6101.552912
BCG_0982	0.52713586	1.02E-44	8.17E-44	6948.323056	7045.915128	7060.338269	4943.698532	4932.366638	4733.865485
BCG_0983c	0.414770263	3.45E-24	1.60E-23	8812.50729	8663.081288	8095.754509	6252.059957	6429.369069	6503.145342
BCG_0984c	-0.008734178	0.818214925	0.842305151	7041.582407	7302.110569	7498.728789	7450.641399	7321.136131	7200.249183
BCG_0985c	-0.047528797	0.128000308	0.156089264	16125.84544	16172.74259	16466.9769	16784.63937	16994.84828	16619.6754
BCG_0986	-0.330108172	5.24E-05	9.19E-05	518.4417694	504.8239283	537.0015899	633.4844861	688.6814405	640.2747235
BCG_0987	-0.42061362	1.85E-09	4.49E-09	877.4401319	860.4707643	839.2659579	1088.801461	1249.680337	1113.850702
BCG_0988	-0.186287146	0.000171213	0.000287002	2372.598117	2412.777319	2233.755117	2569.931381	2695.408675	2723.061879
BCG_0989	0.086795182	0.076680848	0.096775983	2220.174231	2371.699569	2361.306392	2177.602921	2165.576384	2202.128302
BCG_0990	0.19085779	0.001905365	0.002902119	1161.22934	1139.367067	1154.392639	1015.014915	1022.46573	989.7737959
BCG_0991c	0.462034874	6.25E-13	1.81E-12	1174.265594	1181.525811	1225.135364	898.9360819	858.5897083	841.0709385
BCG_0992	0.91631353	1.12E-120	2.42E-119	5969.601263	6011.404423	5957.394884	3101.734409	3224.235591	3180.536274
BCG_0993	0.589216134	1.34E-48	1.18E-47	7898.966764	8263.113722	8458.043006	5541.189582	5281.231543	5538.944649
BCG_0994c	0.262708041	6.27E-06	1.18E-05	1766.913728	1769.586233	1869.3229	1510.824506	1407.524112	1585.532377
BCG_0995c	0.145126356	0.014746239	0.02053662	1418.946042	1315.568995	1344.111764	1196.781771	1256.717957	1236.980457
BCG_0996	0.214515559	0.002758314	0.004128068	864.4038785	893.9815604	855.3438498	708.1708673	783.1866309	762.457326
BCG_0997c	-0.618072187	7.65E-06	1.44E-05	170.4740828	188.0928555	165.066357	302.3448684	225.2038579	274.6740678
BCG_0998	-0.139190895	0.276668808	0.318044358	227.6330399	219.4416648	215.4437517	217.7602921	274.4672018	238.6822934
BCG_0999	0.192148297	0.000274172	0.000450044	1783.961137	1713.374575	1761.065094	1551.317122	1515.099169	1536.280476
BCG_1000c	0.355310565	6.45E-12	1.77E-11	2393.65668	2533.848582	2394.534036	1821.267898	1972.544506	1931.242842
BCG_1001c	-0.025241495	0.740883661	0.774195013	664.8489228	688.5928102	673.1277415	724.3679138	677.6223225	659.2177626
BCG_1002c	0.116575346	0.052330573	0.067700751	1950.424065	1763.100272	1739.627905	1581.011708	1737.286904	1715.292196
BCG_1003	0.163037189	0.000153556	0.000257731	5047.035639	4878.523316	4973.427899	4523.475159	4209.502469	4571.9025
BCG_1004c	-1.52675739	2.18E-133	5.06E-132	1765.91094	1693.916693	1622.795224	4452.388121	5405.897965	4793.536058
BCG_1005	-0.534541656	2.70E-50	2.45E-49	6466.984469	6548.658154	6630.522626	9317.800929	9723.980865	9416.584765
BCG_1006	-0.326429156	3.01E-14	9.27E-14	4497.507419	4349.917532	4286.365984	5373.820101	5752.752121	5346.672802
BCG_1007c	-0.623859347	2.11E-09	5.10E-09	301.8394054	277.8153096	256.1744112	442.7192715	431.3056029	414.8525575
BCG_1008	0.321320803	2.09E-20	8.21E-20	16642.28163	16108.96398	15817.43007	12751.57479	12862.75964	13259.18026
BCG_1009	0.343925627	6.38E-18	2.28E-17	6742.751368	6877.280154	6507.258787	5259.540939	5151.53825	5446.123757
BCG_1010	-0.044833838	0.456919156	0.504270276	1284.572353	1218.279587	1206.913753	1229.175864	1311.008173	1289.073815
BCG_1011	-0.157704505	0.000210762	0.000350176	5081.130455	4851.49848	4689.385142	5454.805334	5285.253041	5572.094968
BCG_1012	0.628103569	7.25E-62	8.02E-61	6428.878498	6626.48968	6681.97188	4271.521102	4271.83568	4226.192036
BCG_1013	0.818203298	5.22E-116	1.09E-114	9364.041088	9244.655749	9043.278272	5208.250292	5191.753225	5283.213621
BCG_1013A	0.098063888	0.168497304	0.201432026	775.1556822	792.3681787	803.8945957	755.8621709	720.8534202	737.8313751
BCG_1014	0.012325525	0.844323591	0.863781074	1265.519367	1237.737469	1161.895656	1182.384396	1179.304131	1272.972231
BCG_1015	-0.356659452	1.97E-07	4.17E-07	744.0692318	762.1003629	773.8825308	998.8178687	982.2507553	937.6804382
BCG_1016c	-0.523849638	1.72E-08	3.93E-08	374.0401934	377.2667045	445.8935358	579.494331	585.1278809	555.9781992
BCG_1017c	-0.591481126	2.65E-09	6.37E-09	290.8087294	330.7839873	305.4799464	444.5189434	476.5474494	475.4702828
BCG_1018c	-0.28774159	0.001422864	0.00219171	454.2632911	428.0733953	404.0910168	512.0066372	510.7301778	548.4009836
BCG_1019c	0.212584587	0.000172736	0.000289309	1539.280689	1615.004173	1586.352002	1315.560112	1364.293014	1411.256417
BCG_1020c	0.240953681	3.72E-06	7.13E-06	2118.89257	2116.585121	2199.455614	1742.082337	1892.114556	1812.848847
BCG_1021	-0.721424531	1.84E-20	7.25E-20	828.3034845	931.8163302	1081.506196	1514.42385	1647.808585	1521.126044
BCG_1022	-0.271041049	9.02E-07	1.81E-06	1959.449163	2231.170424	2224.108381	2641.018419	2524.495032	2570.570413
BCG_1023	-0.436738903	2.14E-20	8.39E-20	6251.384894	7081.587911	7108.571945	9264.710609	8999.105948	9398.588877
BCG_1024	-0.539798637	2.59E-27	1.33E-26	1611.481477	1578.250397	1642.088694	2365.668628	2348.554518	2310.103625
BCG_1025c	-0.956131766	5.54E-98	9.82E-97	2120.898147	2121.990088	1984.011862	4037.563763	4034.56733	4010.241389
BCG_1026c	-1.463294906	4.90E-218	1.94E-216	1904.295783	1759.857292	1835.023397	4926.60165	5185.720978	5057.791455
BCG_1027c	-0.595644149	6.65E-41	4.98E-40	2894.048252	2948.950057	2865.080339	4206.732916	4542.281384	4412.780971
BCG_1028c	-0.3046139	2.25E-05	4.08E-05	1101.062017	1277.734225	1034.34438	1355.152892	1393.448871	1466.191231
BCG_1029c	-0.325392241	2.64E-07	5.52E-07	906.5210048	906.9534815	900.3619472	1136.492764	1108.927925	1154.578237
BCG_1030c	-0.378433443	1.35E-12	3.84E-12	1560.339252	1569.60245	1555.268078	1935.547059	2068.05507	2088.470067
BCG_1031	-0.467046138	4.01E-12	1.11E-11	1546.30021	1712.293581	1774.999267	2510.542211	2354.586765	2089.417219
BCG_1032c	-0.061052054	0.51514366	0.560852191	421.1712633	439.964323	426.6000655	481.412216	443.3700953	417.6940134
BCG_1033c	-0.161344431	0.413186576	0.459341632	84.23425266	78.91251984	88.96433526	98.08211504	102.5481853	81.45506837
BCG_1034	-0.586784883	5.99E-29	3.23E-28	1917.332037	1796.611068	1717.118856	2678.811527	2800.972983	2681.387193
BCG_1035c	-0.438990959	2.29E-32	1.34E-31	5887.372588	5749.804014	5614.399857	7664.802348	7875.097407	7850.942578
BCG_1036	2.244597433	0	0	11173.07194	10863.9839	10602.83379	2218.095537	2391.785616	2280.741914
BCG_1037	2.139171074	0	0	20799.84368	22038.21291	21723.3757	4833.018714	4850.931315	4971.600627
BCG_1038	1.721368096	0	0	31539.71089	30226.73808	29603.68645	9060.447856	9297.702134	9353.125583
BCG_1039	1.383228804	0	0	14856.31492	15758.72211	15227.90736	5819.23888	5763.811239	5989.788981
BCG_1040c	0.894318041	1.25E-81	1.84E-80	7002.473647	7295.624609	6869.547285	3892.69018	3533.890896	3958.148032
BCG_1041	-0.182674973	0.008499974	0.012145894	744.0692318	752.3714221	778.1699687	859.3433015	870.6542007	851.4896101
BCG_1042	-0.190653618	0.001739551	0.002658788	1258.499846	1370.69966	1353.758499	1559.415645	1426.626225	1556.170667
BCG_1043	-0.836793733	6.06E-17	2.08E-16	303.8449828	262.6814017	319.4141194	534.5025352	542.9021575	505.7791455
BCG_1044c	-0.241618428	0.000101953	0.000174003	1185.29627	1126.395146	1076.146899	1290.364706	1383.395127	1334.537109
BCG_1045c	-0.990122293	6.80E-74	9.37E-73	1435.99345	1442.045226	1383.770564	2834.483141	2663.236695	2966.479932
BCG_1046c	-1.281276856	7.44E-134	1.75E-132	1251.480325	1151.257995	1222.991645	2982.056231	2917.596409	2915.333726
BCG_1047c	0.25621431	1.25E-06	2.50E-06	1784.963925	1886.333522	1878.969635	1545.918107	1559.335641	1541.016235
BCG_1048	-0.45926215	9.95E-18	3.53E-17	1335.714578	1300.435087	1343.039905	1811.369702	1838.829715	1821.373215
BCG_1049	-0.10487335	0.049102735	0.063838403	3836.669651	4080.75017	4449.288622	4667.448905	4292.948542	4334.167359
BCG_1050	-0.16580291	0.024760221	0.033433914	653.8182469	688.5928102	706.3553848	751.3629913	785.1973796	761.5101741
BCG_1051	-0.290689851	3.35E-10	8.48E-10	2634.325973	2791.125017	2810.415507	3323.99388	3288.57955	3458.99895
BCG_1052	-0.748120979	5.01E-26	2.45E-25	657.8294017	593.465389	618.462909	1051.008352	1043.578592	1047.550065
BCG_1053	2.136317194	0	0	11044.71499	10431.58653	10416.33024	2372.867315	2400.833985	2481.538129
BCG_1054	2.203317874	0	0	12025.44236	12370.88873	12359.61144	2682.410871	2610.957228	2686.122952
BCG_1055	1.202104682	3.82E-216	1.49E-214	8182.755973	8399.318893	8363.719374	3576.847773	3547.966137	3716.624282
BCG_1056	0.148342467	0.002063269	0.003125758	2386.637159	2545.73951	2508.151139	2236.092256	2210.81823	2264.640331
BCG_1057c	0.034706664	0.408417265	0.454807388	3879.789566	4047.239374	3889.777984	3804.50626	3785.234487	3944.887904
BCG_1058	-0.163784682	0.001049152	0.001643616	2176.051527	2156.581878	2060.113884	2441.254845	2294.264303	2424.709012
BCG_1059c	-0.016385793	0.692390067	0.729307692	4053.272015	4186.687525	3972.311162	4042.962779	4116.002653	4193.041717
BCG_1060	-0.120050025	0.131073769	0.159493356	666.8545002	730.7515536	673.1277415	715.3695546	718.8426715	815.4978357
BCG_1061c	0.269989461	3.23E-11	8.58E-11	7059.632604	7595.059787	7400.117718	6288.053393	5962.875363	6035.252275
BCG_1062c	0.6939782	1.99E-51	1.85E-50	5498.290564	5999.513495	5915.592365	3706.424145	3612.310096	3442.897367
BCG_1063	-0.40043195	1.90E-29	1.03E-28	6923.253338	6749.72293	6699.121631	9100.940472	8813.11169	8975.211952
BCG_1064c	-0.071294513	0.103350094	0.127931977	3110.650616	3052.725425	2978.697442	3199.816524	3141.794893	3263.885647
BCG_1065	-0.635246116	4.31E-26	2.11E-25	1088.025764	1078.831436	990.3981419	1647.599565	1592.512995	1664.14599
BCG_1066	-0.817774532	3.91E-111	7.93E-110	8320.138028	8038.26709	7817.071049	14391.97567	13877.18237	14346.5107
BCG_1067	-0.658381456	1.60E-72	2.16E-71	5571.49414	5770.342889	5639.052624	9012.756552	8730.670992	9053.825565
BCG_1068	-0.87079618	4.37E-60	4.68E-59	1243.458015	1243.142436	1332.32131	2311.678473	2353.58139	2317.680841
BCG_1069	-0.646067083	5.80E-08	1.27E-07	213.5939978	199.9837832	246.527676	363.5337108	350.8756536	318.2430578
BCG_1070	-1.230853411	2.47E-169	7.88E-168	3635.109118	3450.531005	3292.752264	7837.570844	8202.84945	8325.465709
BCG_1071c	-0.98239773	3.12E-74	4.31E-73	1257.497058	1210.712633	1190.835861	2484.446969	2335.484652	2409.554581
BCG_1072c	-0.822435	1.10E-69	1.42E-68	3867.756101	3677.539623	3392.435194	6378.936821	6436.406689	6531.559901
BCG_1073c	-0.259564572	1.15E-07	2.46E-07	2442.793327	2421.425266	2256.264165	2883.974116	2756.736511	2883.13056
BCG_1074c	-0.302701601	4.38E-17	1.52E-16	5793.110448	5794.124745	5650.843078	7009.721799	7102.969894	7150.997281
BCG_1075c	-0.018118831	0.638556271	0.678390919	6480.020723	6188.687344	6185.700949	6234.963074	6349.944494	6510.722558
BCG_1076	0.321507028	4.09E-08	9.07E-08	1907.30415	2038.753595	2111.563138	1709.688244	1606.588236	1528.70326
BCG_1077	0.230290005	8.92E-11	2.32E-10	11100.87115	11160.17609	11152.69769	9368.19174	9279.605396	9835.22593
BCG_1078	0.17651779	0.000313689	0.000512143	2514.994115	2366.294602	2373.096847	2121.813094	2182.667748	2116.884626
BCG_1079	0.125516169	0.010159957	0.014382654	2182.068259	2261.43824	2305.569701	2035.428846	2085.146435	2065.73842
BCG_1080	-0.065603794	0.158906969	0.190717325	4060.291536	4289.381901	4276.719249	4652.151695	4201.459474	4355.004702
BCG_1081	-0.008336082	0.885777114	0.899898528	1770.924883	1650.676956	1553.124359	1640.400878	1672.942945	1692.560549
BCG_1082	0.118662631	0.059668523	0.076666776	1096.048073	1130.71912	1095.440369	982.6208222	1048.605463	1029.554178
BCG_1083	0.336158123	5.11E-09	1.20E-08	1868.195389	2077.669358	2044.035992	1620.604488	1508.061549	1612.999784
BCG_1084c	0.158277903	0.076917797	0.097000388	473.3162769	490.7710138	502.7020872	434.6207483	458.4507108	421.4826212
BCG_1085c	0.205775305	1.60E-06	3.15E-06	4205.695901	3926.168111	4005.538806	3475.166314	3530.874772	3520.563827
BCG_1086	-0.159111834	0.39356684	0.439633187	108.301182	113.5043094	93.2517731	123.2775207	93.49981601	134.495578
BCG_1087	-0.289530067	3.96E-07	8.15E-07	1234.432917	1217.198594	1188.692142	1517.123357	1465.835825	1466.191231
BCG_1088	-0.033661507	0.58675976	0.629798373	1147.190298	1182.606804	1161.895656	1248.972254	1137.078408	1185.834251
BCG_1089	-0.261723597	0.000487198	0.00078472	607.6899656	621.571218	614.1754711	741.4647962	716.8319228	751.0915025
BCG_1090c	-0.144253787	0.029260077	0.039162115	1123.123369	1010.72885	985.0388446	1167.987021	1140.094531	1140.370957
BCG_1091c	-0.479906833	1.66E-05	3.03E-05	265.7390114	238.8995464	265.8211463	343.7373206	342.8326587	388.3323027
BCG_1092c	-1.350209909	1.73E-26	8.61E-26	141.3932098	149.1770923	136.1261515	335.6387973	392.0960026	360.8648959
BCG_1093c	-0.524124271	2.93E-14	9.04E-14	706.9660491	763.1813563	713.858401	1028.512454	1031.514099	1079.753232
BCG_1094c	-0.480641778	3.22E-08	7.20E-08	415.154531	426.9924019	410.5221735	606.4894086	581.1063834	559.7668071
BCG_1095c	0.232950439	6.51E-08	1.42E-07	9513.456607	8561.467906	8615.606347	7530.726796	7567.452851	7616.048893
BCG_1096c	0.086674106	0.010801036	0.015262837	8912.786163	9081.425743	8873.924477	8488.152212	8488.37577	8324.518557
BCG_1097c	-0.964906186	2.79E-54	2.76E-53	742.0636544	748.0474484	768.5232335	1466.732546	1462.819702	1478.504206
BCG_1098c	-1.062157279	7.07E-35	4.51E-34	332.9258558	359.9708097	345.1387464	703.6716877	734.9286614	728.3598556
BCG_1100c	-0.115891944	0.064704364	0.082733639	1421.954408	1367.45668	1572.417829	1578.3122	1644.792462	1504.077309
BCG_1101c	-0.027777426	0.476167873	0.5230301	5645.700506	5920.600975	5716.226505	5770.647741	6029.230071	5819.301629
BCG_1102	-0.26980497	0.000187264	0.000312054	659.8349792	672.3779088	658.121709	790.0559358	812.3424875	797.5019485
BCG_1103	-0.127703315	0.016031241	0.022193215	1665.632068	1720.941529	1761.065094	1818.56839	1871.001695	1934.084298
BCG_1104c	-0.500266125	1.73E-34	1.09E-33	6334.616358	5863.308324	5900.586333	8747.304957	8507.477883	8348.197356
BCG_1105	-0.385837235	3.31E-07	6.88E-07	638.776416	647.5150601	703.1398064	917.8326361	841.4983441	838.2294827
BCG_1106c	-0.161892084	0.014384152	0.020067721	905.5182161	859.3897709	903.5775256	1021.313767	969.1808886	994.5095557
BCG_1107	0.171213388	0.031464237	0.041955856	709.9744153	668.0539351	720.2895578	644.2825171	575.0741372	643.1161794
BCG_1108	0.285596474	4.40E-05	7.77E-05	974.7106379	1015.052824	936.8051689	824.2497007	756.041523	819.2864435
BCG_1109c	-0.032310793	0.739764927	0.773230483	449.2493475	487.5280336	426.6000655	435.5205842	442.3647209	516.197817
BCG_1110	0.493508544	2.82E-17	9.87E-17	1769.922095	1622.571127	1652.807289	1167.987021	1221.529854	1196.252923
BCG_1111c	0.557659807	2.41E-20	9.45E-20	1665.632068	1742.561397	1858.604305	1187.783411	1240.631967	1149.842477
BCG_1112	0.728240309	1.39E-52	1.32E-51	3560.902752	3520.795577	3705.418157	2192.900132	2246.006333	2073.315636
BCG_1113	0.678101411	3.58E-16	1.19E-15	811.2560762	767.50533	754.5890605	469.7143491	533.8537882	456.5272437
BCG_1114	0.39291679	9.55E-16	3.11E-15	2735.607634	2646.271898	2626.055679	2081.320478	2066.044322	1952.080185
BCG_1115	1.593998175	0	0	29384.71793	31150.98746	30845.97157	9991.778031	10229.68417	10049.28227
BCG_1116	1.225255846	6.74E-145	1.81E-143	4261.852069	4454.773894	4680.810266	1932.847551	1895.130679	1900.933979
BCG_1117	0.697469545	2.17E-41	1.66E-40	2940.176533	2879.766478	3108.392437	1925.648864	1771.469632	1806.218784
BCG_1118	-0.113570072	0.051968695	0.067276643	1862.178657	1931.735246	2149.078219	2184.801608	2194.73224	2048.689685
BCG_1119	0.190674042	0.00083747	0.001320896	1641.565138	1501.499864	1559.555516	1392.946001	1369.319886	1359.163059
BCG_1120	0.6246351	3.61E-25	1.72E-24	1577.38666	1522.038739	1490.95651	1020.413931	952.0895243	1003.981075
BCG_1121c	0.295765624	2.24E-08	5.08E-08	2042.680627	1985.784917	1907.909841	1583.711215	1602.566739	1650.885862
BCG_1122c	0.587068138	5.26E-09	1.24E-08	484.3469528	451.8552506	440.5342385	281.6486423	319.7090483	316.3487539
BCG_1123	-0.031255929	0.505482904	0.551702474	2933.157012	3104.61311	3219.865821	3155.724564	3097.558421	3204.215073
BCG_1124	-0.066009611	0.228591927	0.266814388	1536.272322	1492.851917	1528.471591	1543.218599	1585.475375	1643.308647
BCG_1125c	0.44498965	0.024707541	0.0333856	2281.344343	3268.92411	2896.164264	2429.556978	1994.662742	1779.698529
BCG_1126c	0.853678616	0.000293637	0.000480596	1854.156347	2529.524609	2467.420479	1571.113512	1233.594347	985.9851881
BCG_1127c	0.050214124	0.233310987	0.271840669	3654.162104	3533.767498	3542.495518	3435.573534	3404.197602	3524.352435
BCG_1128c	-0.17868198	0.000342649	0.000558731	1974.490994	2040.915582	1962.574673	2334.174371	2207.802107	2222.018493
BCG_1129c	-0.134862818	0.005159289	0.007538591	2508.977383	2368.456589	2350.587798	2628.420716	2592.860489	2716.431815
BCG_1130	1.217161443	1.32E-177	4.50E-176	79626.43848	85814.66285	90114.44046	36875.27591	37659.31299	35386.5443
BCG_1131	0.870741676	4.04E-175	1.34E-173	25095.79056	25634.67802	25487.74612	13760.29085	14078.25724	13843.57302
BCG_1132c	-0.258676235	1.24E-11	3.35E-11	5206.479045	5265.518961	5356.081726	6138.680631	6373.068104	6425.478882
BCG_1133c	-0.064436775	0.464807181	0.511831987	473.3162769	458.3412112	478.0493196	469.7143491	489.6173161	515.250665
BCG_1134	-0.251762358	0.005181681	0.007565714	421.1712633	419.4254479	416.9533303	523.7045041	474.5367006	498.2019298
BCG_1135	-0.421925168	2.83E-23	1.25E-22	3784.524637	3725.103334	3715.064892	4859.113956	5232.973574	4949.816132
BCG_1136	-0.549785442	9.76E-57	1.01E-55	7903.980708	7618.841642	7761.334357	11530.49745	11376.81632	11179.23456
BCG_1137	-0.595154951	6.86E-56	6.98E-55	6916.233817	7130.232615	7031.398064	10884.41526	10194.49607	10756.80478
BCG_1138c	0.126700526	0.000174416	0.000291998	17233.92698	17423.45198	16947.16994	15368.29764	16207.64015	15693.36079
BCG_1139c	-0.309108013	6.07E-07	1.23E-06	1267.524945	1118.828192	1201.554456	1439.737468	1531.185159	1477.557054
BCG_1140	0.30969879	9.47E-14	2.85E-13	4577.730517	4685.025493	4745.121834	3646.135139	3864.659062	3792.396439
BCG_1141	0.437161452	3.09E-09	7.38E-09	925.5739906	888.5765933	847.8408336	623.586291	670.5847019	673.425042
BCG_1142	0.48470567	7.43E-29	4.00E-28	7150.886378	7885.847017	7525.525275	5554.68712	5280.226169	5285.107925
BCG_1143c	0.374950979	1.09E-16	3.70E-16	3032.433096	3038.672511	2947.613518	2350.371417	2323.420159	2280.741914
BCG_1144	0.652152141	5.46E-45	4.42E-44	4144.525789	4021.295532	3800.813649	2527.639093	2582.806746	2506.16408
BCG_1145	-0.088973672	0.678593009	0.716302692	1568.361561	2098.208233	1935.778186	2379.166167	2021.807849	1557.117819
BCG_1146	-0.905774887	6.42E-22	2.69E-21	288.803152	302.6781583	304.4080869	542.6010584	576.0795116	559.7668071
BCG_1147	-0.722851915	0.000226445	0.00037513	67.18684439	68.10258562	73.95830281	124.1773567	119.6395495	101.3452595
BCG_1148	-0.745392704	0.00011799	0.000200335	64.17847822	70.26457246	71.81458388	116.0788334	119.6395495	109.8696271
BCG_1149	-0.535509214	0.017380742	0.023935627	72.200788	60.53563166	47.16181628	92.68309953	76.4084518	91.87373991
BCG_1150	-0.76084079	1.90E-09	4.60E-09	176.4908151	188.0928555	174.7130921	270.8506112	317.6982996	325.8202735
BCG_1151	0.062186875	0.710469229	0.746559554	2611.261833	3249.466228	3349.560816	3415.777144	2871.349189	2533.631487
BCG_1152c	-0.524883721	4.28E-16	1.42E-15	1076.995088	946.9502381	1022.553926	1522.522373	1453.771333	1408.414961
BCG_1153	0.282152377	4.06E-16	1.35E-15	16542.00276	16334.89161	15757.40594	13116.00834	13223.68903	13656.98408
BCG_1154	-0.728065525	2.62E-118	5.56E-117	41833.33712	41789.04373	40418.74841	67089.96636	69895.63665	68482.87516
BCG_1155	-0.786956142	2.01E-99	3.59E-98	19350.81397	21117.20651	20970.93035	35453.53516	35247.41989	35300.35347
BCG_1156	-0.416123803	3.73E-23	1.64E-22	4067.311057	3865.632479	3808.316665	5130.864403	5188.737102	5350.46141
BCG_1157c	-0.29025021	1.77E-12	5.02E-12	4158.564831	4202.902427	4079.497108	4890.608213	5117.355522	5207.441464
BCG_1158c	-0.390641078	1.93E-17	6.77E-17	4606.81139	4213.712361	4129.874503	5532.191222	5791.961721	5659.232948
BCG_1159c	-0.419071421	2.76E-21	1.12E-20	2649.367804	2796.529984	2629.271258	3599.343671	3596.224106	3600.124592
BCG_1160	-0.154957687	0.016001606	0.022166706	1306.633705	1422.587344	1564.914813	1604.407441	1552.298021	1621.524152
BCG_1161c	-0.216564917	0.000717527	0.001140365	915.5461033	937.2212973	898.2182283	1084.302281	1053.632335	1057.968737
BCG_1162c	-0.105712375	0.108101209	0.133387844	1032.872384	985.8660013	938.9488878	1043.809665	1099.879556	1040.920002
BCG_1163c	-0.233258232	0.000575511	0.00092133	816.2700198	775.072284	833.9066606	949.3268932	948.0680269	953.7820215
BCG_1164	0.086980338	0.146917318	0.177731269	1217.385509	1180.444817	1230.494661	1125.694733	1163.218141	1128.057982
BCG_1165	-0.227271344	0.027130036	0.036434661	372.0346159	341.5939215	307.6236653	387.8292806	412.20349	396.8566703
BCG_1166c	-0.31994564	8.67E-13	2.49E-12	2739.618789	2633.299977	2569.247128	3297.898639	3315.724658	3302.718877
BCG_1167c	-0.082389965	0.250874528	0.290590813	1064.961623	1137.205081	1302.309245	1256.170941	1270.793198	1182.045643
BCG_1168c	0.029556309	0.462848911	0.510244433	4199.679168	4168.310637	4276.719249	4139.245222	4038.588827	4209.143301
BCG_1169c	0.001409398	0.973793092	0.977007747	3180.845827	3168.391721	3294.895983	3190.818164	3251.380699	3192.84925
BCG_1170	0.406173244	1.14E-30	6.41E-30	8580.863096	8503.094262	8445.180693	6297.051753	6526.890382	6443.474769
BCG_1171c	0.102891168	0.021636272	0.029457241	4429.317786	4295.867861	4253.138341	3932.282961	4250.722818	3906.054674
BCG_1172	-0.256415482	0.003812995	0.005621321	439.2214603	474.5561125	520.923698	552.4992535	577.0848859	583.445606
BCG_1173	0.31223548	0.00731042	0.010541413	415.154531	468.070152	545.5764656	377.0312495	444.3754697	329.6088813
BCG_1174	0.112690974	0.285893438	0.326936316	430.1963618	414.0204808	505.9176656	456.2168103	424.2679823	367.4949596
BCG_1175	0.237185614	0.007660277	0.011017749	516.4361919	500.4999546	480.1930385	426.522225	427.2841054	416.7468614
BCG_1176	0.040701483	0.799039169	0.826224485	144.401576	123.2332502	137.198011	128.6765362	131.7040419	133.5484261
BCG_1177c	-0.489007136	2.51E-08	5.67E-08	393.0931791	405.3725334	388.0131249	560.5977768	555.9720243	548.4009836
BCG_1178	0.106044237	0.021786062	0.029626647	2947.196054	2886.252438	2903.66728	2596.926459	2738.639772	2784.626756
BCG_1179c	0.130126166	0.001229112	0.001908893	4601.797446	4521.795486	4536.109239	4218.430783	4034.56733	4227.139188
BCG_1180c	0.440344111	2.39E-07	5.03E-07	697.9409506	761.0193695	639.9000982	518.3054886	493.6388136	534.1937042
BCG_1181c	0.177348968	0.084456932	0.10583233	462.2856009	388.0766387	394.4442816	377.0312495	382.042259	342.8690087
BCG_1182	0.25729598	3.21E-12	8.97E-12	6172.164585	6077.345021	6284.31202	5204.650948	5153.548999	5147.770891
BCG_1183	0.302189344	3.62E-10	9.15E-10	2732.599268	2694.916602	2838.283853	2222.594717	2312.361041	2169.925135
BCG_1184c	0.2417899	2.31E-06	4.50E-06	2046.691782	2110.099161	2032.245538	1799.671836	1724.217037	1708.662132
BCG_1185	0.600124565	3.78E-25	1.80E-24	1687.693419	1653.919936	1666.741462	1114.896702	1048.605463	1139.423805
BCG_1186	0.607556707	1.13E-25	5.45E-25	1755.883053	1819.31193	1771.783689	1104.998507	1185.336377	1219.931722
BCG_1187c	0.488882576	1.69E-16	5.70E-16	2284.352709	2094.965253	1978.652565	1464.033038	1522.13679	1546.699147
BCG_1188c	0.840581578	2.63E-93	4.44E-92	4657.953614	4618.003901	4650.798201	2623.921536	2585.822869	2566.781806
BCG_1189c	0.843248593	1.66E-63	1.92E-62	2587.194903	2565.197392	2576.750144	1418.141406	1407.524112	1482.292814
BCG_1190c	1.081170183	4.96E-67	5.97E-66	2343.517244	2160.905852	2206.95863	981.7209863	1148.137526	1045.655761
BCG_1191	1.321600033	1.59E-193	5.89E-192	9597.69086	9002.513223	9046.493851	3478.765658	3785.234487	3800.920807
BCG_1192	1.484171355	1.17E-260	5.19E-259	6646.483651	6647.028555	6388.282387	2273.885364	2438.032837	2326.205208
BCG_1193	0.105491811	0.010806812	0.01526554	6705.648185	6601.626831	6333.617555	5868.729856	6331.847755	6059.878226
BCG_1194c	0.00575627	0.898609874	0.910828018	45384.21199	45613.59846	41785.36923	41230.48175	46404.05922	44625.06449
BCG_1195	-0.056838907	0.718127016	0.7534041	123.3430128	144.8531186	163.9944975	147.5730905	152.8169036	148.7028574
BCG_1196c	-0.083458086	0.233023687	0.271586013	766.1305837	805.3400998	797.463439	844.0460909	810.3317388	854.3310659
BCG_1197	-0.550148946	0.072004956	0.091358889	36.100394	27.02483556	31.08392437	42.29228814	58.31171321	37.88607831
BCG_1198	-0.282926331	0.039513008	0.051969339	176.4908151	204.3077569	170.4256543	197.9639019	236.2629759	236.7879895
BCG_1199c	-0.111329479	0.334716367	0.378279281	255.7111242	252.9524609	255.1025517	271.7504472	260.3919607	292.669955
BCG_1200c	0.203313603	0.002107958	0.003188568	1201.340889	1326.378929	1234.782099	1017.714423	1140.094531	1111.009247
BCG_1201c	0.006974755	0.932420234	0.940985512	702.9548942	835.6079156	879.9966174	836.8474035	784.1920053	783.2946691
BCG_1202	0.262543378	1.44E-07	3.06E-07	2943.1849	2917.601247	2707.516998	2416.959275	2430.995216	2295.896346
BCG_1203c	-0.229527254	0.000518774	0.000833879	1545.297421	1286.382173	1333.393169	1645.799894	1581.453877	1658.463078
BCG_1204c	-0.023621124	0.657067976	0.695625824	2646.359438	2590.06024	2776.116004	2524.939585	2774.833249	2847.138785
BCG_1205	-0.414758266	6.33E-11	1.66E-10	1088.025764	1136.124087	1009.691612	1438.837633	1492.980933	1380.000403
BCG_1206	-0.057708003	0.106154066	0.13119009	7229.103898	7149.690497	7015.320172	7371.455838	7337.222121	7559.219775
BCG_1207	-0.212011481	6.17E-05	0.000107377	1919.337614	1777.153187	1754.633938	2074.12179	2096.205553	2146.246336
BCG_1208	-0.391919318	5.18E-11	1.36E-10	1167.246073	1233.413495	1316.243418	1616.105308	1660.878452	1598.792505
BCG_1209c	0.019492284	0.669958926	0.707756074	2751.652254	2663.567793	2604.61849	2633.819731	2617.994848	2661.497001
BCG_1210	-0.187779097	0.001277984	0.001983234	1359.781507	1337.188864	1463.088164	1625.103667	1585.475375	1526.808956
BCG_1212c	0.374755529	8.19E-16	2.68E-15	2690.482142	2643.028918	2719.307452	2094.818017	2038.899214	2076.157092
BCG_1213	0.091097967	0.06570751	0.083961958	3018.394054	3315.406827	3263.812059	3066.640808	2876.37606	3063.089432
BCG_1214c	-0.211655107	0.000298348	0.000487902	2127.917668	1838.769812	1836.095257	2252.289302	2223.888097	2246.644444
BCG_1215c	0.024669613	0.765524478	0.796782722	568.5812055	574.0075074	532.7141521	565.9967923	536.8699113	543.6652238
BCG_1216	0.472194676	4.21E-25	2.00E-24	3014.382899	3071.102313	3001.206491	2207.297506	2211.823605	2131.091905
BCG_1217	-0.01214041	0.788469847	0.816791915	6007.707234	6484.879542	6312.180366	6112.585389	6696.79865	6155.540574
BCG_1218c	-0.011670673	0.821824958	0.84448125	4584.750038	5131.475777	5195.302807	5066.976053	5228.952076	4734.812637
BCG_1219c	0.055237357	0.479806236	0.526148886	982.7329477	916.6824223	859.6312877	830.5485521	981.245381	846.7538503
BCG_1220	0.51685746	4.64E-22	1.95E-21	2697.501663	2517.633681	2424.546101	1727.684962	1792.582494	1821.373215
BCG_1221c	0.840529581	6.21E-37	4.19E-36	1329.697846	1309.083035	1303.381105	693.7734926	731.9125383	776.6646054
BCG_1222	-0.51541775	3.39E-08	7.58E-08	414.1517423	422.6684282	454.4684114	685.6749693	585.1278809	573.0269345
BCG_1223	-0.864322146	1.84E-110	3.70E-109	5997.679347	6036.267271	5725.87324	10456.09336	11095.3115	10784.27219
BCG_1224	-0.992188664	3.93E-103	7.29E-102	2313.433582	2425.74924	2435.264695	4845.616417	4548.313631	4872.149671
BCG_1225	-0.4032432	1.28E-08	2.93E-08	720.0023025	822.6359945	765.3076551	1046.509172	997.3313708	1005.875379
BCG_1226	-0.442655579	6.03E-11	1.58E-10	781.1724146	794.5301656	789.9604227	1104.998507	1015.428109	1093.013359
BCG_1227	-0.481293753	6.57E-25	3.10E-24	2747.641099	2699.240576	2528.516468	3611.941374	3777.191492	3747.880297
BCG_1228	-0.113525036	0.005018522	0.007341052	5695.839942	5361.727376	5410.746559	5877.728215	6110.665395	5832.561756
BCG_1229c	0.177119992	0.000251662	0.000414644	3611.042189	3668.891676	3350.632675	3024.34852	3131.741149	3247.784063
BCG_1231c	-0.685303846	1.04E-26	5.20E-26	785.1835695	762.1003629	771.7388119	1256.170941	1250.685711	1222.773178
BCG_1232c	-0.779780665	6.34E-17	2.18E-16	390.0848129	336.1889544	329.0608545	622.6864551	590.1547527	600.4943413
BCG_1233	-0.447500876	8.81E-14	2.66E-13	1634.545617	1499.337877	1380.554986	2044.427205	2073.081942	2042.059621
BCG_1234	-0.27850639	0.00018496	0.000308475	673.8740213	636.7051259	636.6845198	758.5616787	812.3424875	792.7661887
BCG_1235c	-0.134213305	0.047299864	0.061697511	891.479174	856.1467906	823.188066	936.7291904	925.9497908	959.4649333
BCG_1236	-0.053105635	0.093489042	0.116411977	28181.37146	27643.1638	26824.35487	28464.50959	28490.29878	28795.31382
BCG_1237c	0.259824026	4.06E-14	1.24E-13	23308.82106	22527.90293	22013.84961	18865.95985	19286.09646	18519.66223
BCG_1238c	-0.178470175	1.16E-06	2.32E-06	12189.89971	11533.11882	11621.10028	13284.27765	13009.54429	13706.23598
BCG_1239c	-0.354412827	2.11E-08	4.79E-08	979.7245816	936.1403039	910.0086824	1179.684888	1224.545977	1210.460202
BCG_1240	-0.183278741	5.98E-09	1.40E-08	14298.76439	13926.43826	14251.44339	15972.98738	16190.54879	16069.38012
BCG_1241	-0.014439493	0.633242167	0.673288429	26797.52302	27489.66273	26892.95388	27225.43553	27092.82841	27676.72736
BCG_1242c	-0.032767173	0.372028138	0.417699112	20537.11303	22281.43643	22052.43655	22045.97999	22333.38616	21978.66118
BCG_1243	0.374481833	2.86E-34	1.78E-33	21004.41257	21396.10281	21393.24298	16476.89549	16214.67777	16515.48869
BCG_1244	0.369501694	2.61E-20	1.02E-19	6982.417872	6603.788818	6535.127133	5138.06309	5296.312159	5143.982283
BCG_1245	0.859471582	8.61E-96	1.49E-94	8457.520083	8191.768156	7928.544433	4507.278112	4680.017672	4361.634766
BCG_1246c	0.849261318	3.60E-67	4.35E-66	4020.179987	3911.034203	3891.921703	2262.187497	2258.070825	2043.006773
BCG_1247c	0.665004213	8.84E-77	1.27E-75	14670.79901	13953.4631	14090.66447	8887.67936	9211.239939	8844.504982
BCG_1248c	-0.332622531	4.05E-11	1.07E-10	1665.632068	1635.543048	1690.32237	2112.814735	2109.275419	2063.844116
BCG_1249	0.26643273	3.06E-05	5.49E-05	1491.14683	1320.973962	1337.680607	1118.496046	1185.336377	1148.895325
BCG_1250	0.233778636	0.003539261	0.005245169	657.8294017	628.0571785	637.7563793	530.0033556	570.0472654	537.0351601
BCG_1251	0.400113075	2.33E-21	9.53E-21	3671.209512	3677.539623	3673.262373	2761.596432	2758.74726	2831.984354
BCG_1252	-0.790541333	7.35E-87	1.13E-85	4609.819756	4500.175618	4413.91726	7589.21613	7724.291252	8082.047656
BCG_1253	-0.02980624	0.463283614	0.510581188	5320.79696	5136.880744	5061.320375	5361.222398	5103.28028	5377.928816
BCG_1254c	-0.337957212	1.02E-10	2.63E-10	1958.446374	1880.928555	2084.766652	2557.333678	2419.936098	2509.005536
BCG_1255	-1.503254233	1.32E-36	8.76E-36	150.4183083	156.7440463	141.4854488	413.9245222	447.3915928	411.0639497
BCG_1256	-0.739263795	4.59E-27	2.33E-26	754.0971191	861.5517578	877.8528985	1357.8524	1437.685343	1364.845971
BCG_1257	-0.448073687	3.95E-05	7.00E-05	300.8366166	352.4038557	404.0910168	495.8095907	507.7140547	437.5842045
BCG_1258	-0.460382365	3.28E-07	6.82E-07	433.204728	421.5874348	500.5583683	628.9853065	648.4664659	587.2342138
BCG_1259c	-0.509600028	5.59E-12	1.54E-11	723.0106687	741.5614879	868.2061634	1121.195554	1088.820438	1109.114943
BCG_1260	0.125062231	0.007021066	0.010135269	4516.560405	4169.391631	4115.94033	3789.20905	4004.406099	3949.623664
BCG_1261c	-0.491645692	3.30E-34	2.05E-33	3888.814665	3849.417578	3987.317195	5564.585315	5586.86535	5335.306978
BCG_1262	-0.025889016	0.55344708	0.596798421	3475.665711	3566.197301	3641.106589	3623.639241	3512.778034	3737.461626
BCG_1263c	-0.354766402	2.78E-06	5.38E-06	607.6899656	617.2472443	675.2714604	831.448388	810.3317388	787.0832769
BCG_1264c	-0.26664304	9.58E-09	2.22E-08	3573.939006	3385.671399	3335.626643	3940.381484	4177.33049	4271.65533
BCG_1265	-0.543528302	5.40E-13	1.57E-12	623.7345852	639.9481061	652.7624117	904.3350974	1004.368991	885.5870806
BCG_1266	-0.206744606	9.61E-05	0.000164733	2100.842373	1906.872397	2041.892273	2288.282739	2274.156815	2420.920404
BCG_1267	0.287010846	2.58E-08	5.84E-08	2254.269047	2417.101293	2435.264695	1968.840988	1879.04469	1973.86468
BCG_1268	0.450604067	1.24E-20	4.95E-20	3255.052192	3501.337696	3345.273378	2505.143195	2354.586765	2528.895727
BCG_1269	0.687836699	4.45E-47	3.76E-46	2930.148646	3117.585031	3084.811529	1885.156248	1882.060813	1900.933979
BCG_1270	0.412407872	2.60E-16	8.71E-16	2133.934401	2178.201746	2101.916403	1594.509246	1620.663478	1604.475417
BCG_1271	0.274349806	4.39E-09	1.04E-08	6435.898019	6904.30499	7061.410129	5925.419519	5365.68299	5572.094968
BCG_1272c	0.050995953	0.190323184	0.224870484	5276.674256	5116.341869	5061.320375	4881.609854	5000.732095	5037.901264
BCG_1273	-0.052944395	0.301977229	0.343539312	2167.026429	2063.616444	2257.336025	2302.680114	2185.683871	2240.961532
BCG_1274c	-0.404635544	2.47E-11	6.62E-11	1018.833342	1103.694284	1041.847396	1425.340094	1385.405876	1376.211795
BCG_1275c	0.022705753	0.568401938	0.611922631	6286.482499	5919.519982	5974.544635	5819.23888	6007.111835	6074.085505
BCG_1276c	0.049974705	0.315687838	0.358105842	2143.962288	2205.226582	2082.622933	2046.226877	2040.909962	2125.408993
BCG_1277c	0.490492484	8.78E-23	3.80E-22	4259.846492	4606.112973	4705.463034	3264.60471	3044.273579	3347.235019
BCG_1278c	0.281272481	1.56E-06	3.09E-06	1669.643222	1616.085167	1698.897246	1332.656994	1313.018922	1455.772559
BCG_1279c	0.121519255	0.066019231	0.084305748	2346.52561	1915.520345	2080.479214	1834.765436	2021.807849	1977.653288
BCG_1280c	-0.606951947	1.50E-36	9.96E-36	2268.30809	2164.148832	2196.240036	3318.594865	3261.434442	3516.775219
BCG_1281	0.577485063	3.12E-62	3.47E-61	28691.79092	27417.23618	27575.72835	18102.89899	18910.08645	19070.90467
BCG_1282	0.504459406	2.84E-44	2.28E-43	8941.867036	8690.106124	8754.948077	6117.084569	6354.971366	6131.861775
BCG_1283	0.637114906	1.04E-91	1.72E-90	22591.82712	23313.78514	22794.1633	14855.39117	14747.83657	14569.09142
BCG_1284	0.587776464	2.35E-39	1.69E-38	6507.096018	7089.154865	7246.841816	4666.54907	4526.195395	4672.300608
BCG_1285c	0.668551032	1.51E-62	1.69E-61	7304.313052	7655.595418	7374.393091	4752.033482	4510.109405	4785.958843
BCG_1286c	0.013378851	0.818700748	0.84258574	1279.558409	1368.537673	1339.824326	1334.456666	1284.868439	1329.801349
BCG_1287c	-0.200953241	0.009772563	0.013869037	575.6007265	621.571218	588.4508441	669.4779228	681.64382	700.8924488
BCG_1288	-0.105574901	0.015441883	0.021436567	3359.342219	3272.16709	3312.045734	3678.529232	3448.434074	3569.815729
BCG_1289c	0.322061151	6.76E-23	2.95E-22	13932.74651	13974.00197	13556.87846	10936.60574	11109.38674	11123.35259
BCG_1290c	-0.020200971	0.711657187	0.747609026	1651.593025	1563.116489	1565.986672	1645.799894	1571.400134	1630.995671
BCG_1291c	0.004813919	0.94590385	0.95192718	859.3899349	899.3865275	888.5714931	881.8391994	934.9981601	822.1278994
BCG_1292c	-0.184868658	3.42E-05	6.10E-05	2908.087294	3036.510524	2885.445669	3304.19749	3297.62792	3434.372999
BCG_1293c	-0.15845736	0.000264114	0.000434435	2939.173745	2901.386346	2816.846663	3192.617836	3227.251714	3243.995455
BCG_1294	-0.172837082	0.001281987	0.001987105	1888.251164	1840.931799	1965.790251	2123.612766	2250.027831	2047.742533
BCG_1295	-0.100802547	0.050005778	0.064926989	1878.223277	1902.548424	1908.9817	2116.414079	1958.469264	2024.063734
BCG_1296	-0.019188169	0.802918309	0.829584268	700.9493168	726.4275799	819.9724876	768.4598738	749.0039025	758.6687182
BCG_1297	0.082369688	0.194614772	0.229529243	1075.992299	1061.535541	1086.865493	984.420494	1004.368991	1057.021585
BCG_1298	-0.145800216	0.003327818	0.004944795	2134.937189	2021.4577	2021.526943	2335.974043	2249.022456	2250.433052
BCG_1299c	-0.271476881	1.30E-07	2.79E-07	1716.774292	1629.057088	1634.585678	2003.934589	1989.63587	2019.327974
BCG_1300	-0.59095086	1.28E-36	8.53E-36	3602.01709	3500.256702	3419.23168	5375.619773	4962.527869	5508.635787
BCG_1301	-0.656862974	2.07E-23	9.24E-23	855.37878	797.7731458	816.7569093	1247.172582	1286.879188	1362.004515
BCG_1302	-0.642420931	1.12E-23	5.07E-23	840.3369492	829.1219551	862.8468661	1374.949282	1299.949055	1276.760839
BCG_1303c	0.307699336	0.000349018	0.000568648	1092.036918	1242.061442	1287.303213	1095.100312	995.3206221	833.4937229
BCG_1304	0.102124776	0.017000259	0.023436156	4624.861587	4824.473645	4456.791639	4247.225532	4291.943167	4416.569579
BCG_1305c	0.330474847	2.78E-16	9.29E-16	4579.736094	4520.714493	4584.342915	3536.355157	3654.535819	3693.892635
BCG_1306c	0.152986497	0.048476216	0.063106929	849.3620477	801.0161261	746.0141848	676.6766102	762.0737692	718.888336
BCG_1307c	0.469325678	2.89E-10	7.36E-10	1214.377143	1120.990179	1018.266488	783.7570844	788.2135027	851.4896101
BCG_1308c	0.521825933	6.51E-68	8.06E-67	24319.63209	24205.60472	24076.10721	16846.72805	17010.93427	16709.65484
BCG_1309c	0.406326303	1.29E-17	4.54E-17	3410.484444	3265.681129	3136.260783	2430.456814	2446.075832	2528.895727
BCG_1310	-0.225178588	8.18E-06	1.54E-05	1765.91094	1795.530075	1759.993235	2029.129995	2132.39903	2060.055508
BCG_1311c	-0.793359012	2.46E-71	3.27E-70	3030.427518	2969.488932	2895.092404	5015.685406	5026.871829	5375.087361
BCG_1312c	-0.619323472	3.65E-15	1.17E-14	537.4947551	511.3098889	554.1513413	773.8588893	856.5789596	833.4937229
BCG_1313	-0.034820797	0.447005517	0.494434154	2678.448677	2614.923089	2546.738079	2682.410871	2637.096961	2712.643207
BCG_1314	-0.784662804	1.08E-94	1.85E-93	4785.307782	4813.663711	4856.595218	8150.713743	8580.870212	8172.974244
BCG_1315c	-0.845250705	5.03E-49	4.45E-48	1110.087115	1162.067929	1078.290618	1933.747387	2009.743357	2076.157092
BCG_1316c	-2.486308746	0	0	1780.952771	1845.255772	1826.448521	10409.3019	9969.292211	10166.72912
BCG_1317	-0.925125746	2.22E-28	1.18E-27	413.1489535	490.7710138	431.9593628	871.9410043	810.3317388	851.4896101
BCG_1318	-0.765622075	1.22E-30	6.88E-30	901.5070612	961.0031526	1057.925288	1661.097104	1725.222412	1577.00801
BCG_1319	-0.727186857	1.42E-20	5.63E-20	500.3915724	505.9049217	473.7618817	795.4549513	808.32099	846.7538503
BCG_1320c	-0.183870504	0.003538356	0.005245169	1231.424551	1131.800113	1085.793634	1302.962409	1329.104911	1288.126663
BCG_1321c	0.09248191	0.151069396	0.182251964	1093.039707	1104.775278	1155.464499	1028.512454	1105.911802	1011.558291
BCG_1322	-0.626466209	6.12E-21	2.47E-20	775.1556822	710.2126786	753.5172011	1155.389318	1159.196644	1143.212413
BCG_1323	-0.119061622	0.003789331	0.005590608	4575.724939	4735.832184	4930.55352	5217.248651	5077.140547	5169.555386
BCG_1324	0.238934077	5.38E-10	1.34E-09	5613.611267	5728.184146	5763.388322	4746.634466	4794.63035	4952.657587
BCG_1325c	0.201082345	1.04E-06	2.08E-06	4533.607813	4594.222046	4592.91779	3971.875741	4110.975781	3853.961316
BCG_1326c	-0.519278387	4.98E-10	1.25E-09	463.2883896	452.936244	454.4684114	685.6749693	653.4933377	625.1202922
BCG_1327c	-0.110230166	0.35054031	0.394920093	274.7641099	301.5971649	258.3181301	289.7471655	274.4672018	336.238945
BCG_1328c	-0.510831612	1.52E-07	3.22E-07	374.0401934	326.4600136	320.4859788	475.1133646	492.6334392	488.7304102
BCG_1329c	-0.024913011	0.654663276	0.693875004	1689.698997	1555.549535	1584.208283	1636.801534	1598.545242	1679.300421
BCG_1330c	0.058745069	0.532643587	0.577042724	524.4585017	562.1165797	569.1573738	492.210247	606.2407425	492.5190181
BCG_1331c	-0.218533794	1.28E-05	2.37E-05	2714.549071	2742.480313	2601.402912	2962.259841	3300.644043	3117.077093
BCG_1332c	0.003663945	0.944628525	0.950885937	2191.093358	1964.165049	2076.191776	2049.826221	2095.200178	2073.315636
BCG_1333	0.546636761	1.10E-24	5.17E-24	6767.821086	7210.226128	7963.915795	5240.644385	4967.554741	4810.584794
BCG_1334	0.461581907	9.65E-24	4.38E-23	4352.103054	4208.307394	4500.737877	3188.118657	3277.520432	3020.467593
BCG_1335c	0.365853342	4.42E-11	1.17E-10	2071.7615	2080.912338	2201.599333	1621.504324	1742.313776	1568.483642
BCG_1336	-0.462779199	7.92E-24	3.61E-23	2607.250678	2463.58401	2412.755647	3412.1778	3433.353459	3471.311925
BCG_1337	-0.422330588	6.51E-22	2.73E-21	4096.39193	4008.323611	3824.394557	5144.361942	5312.398149	5532.314586
BCG_1338	-0.000775298	0.985828332	0.987768803	3374.38405	3373.780472	3240.23115	3240.30914	3378.057869	3377.543882
BCG_1339c	0.899185339	7.00E-128	1.55E-126	10146.21629	10085.66863	9881.472371	5485.399755	5189.742476	5468.855404
BCG_1340c	0.287732074	2.75E-12	7.69E-12	5495.282197	5292.543797	5102.051034	4302.115523	4336.179639	4380.577805
BCG_1341c	0.143639415	0.008497942	0.012145894	1542.289055	1600.951259	1589.567581	1437.937797	1402.49724	1442.512432
BCG_1342c	0.081139221	0.131668193	0.160117277	2317.444737	2083.074325	2284.132511	2037.228518	2156.528014	2128.250449
BCG_1343	-1.048982089	2.57E-27	1.32E-26	297.8282505	263.7623951	263.6774274	573.1954796	556.9773986	578.7098462
BCG_1344	-0.706579347	2.47E-34	1.55E-33	1066.9672	1140.448061	1063.284585	1732.184142	1803.641612	1801.483024
BCG_1345	-0.563741004	3.81E-38	2.64E-37	2654.381748	2767.343162	2809.343647	4016.867537	4137.115515	4011.188541
BCG_1346	-0.589218589	5.80E-33	3.46E-32	1690.701786	1661.48689	1706.400262	2582.529084	2470.204817	2556.363134
BCG_1347	-0.42968225	4.37E-09	1.03E-08	949.6409199	849.6608301	777.0981092	1167.987021	1124.008541	1180.151339
BCG_1348	-0.108514905	0.181478323	0.21564537	560.5588957	595.6273758	556.2950602	585.7931825	623.3321068	637.4332676
BCG_1349c	0.214082437	1.39E-05	2.56E-05	2115.884204	2111.180154	2180.162144	1842.86396	1823.749099	1856.417837
BCG_1350	0.664497011	3.91E-15	1.25E-14	833.3174281	824.7979814	705.2835253	480.5123801	506.7086803	504.8319935
BCG_1351c	-0.995265008	8.14E-23	3.53E-22	264.7362227	286.463257	263.6774274	581.2940029	542.9021575	499.1490818
BCG_1352	0.103840831	0.04160292	0.054572755	5204.473468	4802.853776	4682.953985	4381.301084	4869.028053	4425.093947
BCG_1353	0.326438256	3.22E-18	1.17E-17	7950.108989	7585.330846	7772.052951	6095.488507	6347.933745	6147.963358
BCG_1354	0.33650055	3.97E-21	1.61E-20	10249.50353	10669.40508	10268.41364	8053.531464	8346.617984	8299.892606
BCG_1355	0.379981484	1.29E-25	6.23E-25	9473.345058	9885.684849	9786.076879	7302.168473	7628.780687	7466.398883
BCG_1356	0.456628572	4.95E-31	2.83E-30	7145.872434	7600.464754	7644.501676	5481.800411	5371.715236	5459.383885
BCG_1357	0.019043085	0.549902441	0.593462045	56239.39991	58274.19342	55982.14779	55478.48367	57419.94615	55362.92624
BCG_1358	-0.129452434	0.004629135	0.006785311	8034.343242	8436.072669	8996.116456	9558.956954	9458.562033	8836.927766
BCG_1359	-0.082214499	0.011913019	0.016774176	11142.98828	11212.06378	11338.12938	12023.60753	11949.87971	11694.48522
BCG_1360	0.274767785	7.22E-14	2.19E-13	9156.463822	9042.509979	8813.900347	7398.450916	7655.925795	7276.968492
BCG_1361	0.477863069	1.77E-33	1.08E-32	7905.986286	8371.213064	8522.354574	5849.833301	5916.628142	6039.040883
BCG_1362	0.133639467	0.00370857	0.005477592	2874.995266	2950.03105	3001.206491	2654.515957	2616.989474	2772.313781
BCG_1363	-0.519072471	1.81E-26	8.96E-26	2001.566289	2003.080812	2062.257603	3020.749176	2853.25245	2817.777074
BCG_1364	-0.379447093	4.63E-18	1.67E-17	2541.066622	2538.172556	2460.989322	3283.501264	3265.45594	3260.097039
BCG_1365	-0.374238829	1.16E-18	4.26E-18	3395.442613	3310.00186	3263.812059	4201.3339	4430.68483	4293.439825
BCG_1366	-0.223153033	3.77E-09	8.95E-09	6796.901959	6880.523134	6730.205555	7941.95181	7676.033282	8201.388803
BCG_1367	-0.079038344	0.043440158	0.056888321	14731.96912	15198.76752	14177.48509	15272.91503	15108.76597	16209.55861
BCG_1368	-0.15233782	9.45E-05	0.000162304	11867.00174	11642.29916	10878.30167	12490.62237	12767.24907	12962.72169
BCG_1369	-0.161658225	2.27E-05	4.11E-05	6218.292866	6201.659265	5948.820008	6824.3556	7012.486201	6712.465925
BCG_1370	-0.090597817	0.021930955	0.029807087	7692.392288	7850.174234	7876.023319	8109.321291	8729.665618	8100.043543
BCG_1371	0.04970223	0.368229532	0.41390466	1626.523307	1644.190996	1777.142986	1635.901699	1610.609734	1629.101367
BCG_1372	-0.0993588	0.075363151	0.095191755	1466.077112	1419.344364	1525.256013	1544.118435	1614.631231	1567.53649
BCG_1373c	-0.29194481	5.13E-07	1.05E-06	1638.556772	1793.368088	1702.112824	2192.900132	2139.43665	1951.133033
BCG_1374c	-0.219053661	1.23E-05	2.28E-05	1719.782659	1750.128351	1782.502284	2051.625893	2016.780978	2043.953925
BCG_1375c	-0.21786051	0.001153302	0.001796096	877.4401319	842.0938762	914.2961202	997.9180328	1057.653833	1008.716835
BCG_1376	0.07382984	0.033997818	0.045090762	8152.672311	8035.02411	8093.61079	7603.613505	7621.743067	7845.259667
BCG_1377c	-0.204000494	0.001826511	0.002786312	1074.98951	956.6791789	1009.691612	1137.3926	1162.212767	1205.724442
BCG_1378c	0.099244306	0.039126085	0.051477576	4754.221332	4744.480131	4305.659455	4107.750965	4402.534348	4379.630653
BCG_1379c	-0.222544808	5.84E-05	0.000102079	1801.008545	1637.705035	1701.040965	1985.937871	2083.135686	1931.242842
BCG_1380c	-0.566479173	2.49E-22	1.06E-21	1180.282326	1130.71912	1083.649915	1707.888572	1684.002063	1636.678583
BCG_1381c	-0.574353765	1.38E-36	9.13E-36	2667.418001	2474.393944	2572.462706	3911.586735	3764.121625	3812.28663
BCG_1382	-0.29676788	5.67E-13	1.65E-12	3306.194417	3240.818281	3260.59648	4071.757528	3945.089011	4030.13158
BCG_1383	-0.319231477	5.23E-15	1.66E-14	3830.652919	3769.424064	3616.453821	4665.649234	4682.028421	4648.621809
BCG_1384c	-0.013532959	0.664109648	0.702203938	16894.98439	16871.06435	16424.10252	16868.32411	16904.36459	16891.50802
BCG_1385	0.140678521	6.13E-05	0.000106614	17939.89024	18744.42595	19155.20043	17169.76915	16637.94038	16839.41466
BCG_1386	0.004323437	0.899819349	0.911820017	13265.89201	12908.14246	12591.13309	12963.93607	12677.77075	13008.18499
BCG_1387c	0.065239532	0.649873725	0.689302305	2373.600905	2828.959787	2988.344177	2816.486423	2768.801003	2242.855836
BCG_1388c	0.412561834	1.09E-30	6.15E-30	10275.57604	9990.541211	9866.466338	7406.549439	7710.216011	7525.122305
BCG_1389c	0.372520303	1.49E-27	7.70E-27	15125.0623	15914.38517	15267.56616	11798.64855	11883.525	12085.65898
BCG_1390	-0.06867065	0.04793563	0.062444337	10127.16331	10508.33706	10181.59302	10968.99984	10561.45771	10785.21934
BCG_1391c	0.148680755	0.000725616	0.001152294	3262.071713	3280.815037	3191.997475	2994.653934	2845.209455	2939.959677
BCG_1392c	0.475334776	4.84E-20	1.86E-19	2230.202118	2210.631549	2092.269668	1554.01663	1561.34639	1584.585225
BCG_1393	0.585363942	4.93E-46	4.11E-45	4287.924576	4328.297664	4215.62326	2857.878875	2843.198706	2850.927393
BCG_1394	0.529917947	2.29E-46	1.92E-45	6786.874072	6981.055523	6929.571415	4760.132005	4720.232647	4853.206632
BCG_1395	0.455414609	1.26E-30	7.10E-30	7255.176405	7685.863234	7273.638302	5489.898934	5260.118682	5448.018061
BCG_1396	0.170537137	0.000593151	0.000947267	2182.068259	2337.10778	2242.329992	2021.931307	1981.592875	2002.279239
BCG_1397	0.149490389	0.026342545	0.035449386	1856.161925	1645.271989	1617.435927	1407.343375	1635.744093	1576.060858
BCG_1398	0.397450628	1.00E-19	3.81E-19	4251.824182	4339.107598	4019.472979	3207.015211	3170.95075	3195.690706
BCG_1399	0.411412539	9.35E-20	3.57E-19	4126.475592	4264.519052	4530.749941	3278.102248	3214.181847	3221.263809
BCG_1400	0.246269755	1.16E-06	2.32E-06	2763.685718	3050.563438	2935.823064	2381.865674	2445.070457	2548.785918
BCG_1401	-0.15537023	4.94E-05	8.68E-05	6034.78253	5990.865548	5801.975262	6487.816967	6564.089234	6804.339665
BCG_1402	-0.13008053	0.000245957	0.000405921	6448.934272	6447.044772	6312.180366	6953.032137	6987.351842	7080.908037
BCG_1403	-0.043982939	0.308450911	0.350198146	3507.75495	3384.590406	3293.824124	3475.166314	3489.654423	3538.559714
BCG_1404c	0.709296609	9.94E-37	6.65E-36	2692.487719	2525.200635	2475.995355	1546.817943	1668.921447	1492.711486
BCG_1405c	0.691389056	2.37E-19	8.92E-19	1282.566776	1131.800113	1173.68611	662.2792355	775.143636	787.0832769
BCG_1406	0.421096866	6.42E-09	1.50E-08	1538.2779	1298.2731	1368.764532	977.2218067	1127.024664	1039.97285
BCG_1407	0.58726371	4.24E-52	3.99E-51	8820.5296	9131.15144	8823.547083	6041.498352	5705.499526	6071.24405
BCG_1408	0.562332987	4.61E-48	3.99E-47	5800.129969	5892.495146	5875.933565	4047.461958	3884.766549	3962.883791
BCG_1409c	1.23925801	1.82E-143	4.84E-142	3452.60157	3342.431662	3289.536686	1430.739109	1446.733712	1395.154834
BCG_1410	1.04943215	2.77E-218	1.11E-216	13579.76488	13691.86269	13443.26136	6520.21106	6511.809767	6639.535224
BCG_1411	1.198656492	1.43E-192	5.22E-191	7611.166401	7691.268201	7281.141318	3217.813242	3265.45594	3356.706538
BCG_1412	0.409633148	2.79E-09	6.69E-09	1043.90306	1141.529054	1196.195158	843.146255	837.4768467	863.8025855
BCG_1413	0.581268226	5.64E-15	1.79E-14	898.4986951	887.4955999	907.8649634	565.0969564	637.4073479	599.5471893
BCG_1414	-0.065295918	0.335263962	0.378789795	1513.208182	1517.714765	1624.938943	1460.433695	1786.550248	1627.207064
BCG_1415c	-0.013452482	0.855798322	0.8743882	713.9855702	692.9167838	700.9960875	682.9754616	727.8910408	717.941184
BCG_1416c	-0.063470025	0.325298838	0.368479274	1798.000179	1587.979338	1492.02837	1649.399237	1714.163294	1737.076691
BCG_1417c	0.300445195	6.97E-08	1.52E-07	1961.454741	1839.850805	1798.580175	1478.430413	1566.373262	1505.024461
BCG_1418c	0.383455719	6.62E-08	1.45E-07	933.5963003	939.3832842	927.1584337	700.072344	761.0683949	686.6851694
BCG_1419c	0.246042063	9.04E-05	0.000155693	1166.243284	1112.342232	1150.105202	987.1200018	948.0680269	955.6763254
BCG_1420	0.022631593	0.677666585	0.715515948	1473.096633	1466.908074	1495.243948	1442.436976	1456.787456	1467.138383
BCG_1421	0.421576654	5.92E-14	1.80E-13	1891.25953	1820.392924	1938.993765	1409.143047	1467.846574	1343.061476
BCG_1422	-0.033504021	0.394759809	0.440841154	4220.737732	4139.123815	4158.814709	4206.732916	4305.013034	4302.911344
BCG_1423c	0.012432139	0.790062608	0.818227356	2745.635521	2791.125017	2652.852166	2795.790197	2667.258192	2654.866938
BCG_1424c	0.172930585	0.006020026	0.008757409	1182.287903	1136.124087	1161.895656	1038.410649	1065.696828	984.0908842
BCG_1425c	0.12385443	0.031443189	0.041941945	1933.376656	1731.751463	1784.646002	1723.185783	1677.969816	1601.633961
BCG_1426c	0.134284594	0.000686186	0.001091873	5295.727242	5117.422862	5245.680202	4646.752679	4884.108669	4739.548397
BCG_1427c	-0.607558853	6.54E-08	1.43E-07	223.621885	221.6036516	217.5874706	342.8374847	329.762792	337.186097
BCG_1428	-0.088300356	0.26959667	0.310547068	622.7317965	586.9794284	657.0498496	692.8736567	635.3965991	655.4291548
BCG_1429c	0.324410193	4.06E-10	1.02E-09	2797.780535	2975.974892	3093.386404	2422.358291	2411.893103	2245.697292
BCG_1430	-0.091609135	0.127178226	0.155260636	1998.557923	1972.812996	2178.018425	2286.483067	2264.103072	2001.332087
BCG_1431	0.110145304	0.068860328	0.087678749	1485.130098	1590.141325	1584.208283	1446.03632	1347.20165	1521.126044
BCG_1432	0.022685099	0.848016959	0.867334974	255.7111242	257.2764346	241.1683787	248.3547133	235.2576016	258.5724845
BCG_1433	-0.107010398	0.091757724	0.114472614	1073.986721	1040.996666	1158.680077	1195.881935	1161.207392	1167.838364
BCG_1434	0.038687169	0.469082884	0.5162525	1728.807757	1659.324904	1693.537948	1689.891854	1658.867703	1598.792505
BCG_1435c	-1.218467334	6.84E-89	1.07E-87	1144.181932	969.6511	1001.116737	2411.56026	2404.855483	2437.969139
BCG_1436	1.135467286	1.24E-131	2.82E-130	5691.828787	5415.777047	5357.153586	2392.663705	2627.043218	2478.696674
BCG_1437	0.631199573	1.69E-39	1.22E-38	3480.679655	3508.90465	3227.368837	2181.202265	2197.748363	2218.229885
BCG_1438c	0.224942884	2.51E-06	4.88E-06	2649.367804	2606.275142	2527.444609	2262.187497	2154.517266	2241.908684
BCG_1439c	0.251160082	1.15E-11	3.12E-11	8100.527298	8369.051077	8444.108833	7061.912283	6790.298466	7077.119429
BCG_1440	-0.649145063	2.08E-37	1.42E-36	2988.310392	3132.718938	3055.871323	4838.41773	4446.77082	5102.307597
BCG_1441	-0.476374195	2.62E-13	7.72E-13	839.3341605	853.9848038	884.2840553	1170.686529	1166.234264	1248.34628
BCG_1442	-0.187400802	0.000130894	0.000221294	2043.683416	2093.884259	2166.227971	2384.565182	2341.516898	2450.282115
BCG_1443	-0.246582028	0.00013035	0.000220468	927.579568	921.006396	911.0805418	1101.399163	1048.605463	1123.322222
BCG_1444	-0.142924937	0.007616051	0.010962119	1763.905362	1728.508483	1774.999267	1955.343449	1840.840464	2018.380822
BCG_1445	0.234850992	5.70E-09	1.34E-08	6391.775315	6455.692719	6159.976322	5183.954722	5515.48377	5455.595277
BCG_1446	0.278434319	1.80E-06	3.54E-06	1950.424065	2250.628306	2069.760619	1779.875445	1692.045058	1695.402004
BCG_1447	-0.401569823	0.000296255	0.00048468	248.6916031	262.6814017	236.8809409	323.0410945	338.8111613	326.7674254
BCG_1448	-0.335153857	3.18E-11	8.47E-11	1606.467533	1633.381061	1624.938943	2054.3254	2017.786352	2063.844116
BCG_1449	-0.31455609	1.01E-23	4.57E-23	12417.53275	12638.9751	12621.14515	15619.35186	15512.92646	15722.7225
BCG_1450	-0.257167107	1.22E-12	3.47E-12	16988.24374	17426.69496	17119.73931	20358.78764	19812.91263	21416.05292
BCG_1451	-0.233364587	2.63E-07	5.52E-07	9005.042725	8824.149308	8158.994217	9649.840382	10563.46846	10342.89938
BCG_1452	-0.142061502	6.77E-05	0.000117304	15904.22913	16533.7944	15966.41853	17322.74125	18444.59811	17648.28243
BCG_1453	0.825343053	4.16E-177	1.39E-175	32175.47894	32342.24221	32142.92152	18145.19128	18176.16316	18228.88658
BCG_1454c	0.065917791	0.185831005	0.220089418	2356.553497	2206.307575	2255.192306	2134.410797	2144.463522	2236.225772
BCG_1455c	-0.135604062	0.054147319	0.069926345	740.058077	781.5582445	752.4453416	812.5518337	845.5198416	840.1237866
BCG_1456	0.056724502	0.473290514	0.520448322	680.8935424	620.4902245	647.4031144	652.3810404	613.2783631	608.0715569
BCG_1457c	0.110181375	0.43069263	0.477862	1519.224914	1969.570016	1951.856078	1870.758873	1624.684975	1543.857691
BCG_1458c	-0.616172964	3.76E-40	2.77E-39	1895.270685	1893.900476	1870.394759	2922.667061	2857.273947	2894.496383
BCG_1459c	-0.388388337	3.37E-23	1.49E-22	9146.435935	8662.000295	8373.366109	11578.18875	11480.36988	11215.22633
BCG_1460c	-0.253989322	0.000270987	0.000445185	799.2226116	846.4178498	843.5533958	935.8293545	1043.578592	989.7737959
BCG_1461c	0.037294979	0.531433751	0.576206023	1961.454741	1907.953391	1713.903278	1726.785126	1849.888833	1866.836509
BCG_1462	0.640742352	2.69E-24	1.25E-23	2491.929975	2892.738399	2671.073777	1747.481352	1583.464626	1832.739038
BCG_1463	0.956133548	4.14E-100	7.51E-99	4509.540884	4851.49848	4572.55246	2356.670269	2407.871606	2417.131796
BCG_1464c	1.282903094	1.29E-108	2.53E-107	2916.109604	2654.919846	2623.91196	1137.3926	1073.739823	1156.47254
BCG_1465	0.836780261	5.48E-56	5.61E-55	5520.351916	4820.149671	5024.877153	2760.696596	3016.123097	2830.09005
BCG_1466c	3.309805276	0	0	13425.33541	13483.23096	13919.16696	1344.354861	1380.379004	1393.26053
BCG_1467	0.537072305	3.74E-21	1.52E-20	2339.506089	2141.44797	2191.952598	1454.134843	1615.636606	1532.491868
BCG_1468	0.574349047	9.22E-37	6.19E-36	3984.079593	3981.298775	4013.041822	2586.128428	2642.123833	2816.829923
BCG_1469	-0.019352767	0.70724994	0.743374438	2080.786598	2138.20499	2221.964663	2098.41736	2163.565635	2265.587483
BCG_1470	0.199788005	1.22E-08	2.80E-08	9874.460547	10046.75287	9991.873895	8862.483954	8440.1178	8738.423963
BCG_1471c	0.578451314	1.06E-75	1.51E-74	33631.52816	34673.94502	33900.77103	22909.82247	22350.47752	23182.49132
BCG_1472c	0.447698562	4.20E-36	2.74E-35	11282.37591	11107.20742	11057.3022	7909.557717	8358.682477	8259.165072
BCG_1473	0.426348497	7.40E-18	2.63E-17	2363.573018	2265.762214	2289.491809	1696.190705	1723.211663	1730.446627
BCG_1474	0.289769613	1.68E-05	3.06E-05	2121.900936	1886.333522	1706.400262	1526.121717	1588.491498	1562.80073
BCG_1475	-0.299819587	0.002607385	0.003909593	377.0485595	342.6749149	349.4261843	435.5205842	407.1766181	473.5759789
BCG_1476	0.176060939	1.80E-06	3.53E-06	7687.378344	7962.59755	8109.688682	6940.434434	7119.055884	6970.091258
BCG_1477	0.292196595	3.98E-12	1.11E-11	3958.007086	3955.354933	3859.765919	3146.726204	3181.004493	3287.564446
BCG_1478	0.353716672	7.89E-09	1.84E-08	2137.945556	2517.633681	2516.726014	1856.361498	1837.824341	1916.088411
BCG_1479	0.096090585	0.056746195	0.07303069	2962.237885	3010.566682	3322.764329	2938.864107	2916.591035	2839.56157
BCG_1480	-0.277146033	5.80E-10	1.44E-09	3680.23461	3816.987775	4017.32926	4799.724785	4580.48561	4569.061044
BCG_1481	0.030995586	0.375680835	0.421321311	7471.778769	7374.537128	7268.279005	7203.186522	7160.276233	7281.704252
BCG_1482	0.192880464	1.44E-06	2.85E-06	4959.79302	4769.34298	4820.151996	4280.519461	4304.00766	4145.684119
BCG_1483	0.308994909	4.86E-12	1.35E-11	6823.977254	7499.932366	7635.9268	5983.908853	5791.961721	5946.219991
BCG_1484	0.094038476	0.125308463	0.153151327	3020.399631	3458.097959	3665.759356	3330.292732	3165.923878	3004.36601
BCG_1485c	-0.070871335	0.250504355	0.290247128	1074.98951	1077.750442	1076.146899	1158.088826	1090.831187	1141.318109
BCG_1486	-0.03852906	0.477803919	0.524265799	1530.25559	1506.904831	1520.968575	1517.123357	1595.529118	1570.377946
BCG_1487c	-0.277180469	3.29E-06	6.33E-06	1159.223763	1157.743956	1151.177061	1360.551908	1374.346758	1468.085535
BCG_1488c	-0.276937381	3.92E-07	8.08E-07	1314.656015	1343.674824	1340.896186	1605.307277	1634.738719	1605.422568
BCG_1489c	-0.564929804	8.46E-23	3.67E-22	1245.463593	1180.444817	1137.242888	1779.875445	1720.19554	1772.121313
BCG_1490	-0.047281779	0.547475065	0.591165341	636.7708386	669.1349285	721.3614172	732.4664371	677.6223225	682.8965616
BCG_1491	-0.138727881	0.001387468	0.002141361	2997.335491	2928.411182	2971.194426	3258.305858	3339.853643	3198.532162
BCG_1492	0.472824211	1.96E-22	8.35E-22	2787.752648	2714.374484	2621.768242	1926.5487	1934.34028	1993.754871
BCG_1493	0.15203232	0.01444182	0.020141063	1216.38272	1220.441574	1168.326812	1113.09703	1032.519474	1097.749119
BCG_1494	-0.106329642	0.069863063	0.088840992	1223.402241	1300.435087	1239.069537	1383.947642	1340.16403	1325.065589
BCG_1495	0.351700583	0.0005202	0.000835832	472.3134881	414.0204808	443.7498168	328.44011	332.7789151	381.702239
BCG_1496c	0.702245173	5.07E-47	4.27E-46	5543.416056	5489.2846	5312.135489	3314.095685	3137.773395	3592.547376
BCG_1497	-0.194821979	1.21E-06	2.41E-06	4563.691475	4373.699388	4383.905195	4979.691969	5078.145921	5192.287033
BCG_1498	-0.062129973	0.152367848	0.183706246	3387.420303	3644.028827	3501.764859	3632.6376	3685.702425	3676.8439
BCG_1499	-0.024014353	0.574628266	0.618120413	3319.23067	3311.082853	3209.147226	3337.491419	3394.143859	3274.304318
BCG_1500c	-0.93947215	1.97E-36	1.30E-35	588.6369799	537.253731	510.2051034	1044.709501	1055.643084	1039.97285
BCG_1501	-0.317751996	4.17E-08	9.24E-08	1260.505424	1340.431844	1395.561018	1688.092182	1615.636606	1674.564661
BCG_1502c	0.203591043	0.188000842	0.222392613	2531.038735	3349.998616	3237.015572	2951.46181	2627.043218	2338.518184
BCG_1503	0.299126654	5.53E-13	1.61E-12	8294.065521	8099.883715	8273.683179	6392.43436	6602.29346	7055.334934
BCG_1504c	0.234708881	3.56E-05	6.34E-05	1577.38666	1500.41887	1478.094197	1279.566675	1297.938306	1295.703878
BCG_1505c	0.084230748	0.232463905	0.271093533	853.3732026	898.3055341	890.7152121	799.054295	881.7133187	812.6563798
BCG_1506c	0.726180037	1.44E-54	1.42E-53	2932.154224	2986.784826	2912.242155	1795.172656	1773.480381	1769.279857
BCG_1507c	0.636229511	9.34E-39	6.62E-38	3535.833034	3822.392742	3503.908578	2307.179293	2278.178313	2401.977365
BCG_1508c	0.524629645	1.58E-35	1.02E-34	5507.315662	5679.539442	5391.453089	3718.122012	3978.266365	3830.282517
BCG_1509c	0.377630057	1.50E-18	5.47E-18	4728.148825	4747.723112	4450.360482	3492.263197	3615.326219	3613.384719
BCG_1510c	0.346806345	2.30E-23	1.03E-22	20642.40585	20621.03053	19680.41156	15624.75088	15927.1407	16371.52159
BCG_1511c	-0.008313072	0.960014608	0.964898935	2026.636007	2502.499773	2406.32449	2725.602995	2291.24818	1957.763097
BCG_1512	0.213438319	1.86E-08	4.24E-08	6218.292866	6291.381719	6001.341122	5365.721578	5254.086435	5344.778498
BCG_1513c	-0.029453322	0.639562474	0.679185116	1395.881901	1586.898344	1606.717332	1593.60941	1598.545242	1489.87003
BCG_1514	-0.445898357	1.26E-11	3.41E-11	846.3536815	831.2839419	917.5116986	1204.880294	1160.202018	1168.785516
BCG_1515c	0.140806106	0.001728794	0.002643368	3464.635035	3525.119551	3702.202578	3255.60635	3138.77877	3300.824573
BCG_1516	-0.626660315	2.49E-17	8.74E-17	665.8517115	589.1414153	639.9000982	936.7291904	987.2776271	1003.981075
BCG_1517c	-0.464619194	1.79E-21	7.35E-21	1869.198178	1854.984713	1812.514348	2507.842703	2511.425166	2621.716619
BCG_1518c	0.145277203	0.006994848	0.010108502	1792.986235	1709.050601	1675.316337	1576.512528	1554.308769	1551.434907
BCG_1519c	-0.121405034	0.004740687	0.006944921	2914.104027	3022.457609	2937.966782	3207.015211	3211.165724	3234.523936
BCG_1520c	-0.311347613	2.46E-12	6.90E-12	5341.855523	4813.663711	4867.313812	6129.682272	6210.197457	6306.137735
BCG_1521	0.308713095	1.87E-20	7.38E-20	14618.65399	14738.26432	14524.76756	11577.28892	11735.73497	12115.96784
BCG_1522	0.366905253	3.00E-38	2.09E-37	58606.98408	58157.44613	57389.49926	45112.3739	45112.15316	44823.01925
BCG_1523	0.580874323	2.90E-66	3.46E-65	30824.72253	31824.44636	31993.93305	20431.67435	21562.26402	21282.50449
BCG_1524	0.432706739	1.93E-21	7.91E-21	14896.42647	14380.4555	14823.81635	10170.84538	11718.64361	10789.00795
BCG_1525	0.867136584	2.15E-135	5.16E-134	24872.16868	26185.98467	26585.33021	14356.88207	14008.88641	14197.80785
BCG_1526	1.043317299	1.01E-151	2.94E-150	8268.995803	8885.765933	8596.312877	4204.033408	4182.357361	4106.850889
BCG_1527	1.183476925	1.88E-170	6.10E-169	7327.377193	7989.622386	7722.747416	3376.184363	3330.805274	3435.320151
BCG_1528c	0.193697907	3.15E-06	6.06E-06	4480.460011	4476.393763	4248.850903	3791.008722	3897.836416	3859.644228
BCG_1529c	-0.369641036	8.69E-12	2.38E-11	3304.18884	3702.402472	3635.747292	4889.708377	4561.383497	4294.386977
BCG_1530	-0.242494798	1.58E-05	2.90E-05	1717.777081	1685.268746	1592.783159	1922.04952	1905.184423	2083.734307
BCG_1531	-0.033709452	0.726110886	0.760770116	481.3385866	464.8271717	406.2347357	447.2184511	441.3593466	496.3076259
BCG_1532	0.92192141	5.27E-48	4.55E-47	1900.284629	1664.729871	1755.705797	916.0329643	939.0196576	954.7291735
BCG_1533	-0.162246107	6.59E-06	1.24E-05	6348.6554	6322.730528	6474.031144	7140.198008	7258.802921	7025.973223
BCG_1534	-0.684598768	5.46E-87	8.39E-86	8095.513354	8028.538149	7778.484108	12818.16265	12600.35693	12999.66062
BCG_1535	-0.764633439	2.39E-33	1.45E-32	846.3536815	964.2461329	911.0805418	1544.118435	1508.061549	1568.483642
BCG_1536c	-0.092131059	0.094565571	0.117715366	1671.6488	1603.113246	1550.98064	1737.583157	1752.367519	1655.621622
BCG_1537c	0.108886998	0.003008859	0.004489427	11557.14002	11275.84239	10856.86448	10207.73865	10392.55482	10643.14655
BCG_1538	-0.005111281	0.931213392	0.94001638	1528.250013	1416.101384	1386.986142	1400.144688	1489.96481	1459.561167
BCG_1539	0.713759083	1.38E-65	1.64E-64	4656.950826	4623.408868	4560.762006	2765.195775	2784.886993	2889.760623
BCG_1540	1.053976818	2.35E-64	2.75E-63	1921.343192	1844.174779	1904.694262	836.8474035	956.1110218	940.5218941
BCG_1541	0.578918215	3.50E-60	3.75E-59	18692.98457	18881.71211	18029.74799	12154.08374	12800.42642	12274.14222
BCG_1542	0.799318821	2.81E-87	4.36E-86	21902.91127	22554.92776	20489.66546	12317.85388	12166.0352	12835.80333
BCG_1543	0.795295108	8.33E-81	1.22E-79	12167.83835	12622.76019	12023.04757	6667.784151	7185.410592	7362.212168
BCG_1544c	0.207770883	0.00363886	0.005384695	1113.095482	1091.803357	1005.404174	882.7390353	1006.37974	893.1642962
BCG_1545	-0.680847635	4.25E-53	4.07E-52	2731.596479	2756.533227	2921.888891	4607.159899	4462.856809	4408.992364
BCG_1546	-0.574443324	1.02E-51	9.50E-51	5570.491352	5793.043751	5470.770689	8502.549587	8203.854824	8358.616028
BCG_1547	-0.094283015	0.012534137	0.017604827	4918.678682	4983.379678	4853.379639	5309.031915	5187.731727	5253.85191
BCG_1548c	0.372046668	1.05E-21	4.35E-21	7821.752033	7641.542504	7519.094119	5857.931825	5762.805864	6137.544687
BCG_1549	0.484124491	7.06E-14	2.14E-13	1801.008545	2060.373463	2072.976197	1418.141406	1497.002431	1326.959893
BCG_1550	0.365352478	4.95E-25	2.34E-24	8783.426417	8889.008913	9132.242607	6887.344115	7024.550693	6896.213405
BCG_1551	0.454172922	1.13E-20	4.50E-20	3005.3578	2819.230846	2970.122566	2214.496194	2090.173306	2114.04317
BCG_1552	0.448547282	3.26E-14	1.00E-13	1689.698997	1853.90372	1829.6641	1357.8524	1248.674962	1327.907045
BCG_1553	-0.154458987	0.017298489	0.02383066	1112.092693	981.5420277	1065.428304	1190.482919	1151.153649	1175.41558
BCG_1554c	0.529107496	2.46E-30	1.36E-29	10588.44612	10439.15348	9857.891462	6635.390058	7451.834799	7320.537482
BCG_1555	0.297312993	5.22E-16	1.73E-15	8222.867522	8387.427965	8051.808271	6532.808763	6742.040497	6795.815297
BCG_1556	0.393631292	5.67E-28	2.97E-27	7284.257278	7431.82978	7272.566443	5605.977768	5504.424652	5626.082629
BCG_1557	0.007462916	0.904724224	0.916085445	1389.865169	1303.678068	1290.518791	1284.065855	1409.534861	1272.972231
BCG_1558	-0.075557593	0.336774405	0.380387557	728.0246123	639.9481061	655.9779901	684.7751334	739.9555332	710.3639684
BCG_1559	0.124688828	0.011920399	0.016778588	2334.492145	2460.34103	2522.085312	2273.885364	2256.060077	2179.396655
BCG_1560	1.042472724	7.76E-152	2.27E-150	6699.631453	7053.482082	6835.247783	3370.785348	3337.842894	3285.670142
BCG_1561c	-0.036395163	0.445438275	0.492976646	2125.912091	2187.930687	2123.353592	2216.295865	2194.73224	2189.815326
BCG_1562c	-0.20407996	0.00127919	0.001984326	1411.926521	1230.170515	1240.141396	1514.42385	1449.749835	1509.760221
BCG_1563	-0.10586375	0.291307908	0.333031697	406.1294325	352.4038557	359.0729194	404.926163	419.2411105	379.8079351
BCG_1564	-0.358754289	1.98E-06	3.88E-06	901.5070612	753.4524155	757.8046389	1020.413931	1055.643084	1021.029811
BCG_1565	0.01803144	0.803345147	0.829691657	1061.953257	892.900567	942.1644662	961.0247602	969.1808886	932.9446784
BCG_1566	-0.181437806	0.021666538	0.029488285	553.5393746	563.1975731	589.5227035	655.0805481	649.4718403	629.8560519
BCG_1567c	-0.215992026	0.001854038	0.002825031	815.2672311	767.50533	846.7689742	952.9262369	913.8852985	954.7291735
BCG_1568c	-0.314129966	0.00047479	0.000766611	416.1573197	405.3725334	410.5221735	516.5058168	530.8376651	484.9418024
BCG_1569	0.044526891	0.569166244	0.612578542	730.0301897	658.3249943	678.4870388	702.7718518	654.4987121	646.9047872
BCG_1570	-0.123175475	0.102050623	0.12647491	620.726219	630.2191653	643.1156766	691.0739848	685.6653174	685.7380175
BCG_1571	0.759095234	3.33E-33	2.00E-32	1848.139615	1666.891858	1647.447991	979.9213145	1055.643084	1017.241203
BCG_1572	0.368911379	5.34E-15	1.70E-14	3504.746584	3335.945702	3191.997475	2580.729412	2594.871238	2595.196364
BCG_1573	0.210544346	1.15E-07	2.47E-07	4981.854372	5163.905579	5043.098764	4355.205842	4481.958922	4289.651217
BCG_1574c	0.029392456	0.476944714	0.523592265	3628.089597	3654.838762	3727.927205	3594.844491	3656.546568	3537.612562
BCG_1575	-0.600175679	3.50E-12	9.75E-12	553.5393746	485.3660467	459.8277088	718.9688983	801.2833695	754.8801104
BCG_1576	-0.653707171	2.40E-19	9.03E-19	640.7819935	614.004264	598.0975792	936.7291904	1013.417361	967.0421489
BCG_1577	-0.316755127	6.88E-07	1.39E-06	866.409456	891.8195736	903.5775256	1114.896702	1099.879556	1099.643423
BCG_1578c	0.066933114	0.256992686	0.297154844	1217.385509	1206.38866	1205.841894	1165.287514	1142.105279	1157.419692
BCG_1579c	-0.518882881	1.85E-45	1.52E-44	8225.875888	8320.406373	7963.915795	11337.93256	11916.70236	11867.81403
BCG_1580c	-0.103141088	0.323171972	0.366280109	358.9983625	349.1608755	305.4799464	354.5353516	355.9025255	378.8607831
BCG_1581	0.022932004	0.646225248	0.685800686	2253.266259	2155.500885	2160.868673	2227.993732	2089.167932	2148.14064
BCG_1582	-0.016565151	0.811032318	0.837092134	878.4429206	937.2212973	991.4700014	925.0313235	982.2507553	931.9975265
BCG_1583	0.403732599	3.58E-10	9.07E-10	1261.508212	1271.248265	1245.500694	917.8326361	1018.444232	921.5788549
BCG_1584c	-0.128228859	0.064174897	0.082083204	771.1445273	771.8293037	778.1699687	827.8490443	844.5144672	864.7497375
BCG_1585	0.03322848	0.406489769	0.452788575	7741.528935	8121.503583	7766.693654	7423.646322	8008.812197	7661.512187
BCG_1586	0.108030385	0.046054545	0.060132686	2858.950647	2740.318326	2817.918523	2393.563541	2763.774131	2656.761242
BCG_1587	-0.078979931	0.144555084	0.174980741	4733.162769	4083.99315	4217.766979	4778.128723	4349.249506	4641.991745
BCG_1588	0.065451063	0.054134684	0.069926345	11565.16233	11661.75704	11645.75304	11425.21665	10949.53222	10948.12948
BCG_1589	-0.226344442	0.000938675	0.001474634	919.5572582	918.8444092	840.3378174	1039.310485	1002.358243	1092.066207
BCG_1590c	-0.118680535	0.048241381	0.062821917	1553.319731	1390.157541	1373.051969	1535.120076	1577.43238	1577.00801
BCG_1591	0.252400955	1.21E-07	2.60E-07	3418.506754	3488.365775	3776.160881	3023.448684	3012.1016	2931.435309
BCG_1592	0.167784214	0.000100149	0.000171295	3834.664074	3964.00288	4002.323227	3557.951219	3565.057501	3381.332489
BCG_1593c	-0.290309452	3.39E-08	7.58E-08	1960.451952	1920.925312	2056.898306	2307.179293	2528.51653	2428.49762
BCG_1594c	-0.997676294	2.94E-36	1.93E-35	523.455713	518.8768428	485.5523358	971.8227912	1106.917177	974.6193646
BCG_1595	0.284748437	6.39E-11	1.67E-10	6691.609143	6308.677614	6274.665284	5081.373428	5525.537514	5220.701591
BCG_1596	0.360589881	8.93E-05	0.000153765	525.4612904	492.9330007	528.4267143	377.0312495	430.3002285	398.7509742
BCG_1597	0.537955795	2.28E-26	1.13E-25	4329.038914	4039.67242	3899.424719	2669.813168	2900.505045	2883.13056
BCG_1598	0.557884415	7.82E-15	2.46E-14	1098.053651	1037.753686	1012.907191	664.0789073	740.9609075	735.9370712
BCG_1599	0.078559084	0.165218811	0.197752051	1705.743616	1757.695305	1782.502284	1698.890213	1719.190165	1549.540603
BCG_1600	-0.435108458	4.17E-45	3.40E-44	16325.4004	16327.32465	15987.85572	21665.34939	21977.48363	22121.68113
BCG_1601c	-0.526778211	9.40E-23	4.06E-22	1580.395026	1602.032252	1499.531386	2281.983887	2311.355667	2152.8764
BCG_1602	-0.182534693	0.005518207	0.008036283	887.4680191	898.3055341	907.8649634	1056.407367	1017.438858	982.1965802
BCG_1603	-0.116532721	0.166180406	0.198842757	579.6118814	530.7677705	613.1036117	596.5912135	658.5202096	614.7016206
BCG_1604	0.185361989	0.192284256	0.226983895	215.5995753	202.14577	171.4975138	170.9688244	185.9942577	161.9629848
BCG_1605	-0.397345849	0.016006483	0.022166706	107.2983933	132.962191	112.5452434	138.5747313	170.9136422	155.3329211
BCG_1606	0.062494297	0.673373645	0.711173289	153.4266745	176.2019279	157.5633408	154.7717779	165.8867703	145.8614015
BCG_1607	0.174969995	0.007019785	0.010135269	1267.524945	1157.743956	1146.889623	1059.106875	1017.438858	1088.2776
BCG_1608	1.09772967	2.47E-33	1.50E-32	676.8823875	654.0010206	694.5649307	287.9474937	333.7842894	325.8202735
BCG_1609	-0.114491868	0.022107174	0.030015617	1939.393389	1853.90372	1867.179181	2073.221955	2019.797101	2035.429557
BCG_1610	0.290201811	3.99E-10	1.01E-09	4130.486747	3836.445657	3739.717659	3178.220462	3182.009868	3215.580897
BCG_1611	0.052720925	0.125319727	0.153151327	9469.333903	9814.339283	9841.813571	9278.208148	9366.067591	9434.580652
BCG_1612	0.234301733	0.003927196	0.005785366	808.2477101	696.1597641	718.1458388	663.1790714	602.2192451	624.1731402
BCG_1613	0.410218746	2.98E-08	6.68E-08	829.3062732	805.3400998	778.1699687	604.6897367	605.2353682	606.177253
BCG_1614c	0.233533403	0.009837099	0.013955612	540.5031212	490.7710138	532.7141521	413.9245222	453.4238389	464.1044593
BCG_1615c	-0.211423168	3.93E-05	6.97E-05	1815.047587	1794.449081	1729.98117	2124.512602	2039.904588	2017.43367
BCG_1616c	0.593666365	1.91E-36	1.26E-35	2975.274139	3017.052642	2894.020545	1981.438691	1914.232792	1991.860567
BCG_1617c	0.456298173	1.31E-24	6.17E-24	3628.089597	3579.169222	3547.854816	2533.038109	2605.930356	2701.277384
BCG_1618c	0.279892021	1.04E-08	2.41E-08	7680.358823	7190.768247	6710.912085	5678.864477	5952.82162	6147.963358
BCG_1619c	0.806297345	1.16E-55	1.17E-54	3468.64619	3383.509413	3142.69194	1853.661991	1893.119931	1970.076072
BCG_1620c	0.096778381	0.127202905	0.155260636	1664.629279	1407.453436	1524.184153	1448.735828	1449.749835	1401.784898
BCG_1621	0.195502892	2.78E-05	4.99E-05	4038.230184	3729.427308	3841.544308	3270.903561	3350.912761	3518.669523
BCG_1622	0.132220929	0.001948178	0.002962427	3815.611088	3974.812815	3814.747822	3578.647445	3428.326587	3579.287249
BCG_1623	0.172191631	0.00024974	0.000411992	2596.220002	2529.524609	2487.785809	2217.195701	2248.017082	2293.05489
BCG_1624	0.269495651	2.86E-05	5.14E-05	1131.145679	1186.930778	1232.63838	1006.016556	995.3206221	943.36335
BCG_1625c	0.112614072	0.1481841	0.179154033	705.9632604	738.3185076	746.0141848	727.9672575	639.4180966	656.3763068
BCG_1626c	-0.111620153	0.11973117	0.146730103	953.6520748	860.4707643	846.7689742	1013.215243	931.982037	930.1032226
BCG_1627	-0.629204636	9.20E-65	1.08E-63	4552.660799	4411.534157	4494.30672	6910.739848	7004.443206	6903.79062
BCG_1628	-0.426629185	7.14E-16	2.34E-15	1563.347618	1460.422114	1502.746964	2048.926385	2046.942209	1989.966263
BCG_1629	-0.882777134	2.51E-75	3.56E-74	1911.315304	2027.943661	2021.526943	3800.906917	3588.181111	3597.283136
BCG_1630c	-1.220509607	1.48E-165	4.59E-164	2491.929975	2407.372352	2407.396349	5704.059883	5447.118314	5876.130746
BCG_1631c	-0.257297495	3.49E-05	6.23E-05	1380.84007	1286.382173	1280.872056	1516.223521	1690.034309	1516.390284
BCG_1632	-0.122860354	0.001415451	0.002181992	8826.546332	8588.492742	8870.708899	9259.311594	9399.244945	9964.985748
BCG_1633	0.0653975	0.071411328	0.090663932	11454.85557	11652.0281	11677.90883	11287.54175	10633.84467	11317.51874
BCG_1634	-0.065182464	0.144327511	0.17475881	5043.024484	5386.590224	5554.375727	5780.545936	5456.166683	5481.16838
BCG_1635	-0.224862567	1.57E-06	3.10E-06	3075.553011	2836.526741	2898.307982	3463.468447	3326.783776	3507.3037
BCG_1636c	0.284868728	5.40E-07	1.10E-06	1624.51773	1544.739601	1572.417829	1279.566675	1346.196276	1268.236472
BCG_1637	-0.408581153	6.80E-34	4.18E-33	10507.22023	10762.37051	10274.84479	14080.63244	13814.84916	13974.27999
BCG_1638	-0.57981906	1.12E-40	8.32E-40	4387.200659	4174.796598	3966.951865	6122.483585	6322.799386	6286.247544
BCG_1639	-0.737374536	7.41E-36	4.80E-35	2226.190963	2133.881016	1880.041495	3392.38141	3662.578814	3352.917931
BCG_1640	-0.846527074	1.16E-52	1.10E-51	1208.36041	1259.357337	1255.147429	2289.182575	2280.189061	2123.514689
BCG_1641	-0.511768644	3.01E-29	1.63E-28	3195.887658	3565.116308	3353.848253	4823.120519	4847.915192	4747.125613
BCG_1642	-0.390866359	5.72E-18	2.05E-17	2772.710817	2947.869063	2793.265755	3661.432349	3834.497831	3667.372381
BCG_1643	-0.381619319	1.42E-16	4.82E-16	2752.655042	2939.221116	3014.068804	3711.823161	3787.245236	3840.701189
BCG_1644	-0.304775873	6.49E-07	1.31E-06	968.6939056	994.5139487	1013.97905	1236.374551	1212.481485	1227.508937
BCG_1645	-0.055465095	0.17983857	0.213999224	3926.920636	4059.130302	4100.934298	4082.555559	4220.561587	4257.44805
BCG_1646c	0.143264987	0.013108387	0.018365686	2026.636007	1843.093785	1844.670132	1665.596284	1693.050432	1817.584607
BCG_1647	0.040770502	0.300060037	0.341653374	5109.208539	5340.107507	5423.608872	5131.764239	5180.694107	5116.514876
BCG_1648	0.074224036	0.282854759	0.323836324	1977.49936	2263.600227	2450.270728	2277.484708	1984.608998	2089.417219
BCG_1649	-0.131316429	0.000913688	0.001437094	14394.02932	15394.42733	14954.5832	16914.21575	15592.35104	16493.70419
BCG_1650	-0.17029596	3.65E-05	6.50E-05	5650.714449	5707.645271	6099.952192	6676.78251	6577.159101	6389.487107
BCG_1651	-0.022058528	0.863253403	0.881093825	3130.706391	3559.71134	4126.658925	3943.980828	3570.084373	3468.470469
BCG_1652	0.07185574	0.086485456	0.108202672	6764.81272	7205.902155	7491.225773	6844.151991	6714.895389	6856.433023
BCG_1653	0.730897865	8.17E-62	9.02E-61	5748.987744	5353.079428	5268.189251	3269.103889	3316.730033	3279.98723
BCG_1654	0.896448411	1.46E-66	1.75E-65	4032.213452	4482.879723	4125.587065	2338.67355	2140.442025	2308.209321
BCG_1655	0.161358581	1.24E-05	2.30E-05	9983.764518	10094.31658	9621.010522	8775.19987	8666.327033	9114.44329
BCG_1656	0.069019085	0.114502955	0.140772199	3691.265286	3665.648696	3461.034199	3410.378128	3407.213725	3495.937876
BCG_1657	0.053880136	0.304331508	0.346018356	1671.6488	1698.240667	1710.6877	1630.502683	1601.561365	1661.304534
BCG_1658c	0.089406342	0.139305329	0.168936573	1458.054802	1339.350851	1325.890153	1270.568316	1275.82007	1330.748501
BCG_1659c	0.034248625	0.529415635	0.574648675	2214.157499	2200.902608	2283.060652	2079.520806	2117.318414	2344.201096
BCG_1660c	-0.238969506	0.000811563	0.001282082	974.7106379	1133.9621	1045.062974	1338.955846	1177.293382	1201.935834
BCG_1661c	-0.197201546	1.71E-06	3.36E-06	3607.031034	3448.369018	3487.830686	4011.468521	4017.475965	4060.440443
BCG_1662c	-0.344457433	2.77E-06	5.36E-06	705.9632604	678.8638693	645.2593955	826.0493725	887.7455649	865.6968894
BCG_1663c	0.340214889	4.20E-13	1.23E-12	2752.655042	2685.187662	2740.744642	2183.901772	2187.69462	2089.417219
BCG_1664	-0.252471893	2.54E-07	5.33E-07	3976.057283	3956.435926	4248.850903	4764.631185	5153.548999	4594.634147
BCG_1665c	0.328332208	2.64E-21	1.08E-20	9559.584888	9611.11252	9308.027559	7534.326139	7488.028276	7659.617883
BCG_1666c	-0.209267471	0.000102569	0.000174978	2346.52561	2503.580767	2716.091874	2890.272968	2995.010236	2860.398913
BCG_1667	0.08064094	0.03382391	0.044875174	7735.512203	7448.044681	7213.614172	7020.51983	7043.652806	7117.846963
BCG_1668	-0.249693449	4.46E-11	1.18E-10	27930.67428	27445.342	26307.71861	31184.71357	33787.61631	32152.02036
BCG_1669	-0.170578852	2.78E-06	5.37E-06	10709.78355	11463.93525	10914.74489	12433.93271	12228.36841	12575.33654
BCG_1670c	-0.364962632	9.34E-13	2.68E-12	1966.468684	2022.538694	1857.532446	2461.051235	2478.247812	2590.460605
BCG_1671	0.474278637	8.59E-33	5.11E-32	7170.942152	7152.933477	7195.392561	4969.793774	5384.785103	5139.246523
BCG_1672	0.448742296	6.87E-24	3.15E-23	4123.467226	4470.988796	4343.174536	3171.92161	3096.553046	3208.003681
BCG_1673c	-0.131268376	0.004571261	0.006706666	4708.093051	4408.291177	4247.779044	4712.440701	5035.920198	4893.934166
BCG_1674	-0.512177417	4.59E-34	2.84E-33	3219.954587	3118.666024	3110.536156	4555.869252	4369.356993	4551.065157
BCG_1675c	-0.291304615	2.32E-10	5.90E-10	3455.609937	3530.524518	3387.075897	4342.608139	3993.346981	4355.004702
BCG_1676	0.165250544	1.03E-06	2.07E-06	14328.84805	14198.8486	14031.7122	12918.04444	12292.71237	12740.14098
BCG_1677c	0.150559718	0.046537155	0.060722688	679.8907536	685.3498299	685.990055	607.3892445	621.321358	619.4373804
BCG_1678c	0.333476386	6.54E-13	1.89E-12	3909.873228	3908.872216	3710.777454	3075.639167	2909.553414	3163.487539
BCG_1679c	0.015298459	0.664170113	0.702203938	9293.845877	9267.356611	9593.142176	9251.213071	9120.756246	9483.832554
BCG_1680	-0.19176745	1.29E-08	2.96E-08	11086.83211	10949.38238	11154.84141	12328.65191	12880.85637	12703.20206
BCG_1681	-0.094278131	0.022656075	0.030729197	4983.859949	4780.152914	4700.103736	5081.373428	5313.403523	5050.214239
BCG_1682	0.030751694	0.436898008	0.484338953	11677.47467	11239.08861	10636.06143	10731.44316	11102.34912	11015.37727
BCG_1683	0.094799522	0.006343909	0.009211607	14846.28703	15401.99428	14573.00123	13769.28921	13949.56932	14251.79551
BCG_1684c	0.039433273	0.393301846	0.439461423	2716.554648	2872.199524	2861.864761	2757.097252	2785.892367	2678.545737
BCG_1685	-0.49775561	5.51E-26	2.68E-25	2267.305301	2251.709299	2328.078749	3270.903561	3087.504677	3307.454637
BCG_1686	0.218751568	3.35E-06	6.44E-06	3153.770531	2902.467339	3056.943183	2574.430561	2642.123833	2616.980859
BCG_1687	0.261571307	1.85E-08	4.21E-08	3245.024305	3386.752393	3522.130189	2883.974116	2822.085845	2761.895109
BCG_1688	-0.206657822	1.82E-06	3.56E-06	3833.661285	3767.262078	3754.723692	4292.217328	4574.453364	4241.346467
BCG_1689	-0.111732172	0.004400312	0.006458258	9235.684131	9730.021796	9708.902997	10556.87499	9887.856887	10533.27692
BCG_1690c	0.187653203	1.31E-05	2.42E-05	4771.26874	4942.301928	5188.871651	4410.095833	4416.609589	4256.500898
BCG_1691	-0.646110516	1.14E-31	6.61E-31	1691.704574	1626.895101	1604.573613	2527.639093	2440.043586	2737.269158
BCG_1692	-0.511053818	1.09E-31	6.34E-31	3174.829094	3107.85609	3049.440166	4356.105678	4337.185014	4606.947123
BCG_1693	-0.511819721	2.33E-32	1.37E-31	2825.858619	2881.928464	2783.61902	3964.677054	3990.330858	4152.314183
BCG_1694	-0.484325769	1.02E-22	4.39E-22	2481.902087	2625.733023	2477.067214	3341.090763	3617.336968	3653.165101
BCG_1695	-0.284036693	7.71E-10	1.91E-09	2502.960651	2418.182286	2399.893333	2898.371491	2971.886625	3046.040696
BCG_1696	-0.285779207	4.63E-07	9.49E-07	1327.692268	1366.375686	1396.632878	1667.395956	1594.523744	1722.869411
BCG_1697	-0.12558555	0.002032272	0.003082344	4010.1521	4166.14865	4100.934298	4442.489926	4375.38924	4573.796804
BCG_1698	-0.000577328	0.989521682	0.990493116	2913.101238	2993.270787	2981.91302	2947.862467	2913.574912	3028.991961
BCG_1699	-0.035081302	0.464080137	0.511173856	2170.034795	2183.606714	2148.00636	2184.801608	2275.16219	2203.075454
BCG_1700	0.01214845	0.857897524	0.875853518	1458.054802	1566.359469	1737.484186	1691.691525	1518.115292	1508.813069
BCG_1701	0.251629556	0.005364893	0.007821658	540.5031212	568.6025403	573.4448116	507.5074576	481.5743212	423.3769251
BCG_1702	-0.135720442	0.073352738	0.092889958	656.826613	651.8390338	694.5649307	714.4697187	771.1221385	716.0468801
BCG_1703	0.300326397	8.18E-06	1.54E-05	982.7329477	940.4642776	983.9669852	786.4565921	798.2672464	776.6646054
BCG_1704	-0.335338375	1.87E-08	4.24E-08	1293.597452	1239.899456	1396.632878	1659.297432	1696.066555	1603.528265
BCG_1705c	-0.025927794	0.590724891	0.633538014	2792.766591	2553.306464	2676.433074	2776.893642	2681.333433	2710.748903
BCG_1706c	0.139409462	0.010435805	0.014757289	1707.749194	1678.782785	1626.010802	1507.225162	1481.921815	1561.853578
BCG_1707	0.322744702	0.107156458	0.132346098	101.2816609	87.56046722	97.53921095	81.88506852	66.35470814	80.50791641
BCG_1708	1.032680056	2.74E-25	1.31E-24	608.6927544	556.7116126	588.4508441	288.8473296	253.3543402	314.45445
BCG_1709	0.5145676	8.40E-06	1.57E-05	295.822673	313.4880925	320.4859788	220.4597999	211.1286168	218.7921023
BCG_1710c	-0.013819528	0.798425577	0.825806139	1598.445223	1558.792515	1561.699235	1538.719419	1608.598985	1618.682696
BCG_1711c	-0.586329103	1.04E-07	2.24E-07	304.8477715	244.3045135	265.8211463	383.330101	412.20349	430.0069888
BCG_1712c	-0.195593101	0.20508816	0.241018239	136.3792662	140.5291449	133.9824326	149.3727623	146.7846574	174.2759602
BCG_1713c	-0.420090226	0.000179145	0.000299535	245.6832369	234.5755727	248.6713949	314.9425712	342.8326587	318.2430578
BCG_1714	0.51982549	1.58E-34	9.95E-34	4533.607813	4487.203697	4614.354979	3198.916688	3254.396822	3057.40652
BCG_1715	0.432347219	3.80E-22	1.60E-21	4245.80745	3967.245861	4056.98806	2980.25656	3124.703529	2991.105883
BCG_1716	-0.014464071	0.820337083	0.843610571	2084.797753	2250.628306	2513.510436	2363.868956	2394.801739	2157.61216
BCG_1717	-0.018628956	0.705871582	0.742123103	2319.450314	2422.50626	2492.073247	2366.568464	2448.086581	2512.794144
BCG_1718	-0.264630942	3.65E-05	6.50E-05	1124.126158	1065.859515	985.0388446	1258.870449	1274.814696	1282.443751
BCG_1719	0.717025085	7.18E-60	7.67E-59	3608.033822	3557.549354	3622.884978	2165.905054	2172.614004	2224.859949
BCG_1720	0.690247332	1.13E-24	5.31E-24	1570.367139	1341.512837	1454.513289	916.9328002	898.804683	891.2699923
BCG_1721	-0.10986365	0.002195705	0.003317487	8139.636058	8302.029485	8168.640952	8986.661311	8581.875586	8985.630624
BCG_1722	-0.344766736	4.57E-05	8.07E-05	503.3999385	527.5247902	478.0493196	655.9803841	596.1869989	663.0063705
BCG_1723c	-0.425590071	5.16E-13	1.51E-12	1158.220974	1145.853028	1089.009212	1540.519091	1468.851948	1547.646299
BCG_1724c	-0.376124041	8.54E-06	1.60E-05	474.3190656	451.8552506	478.0493196	582.1938388	634.3912248	607.124405
BCG_1725c	-0.234145034	0.009619529	0.013656759	493.3720513	414.0204808	468.4025844	536.302207	553.9612755	529.4579444
BCG_1726	-0.059963424	0.535654279	0.5801453	424.1796295	393.4816058	365.5040762	416.6240299	409.1873669	408.2224938
BCG_1727	-0.314365076	7.06E-09	1.65E-08	1885.242798	1871.199614	2101.916403	2444.854189	2469.199442	2369.774198
BCG_1728	0.505772963	1.21E-11	3.28E-11	863.4010898	857.2277841	902.5056661	647.8818608	617.2998606	581.5513021
BCG_1729	0.226983267	3.08E-06	5.94E-06	2304.408484	2376.023543	2334.509906	1954.443613	1986.619747	2052.478293
BCG_1730	0.437982276	3.83E-21	1.55E-20	2757.668986	2836.526741	2790.050177	2024.630815	2077.10344	2087.522915
BCG_1731	0.486514809	9.17E-10	2.27E-09	1599.448012	1369.618666	1273.36904	952.9262369	1099.879556	978.4079724
BCG_1732	0.551435294	6.32E-28	3.30E-27	2786.749859	2841.931708	2654.995885	1882.45674	1819.727602	1949.238729
BCG_1733	0.485609747	1.11E-22	4.76E-22	2761.680141	2850.579655	2954.044674	2073.221955	1957.46389	2084.681459
BCG_1734	0.576529563	9.87E-44	7.81E-43	4584.750038	4788.800862	4688.313282	3131.428994	3088.510052	3208.003681
BCG_1735	-0.452007841	6.50E-19	2.41E-18	2054.714092	2024.70068	1943.281203	2636.519239	2728.586029	2875.553344
BCG_1736	-0.634305965	3.76E-22	1.59E-21	840.3369492	914.5204355	913.2242607	1424.440258	1304.975927	1408.414961
BCG_1737	-0.163056312	2.17E-05	3.93E-05	8027.323721	7702.078136	8265.108303	8820.191666	9177.05721	8871.025237
BCG_1738	0.250289026	1.62E-05	2.97E-05	1926.357135	2132.800023	2166.227971	1821.267898	1669.926821	1738.970995
BCG_1739	0.302136615	6.59E-11	1.72E-10	2664.409635	2659.243819	2643.205431	2176.703085	2107.264671	2176.555199
BCG_1740c	-0.048166486	0.438208727	0.485655731	1205.352044	1243.142436	1285.159494	1357.8524	1278.836193	1221.826026
BCG_1741c	0.441051207	7.59E-36	4.91E-35	9800.254182	9766.775573	9580.279862	7184.289967	6989.362591	7294.964379
BCG_1742c	0.439171903	1.91E-31	1.10E-30	6743.754157	7094.559832	6883.481458	5126.365224	5087.194291	5068.210126
BCG_1743c	1.686500366	8.01E-266	3.68E-264	4365.139308	4349.917532	4200.617228	1303.862245	1311.008173	1397.99629
BCG_1744c	2.013365486	0	0	4672.995445	4652.595691	4523.246925	1168.886857	1150.148274	1111.009247
BCG_1745c	0.521075297	9.53E-05	0.000163565	251.6999693	268.0863688	269.0367247	179.9671836	156.8384011	212.1620385
BCG_1746	-0.349000278	2.02E-16	6.79E-16	4041.23855	3764.019097	3836.185011	4829.419371	5015.812711	4986.755058
BCG_1747	-0.38637355	9.80E-23	4.22E-22	4206.698689	4371.537401	4285.294125	5471.902216	5674.33292	5667.757316
BCG_1748	-0.294451051	3.78E-09	8.97E-09	2951.207209	2808.420912	2754.678815	3294.299295	3663.584189	3489.307813
BCG_1749	-0.050972229	0.278276033	0.319427254	2722.571381	2790.044024	2665.714479	2787.691673	2939.714645	2746.740678
BCG_1750	-0.071432389	0.200828994	0.236434849	1964.463107	2246.304332	2239.114414	2257.688318	2270.135318	2246.644444
BCG_1751	0.150924525	0.024732335	0.033407677	1646.579082	1869.037628	2057.970165	1649.399237	1698.077304	1670.776054
BCG_1752	0.343245187	7.26E-17	2.48E-16	5011.938033	5306.596711	5284.267143	4183.337182	4044.621073	4068.017659
BCG_1753	0.285769875	0.000104248	0.000177689	780.1696258	838.8508959	859.6312877	685.6749693	684.6599431	662.0592185
BCG_1754	0.169923661	0.068473821	0.087214721	461.2828122	489.6900204	505.9176656	446.3186152	453.4238389	394.9623664
BCG_1755	0.613746445	9.02E-13	2.58E-12	597.6620784	615.0852574	595.9538603	397.7274757	386.0637564	397.8038223
BCG_1756	0.495515569	0.00013281	0.000224053	271.7557437	244.3045135	261.5337085	200.6634097	186.999632	163.8572887
BCG_1757	0.283920648	0.000572041	0.000916146	622.7317965	626.9761851	660.265428	555.1987613	503.6925572	508.6206013
BCG_1758	0.082694233	0.421072257	0.467713379	355.9899964	422.6684282	408.3784546	387.8292806	345.8487818	385.4908468
BCG_1759c	-0.616880973	3.30E-07	6.86E-07	202.5633219	188.0928555	216.5156111	330.2397818	290.5531917	309.7186902
BCG_1760c	-0.372741868	0.000834944	0.001317438	270.752955	245.3855069	239.0246598	323.9409304	331.7735407	322.9788176
BCG_1761	-0.256724152	2.92E-05	5.24E-05	1087.022975	1088.560376	1061.140866	1325.458307	1226.556726	1313.699765
BCG_1762	0.587258512	3.71E-63	4.20E-62	9590.671339	9856.498027	9721.765311	6496.815326	6357.987489	6558.080156
BCG_1763c	-0.548093294	1.56E-06	3.09E-06	300.8366166	265.9243819	230.4497841	390.5287883	411.1981156	365.6006557
BCG_1764c	0.652680545	7.88E-15	2.48E-14	705.9632604	695.0787707	754.5890605	477.8128723	422.2572336	469.7873711
BCG_1765	-0.18555054	0.020013681	0.027370735	556.5477408	578.3314811	614.1754711	655.0805481	645.4503428	687.6323214
BCG_1766	0.393730325	1.57E-09	3.82E-09	1194.321368	1172.877863	1150.105202	906.1347692	928.9659139	842.9652425
BCG_1767c	0.602467151	1.37E-32	8.06E-32	2489.924397	2456.017056	2359.162674	1641.300714	1599.550616	1570.377946
BCG_1768c	0.39642018	2.24E-16	7.51E-16	2684.465409	2541.415536	2558.528533	1987.737542	1947.410146	1979.547592
BCG_1769c	0.097510105	0.092981083	0.115889041	1658.612546	1491.770923	1542.405764	1452.335171	1440.701466	1494.605789
BCG_1770	0.190732977	2.20E-07	4.63E-07	6783.865705	6693.511272	6694.834193	5815.639537	5816.090706	6042.829491
BCG_1771c	-0.503941351	8.72E-17	2.98E-16	4013.160466	3503.499682	3486.758827	4789.82659	5637.134069	5183.762665
BCG_1772c	-2.61420703	0	0	2110.87026	1937.140213	1926.131451	11061.68294	13364.44144	12167.11405
BCG_1773c	-1.485054625	6.66E-205	2.53E-203	3049.480504	2618.166069	2885.445669	7991.442786	7875.097407	8083.94196
BCG_1774c	-2.526667123	1.84E-276	8.75E-275	370.0290385	406.4535269	369.791514	2305.379621	2096.205553	2198.339694
BCG_1775c	-0.729502594	1.14E-35	7.36E-35	951.6464973	937.2212973	951.8112013	1585.510887	1568.384011	1556.170667
BCG_1776c	-0.692273472	6.51E-16	2.14E-15	404.123855	457.2602177	410.5221735	663.1790714	707.7835535	683.8437135
BCG_1777	-3.22559789	0	0	1154.209819	1173.958857	1351.61478	11666.37267	12073.54076	10669.6668
BCG_1778c	-2.90253973	0	0	1390.867958	1251.790383	1259.434867	9974.681148	9700.857255	9520.77148
BCG_1779	0.009716574	0.917381089	0.927475098	407.1322212	434.5593559	433.0312222	427.4220609	399.1336232	438.5313565
BCG_1780	-0.17198079	0.088793639	0.110879793	329.9174896	324.2980268	333.3482924	354.5353516	371.9885153	386.4379988
BCG_1781	-0.404759147	0.000237143	0.00039203	365.0150949	304.8401452	371.935233	521.0049964	412.20349	445.1614202
BCG_1782	-0.026604495	0.580510366	0.623598819	2268.30809	2203.064595	2205.886771	2298.180934	2300.296549	2204.022606
BCG_1783c	-0.012890324	0.866041717	0.883255246	636.7708386	626.9761851	637.7563793	643.3826812	646.4557172	628.9089
BCG_1784c	-0.087911125	0.257162295	0.297263964	650.8098807	650.7580404	636.6845198	673.9771024	655.5040865	730.2541595
BCG_1785	-0.073752302	0.148045845	0.17904167	2702.515606	2533.848582	2427.761679	2628.420716	2662.23132	2777.996692
BCG_1786	0.317726439	5.61E-18	2.01E-17	13967.84411	13445.39619	13296.41661	10514.5827	11028.95679	11123.35259
BCG_1787	0.017211346	0.763936823	0.79533976	1762.902574	1632.300068	1589.567581	1621.504324	1604.577488	1701.084916
BCG_1788c	-0.027071759	0.543644625	0.587510918	2655.384536	2687.349648	2649.636587	2741.800041	2666.252818	2734.427702
BCG_1789c	-0.017858556	0.739075365	0.772714149	1972.485416	1848.498753	1794.292738	1877.057724	1938.361777	1872.519421
BCG_1790	-0.22377796	1.28E-09	3.15E-09	8262.979071	8282.571603	8715.289277	10039.46933	9776.260332	9680.840161
BCG_1791	-0.47446877	7.51E-16	2.46E-15	1178.276749	1142.610048	1093.29665	1601.707934	1529.17441	1612.999784
BCG_1792c	-0.274076667	2.52E-05	4.55E-05	962.6771733	1073.426469	1051.494131	1200.381114	1291.90606	1240.769065
BCG_1793c	-0.144782066	0.014059697	0.019635866	1149.195876	1127.47614	1144.745904	1273.267824	1268.78245	1240.769065
BCG_1794c	-0.638749615	7.59E-20	2.90E-19	700.9493168	659.4059877	702.0679469	1051.008352	1121.997792	1039.97285
BCG_1795c	-0.720677666	5.95E-45	4.81E-44	1701.732462	1579.33139	1646.376132	2702.207261	2630.059341	2789.362516
BCG_1796	0.117867144	0.192693526	0.227399081	456.2688686	466.9891585	480.1930385	422.9228814	418.2357361	451.7914839
BCG_1797	0.228559006	3.44E-07	7.13E-07	3895.834186	3943.464005	3768.657865	3169.222102	3315.724658	3423.954327
BCG_1798	2.039572344	1.82E-299	9.34E-298	4810.3775	4600.708006	4517.887628	1036.610977	1144.116028	1209.51305
BCG_1799c	1.34902437	4.70E-103	8.64E-102	1944.407332	2146.852937	2092.269668	847.6454345	807.3156157	770.9816937
BCG_1800c	0.121680076	0.374270849	0.419859206	181.5047587	205.3887503	194.0065624	186.266035	167.8975191	179.01172
BCG_1801	-0.218430185	3.02E-06	5.82E-06	2143.962288	2114.423134	2090.125949	2470.049594	2475.231688	2441.757747
BCG_1802c	-0.341321613	2.26E-05	4.09E-05	553.5393746	529.686777	521.9955575	643.3826812	694.7136867	697.1038409
BCG_1803c	-0.582795655	3.51E-23	1.55E-22	1295.603029	1463.665094	1384.842424	2141.609484	2087.157183	1974.811832
BCG_1804c	-0.518938475	4.77E-20	1.84E-19	1398.890267	1285.301179	1350.542921	1980.538855	1849.888833	1951.133033
BCG_1805c	-0.16838198	0.00207063	0.003135706	1711.760349	1754.452325	1634.585678	1967.941152	1821.738351	1940.714362
BCG_1806c	0.030673617	0.379792583	0.425449531	10652.6246	10272.68049	10166.58699	10007.97508	10284.97976	10148.73323
BCG_1807	-0.125397991	0.000156157	0.000261875	12957.03308	12816.25802	12622.21701	13933.95919	13697.22036	14250.84836
BCG_1808	0.049008824	0.136052124	0.165092734	17294.0943	17716.4012	17223.70968	16807.13527	16477.08048	17203.12101
BCG_1809c	0.0528163	0.15035173	0.181497001	5802.135546	5742.23706	5735.519976	5533.091058	5485.322539	5640.289909
BCG_1810	-0.640961074	1.67E-23	7.51E-23	1075.992299	1163.148923	1130.811731	1886.95592	1726.227786	1638.572887
BCG_1811c	-0.597983562	7.58E-23	3.30E-22	1488.138464	1410.696416	1601.358035	2344.972402	2354.586765	2112.148866
BCG_1812c	-0.447213271	7.49E-31	4.25E-30	6366.705597	6699.997233	6759.145761	8947.06853	8819.143936	9260.304691
BCG_1813	-0.567506846	3.73E-37	2.53E-36	2314.436371	2319.811885	2264.839041	3425.675339	3337.842894	3459.946102
BCG_1814c	-0.306231701	6.56E-13	1.90E-12	3287.141431	3239.737287	3152.338675	3973.675413	3906.884785	4087.90785
BCG_1815	0.125181647	0.007400067	0.010666788	8801.476614	9163.581243	9989.730176	8870.582477	8511.49938	8245.904945
BCG_1816	0.330287599	2.59E-24	1.20E-23	33413.92301	33536.73994	33719.62678	25853.18575	27408.51596	26812.92477
BCG_1817c	0.029416176	0.521259564	0.567041998	2873.992478	2848.417668	2844.715009	2775.09397	2908.54804	2712.643207
BCG_1818	-0.019170428	0.855553432	0.874380011	358.9983625	349.1608755	421.2407682	410.3251785	356.9078998	376.0193273
BCG_1819	1.357568477	0	0	17950.92092	18817.9335	19153.05671	7261.675856	7270.867413	7289.281467
BCG_1820	1.456852644	2.40E-261	1.08E-259	8160.694621	8026.376162	7606.986594	2814.686751	2925.639404	2929.541006
BCG_1821	1.383964447	0	0	35995.10118	37476.96097	35635.03964	13507.43696	14072.225	14228.11671
BCG_1822	1.237200124	1.25E-144	3.33E-143	4422.298265	4580.169131	4814.792699	1927.448536	2030.856219	1903.775435
BCG_1823	-0.576713035	5.94E-07	1.21E-06	3353.325487	3386.752393	4170.605163	5599.678916	5606.972838	5065.36867
BCG_1824	-0.554778679	8.74E-22	3.65E-21	6087.930332	6065.454094	6957.439761	9430.280418	10070.83502	8571.725218
BCG_1825	-0.067930289	0.072612483	0.092070577	7401.583558	7444.801701	7782.771546	7838.47068	8122.419501	7760.01599
BCG_1826	-0.180949131	1.03E-05	1.91E-05	12940.98846	12903.81848	13900.94535	15069.55211	15587.32417	14400.49837
BCG_1827	0.124618642	9.92E-05	0.00016977	27933.68264	28844.14749	29180.30197	25977.36311	26139.73351	26725.78679
BCG_1828	0.285952462	4.56E-21	1.84E-20	28397.97382	28155.55468	27955.1666	22937.71738	22852.15933	23524.41318
BCG_1829	0.554680086	2.37E-28	1.25E-27	15150.13201	17092.668	17891.47812	11579.08859	11554.76759	10995.48708
BCG_1830	0.717608235	6.88E-90	1.10E-88	12180.87461	12621.6792	12292.0843	7321.964863	7697.146144	7540.276736
BCG_1831	0.208260048	0.059970171	0.076979255	307.8561377	302.6781583	319.4141194	271.7504472	280.499448	252.8895727
BCG_1832	0.294965505	3.15E-09	7.50E-09	2967.251829	2735.994352	2934.751204	2346.772074	2424.96297	2271.270395
BCG_1833	-0.243357322	0.006637024	0.009619546	409.1377986	433.4783624	438.3905195	527.3038478	488.6119417	499.1490818
BCG_1834	-0.617233652	4.98E-18	1.79E-17	624.7373739	675.6208891	695.6367902	1018.614259	996.3259964	1044.708609
BCG_1835c	0.381139744	1.54E-07	3.27E-07	1508.194238	1731.751463	1710.6877	1412.742391	1193.379372	1191.517163
BCG_1836c	0.102631799	0.498758954	0.545116632	160.4461955	162.1490134	162.9226381	153.8719419	167.8975191	130.7069702
BCG_1837c	0.044048607	0.722741855	0.757642099	270.752955	247.5474938	259.3899896	219.5599639	254.3597145	281.3041315
BCG_1838c	-0.44614723	1.66E-14	5.16E-14	1174.265594	1091.803357	1138.314748	1549.51745	1566.373262	1523.9675
BCG_1839	-0.952089085	1.93E-05	3.52E-05	59.16453461	41.07775006	50.37739467	102.5812946	97.52131348	91.87373991
BCG_1840	-0.153783019	0.013193066	0.018471227	1283.569564	1129.638127	1220.847926	1340.755517	1336.142532	1367.687427
BCG_1841	0.935349122	7.87E-68	9.68E-67	3195.887658	2919.763234	2949.757237	1615.205472	1505.045426	1619.629848
BCG_1842	1.108706131	3.97E-108	7.70E-107	2848.92276	2889.495418	2827.565258	1351.553548	1277.830819	1341.167172
BCG_1844	0.002591956	0.961838469	0.966362472	2395.662257	2161.986845	2239.114414	2236.992092	2374.694252	2176.555199
BCG_1845	-0.669746256	8.78E-54	8.56E-53	2782.738704	2990.027807	2926.176328	4625.156617	4541.27601	4667.564848
BCG_1846c	-1.438095424	0	0	8539.748758	8801.448446	8657.408866	23504.61401	23054.23958	23882.43662
BCG_1847c	-2.441438954	0	0	6529.15737	6791.881674	7183.602107	38714.54053	36258.8265	36388.63107
BCG_1848	-0.20269795	0.000139356	0.000234895	1823.069897	1693.916693	1758.921375	1953.543777	2085.146435	2036.376709
BCG_1849	-0.299289458	1.07E-10	2.76E-10	2460.843524	2449.531095	2362.378252	2910.069358	2972.891999	3067.825191
BCG_1850	-0.359393271	1.68E-11	4.51E-11	2104.853528	1874.442595	1897.191246	2533.937944	2530.527279	2477.749522
BCG_1851	-0.261041661	0.028565365	0.038258222	230.6414061	269.1673622	287.2583355	329.3399459	328.7574176	284.1455873
BCG_1852	0.09997992	0.077580048	0.097773132	1793.989024	1906.872397	2007.59277	1816.768718	1808.668484	1699.190612
BCG_1853c	0.347386823	9.84E-09	2.28E-08	3630.095174	4185.606532	4266.000655	3401.379769	3105.601416	2985.422971
BCG_1854c	0.609085694	2.62E-50	2.40E-49	6183.195261	5906.548061	5805.190841	3860.296087	3890.798795	3982.773983
BCG_1855	0.520585396	3.32E-39	2.39E-38	5826.202476	6041.672239	5903.801911	4250.824876	4047.637196	4086.960698
BCG_1856	1.019602307	2.95E-184	1.05E-182	42837.12863	43041.9151	42059.76525	20093.33604	21384.31276	21632.00356
BCG_1857	0.323239719	1.44E-10	3.70E-10	2422.737553	2418.182286	2488.857668	1877.95756	2043.926086	1938.820058
BCG_1858	0.022506002	0.646879528	0.686310691	2341.511666	2238.737378	2250.904868	2188.400952	2220.871974	2317.680841
BCG_1859	0.077735252	0.249834167	0.289640492	868.4150334	866.9567249	873.5654607	832.3482239	815.3586106	824.0222033
BCG_1860	-0.084480092	0.117034509	0.143692774	1632.54004	1638.786029	1538.118326	1719.586439	1672.942945	1706.767828
BCG_1861	-0.346806482	6.86E-11	1.79E-10	2744.632733	2390.076457	2478.139074	3174.621118	3325.778402	3186.219186
BCG_1862	-0.022887764	0.60301415	0.645491441	9163.483343	9773.261533	10343.4438	10205.03914	9814.464558	9724.409151
BCG_1863	0.057982568	0.130860307	0.159380108	6441.914751	6188.687344	6181.413511	6126.082928	5871.386296	6073.138353
BCG_1864	0.144295312	0.000533882	0.000856769	3916.892749	3920.763144	3762.226708	3532.755813	3453.460946	3509.198004
BCG_1865	-0.463205683	1.21E-37	8.31E-37	6155.117177	6124.908732	6187.844668	8410.766323	8336.564241	8711.903708
BCG_1866	0.078304072	0.042560127	0.055791328	5719.906871	5531.443343	5556.519446	5173.156691	5357.639995	5392.136096
BCG_1867	0.227908466	4.93E-11	1.30E-10	14113.24848	14270.19417	14163.55092	11680.77005	12334.93809	12316.76406
BCG_1868c	-0.025629031	0.655361209	0.694377081	1427.97114	1476.637015	1437.363537	1461.33353	1545.2604	1414.097873
BCG_1869	-0.312648535	0.000101047	0.00017268	630.7541062	572.9265139	540.2171683	735.1659448	717.8372971	714.1525762
BCG_1870c	0.31517516	7.24E-15	2.28E-14	4476.448856	4341.269585	4396.767509	3476.965986	3584.159614	3562.238513
BCG_1871c	0.467919061	4.44E-40	3.26E-39	21105.69424	21994.97317	21381.45253	15692.23857	14986.1103	15938.67315
BCG_1872c	0.316371809	3.67E-25	1.75E-24	32198.54308	32701.13202	32096.83156	25589.53383	25838.1212	26469.10861
BCG_1873c	0.153428424	0.007827013	0.011245283	1750.869109	1606.356226	1672.100759	1435.238289	1555.314144	1534.386172
BCG_1874c	0.010282707	0.889643789	0.902986425	789.1947243	904.7914947	851.056412	871.9410043	795.2511233	857.1725218
BCG_1876c	0.439816311	2.69E-06	5.22E-06	837.328583	1005.323883	1069.715742	814.3515056	653.4933377	676.2664979
BCG_1877c	0.369254744	6.91E-14	2.10E-13	2617.278565	2863.551576	2718.235593	2107.415719	2113.296917	2125.408993
BCG_1878c	0.2718776	1.68E-12	4.78E-12	4794.332881	4779.071921	4764.415304	3925.984109	3985.303986	3964.778095
BCG_1879c	0.218084536	1.35E-07	2.88E-07	5976.620784	6402.724042	6519.049242	5395.416163	5443.096816	5406.343375
BCG_1880c	0.130026848	0.001986882	0.003015817	3573.939006	3562.954321	3629.316135	3232.210617	3249.36995	3356.706538
BCG_1881c	0.282029177	2.45E-12	6.87E-12	7356.458066	7274.00474	7071.056864	5891.225754	5748.730623	6207.633931
BCG_1882c	0.528010167	1.80E-38	1.26E-37	13453.4135	12437.91032	12203.11996	8677.117755	8888.514767	8856.817957
BCG_1883	0.355740029	4.96E-12	1.37E-11	4239.790717	3831.040689	3806.172946	2967.658857	3237.305458	3081.085319
BCG_1884	0.353410443	5.15E-06	9.81E-06	693.9297957	741.5614879	727.792574	555.1987613	555.9720243	581.5513021
BCG_1885	0.243112806	0.008696511	0.012412706	447.2437701	485.3660467	510.2051034	409.4253426	411.1981156	397.8038223
BCG_1886	0.159192332	0.004020112	0.005915629	2389.645525	2529.524609	2428.833539	2054.3254	2358.608262	2169.925135
BCG_1887	0.294419546	0.00043699	0.000707601	661.8405566	708.0506918	647.4031144	509.3071295	544.9129062	591.0228217
BCG_1888	0.284275333	1.88E-06	3.67E-06	1293.597452	1288.54416	1319.458996	1075.303922	1086.809689	1041.867154
BCG_1889	0.065555686	0.179376574	0.213661997	2756.666197	2738.156339	2554.241095	2510.542211	2540.581022	2641.60681
BCG_1890c	0.199148501	1.42E-07	3.03E-07	12971.07212	12381.69866	11904.07117	10731.44316	10842.96253	10881.82884
BCG_1891c	0.571703215	1.52E-34	9.62E-34	5950.548277	5488.203606	5284.267143	3725.3207	3737.981892	3790.502135
BCG_1892c	-0.228129447	1.65E-09	4.01E-09	8048.382284	7939.896688	8261.892725	9757.820692	9132.820738	9510.352808
BCG_1893	-0.127700446	0.002015359	0.003057866	3446.584838	3474.31286	3396.722632	3750.516105	3696.761543	3824.599606
BCG_1894	-0.360631815	7.04E-08	1.53E-07	1004.7943	1007.48587	895.0026499	1226.476356	1207.454613	1299.492486
BCG_1895	0.065306825	0.176528138	0.210459467	3366.36174	3147.852846	3471.752794	3075.639167	3272.49356	3198.532162
BCG_1896	-0.689673189	2.05E-40	1.52E-39	2540.063833	2275.491154	2344.156641	3662.332185	3901.857913	3989.404046
BCG_1897	-0.307709335	9.94E-05	0.000170039	652.8154581	704.8077115	748.1579038	939.4286982	814.3532362	849.5953062
BCG_1898	0.156093433	1.41E-05	2.60E-05	8311.112929	8560.386913	8752.804358	7659.403332	7596.608707	7738.231495
BCG_1899c	0.282609836	3.85E-10	9.71E-10	8250.945606	8744.155795	8191.150001	6461.721726	7173.3461	7073.330821
BCG_1900c	0.087008457	0.179925289	0.213999224	1080.003454	1036.672692	1087.937353	959.2250883	1012.411986	1046.602913
BCG_1901c	-0.156750305	0.060391703	0.077495167	584.625825	526.4437968	550.9357629	583.0936747	649.4718403	622.2788363
BCG_1902	-0.065305198	0.22050416	0.25813687	2335.494934	2085.236312	2112.634998	2244.190779	2296.275051	2298.737802
BCG_1903	-0.247650806	0.000742157	0.001177143	730.0301897	758.8573826	710.6428226	829.6487162	927.9605396	855.2782179
BCG_1904	0.177879882	1.50E-05	2.75E-05	4188.648492	4193.173486	4056.98806	3710.023489	3587.175737	3697.681243
BCG_1905c	0.361978854	9.86E-24	4.47E-23	10354.79635	10933.16748	10646.78003	8177.708821	8228.989184	8440.071096
BCG_1906c	0.112516647	0.003051633	0.004549812	6445.925906	6386.50914	6140.682852	5829.137075	5773.864982	5947.167143
BCG_1907c	0.118768516	0.002956989	0.004415367	13785.33656	12885.4416	12593.27681	11728.46135	12166.0352	12271.30077
BCG_1908c	0.205465919	4.89E-10	1.22E-09	42825.09517	41878.76618	40605.25196	35394.14599	36745.42769	36540.17538
BCG_1909	-0.306031859	3.38E-05	6.04E-05	844.3481041	741.5614879	740.6548875	930.430339	944.0465294	1003.981075
BCG_1910	0.073944929	0.208601194	0.244928177	1234.432917	1271.248265	1289.446932	1187.783411	1194.384746	1222.773178
BCG_1911	0.548362442	1.28E-32	7.54E-32	3458.618303	3427.830143	3279.889951	2255.888646	2331.463154	2365.985591
BCG_1912	-0.224564852	8.96E-06	1.67E-05	2147.973443	2050.644523	2244.473711	2531.238437	2560.68851	2437.021987
BCG_1913	-0.14763362	0.001107243	0.001731189	8807.493347	9131.15144	9764.639689	10758.43823	10093.95863	9831.437322
BCG_1914	-0.312765038	1.41E-10	3.64E-10	1892.262319	1883.090542	1923.987732	2394.463377	2296.275051	2386.822934
BCG_1915	-0.177714187	0.000991462	0.001556323	1684.685053	1643.110002	1587.423862	1874.358217	1904.179049	1782.539985
BCG_1916	0.303099739	4.90E-08	1.08E-07	1984.518881	1862.551667	1841.454554	1576.512528	1471.868071	1561.853578
BCG_1917c	0.382245311	3.05E-20	1.19E-19	4350.097477	4180.201565	4254.210201	3280.801756	3211.165724	3316.926156
BCG_1918c	-0.411312993	2.98E-06	5.76E-06	455.2660799	534.0107507	472.6900223	682.0756257	652.4879634	608.0715569
BCG_1919c	-0.738217724	2.79E-23	1.24E-22	780.1696258	898.3055341	893.9307904	1501.826147	1489.96481	1296.65103
BCG_1920c	-0.458089039	3.16E-17	1.10E-16	2807.808422	3239.737287	3203.787929	4384.000591	4050.65332	4267.866722
BCG_1921c	-0.300355454	5.43E-14	1.65E-13	4061.294325	4045.077387	3929.436784	4970.69361	5018.828834	4833.316441
BCG_1922c	-1.448251522	5.51E-156	1.62E-154	1208.36041	1095.046337	1195.123299	3129.629322	3115.655159	3304.613181
BCG_1923c	-1.686836034	1.56E-292	7.82E-291	3322.239037	3315.406827	3089.098966	10008.87491	11044.03741	10269.02153
BCG_1924	-0.118244818	0.000620163	0.000988808	19132.20603	19982.16342	19950.52015	21798.52511	20739.86779	21565.70293
BCG_1925c	-0.352748282	4.01E-09	9.48E-09	3088.589264	2993.270787	3028.002977	3535.455321	4331.152768	3771.559096
BCG_1926c	-0.236267506	0.006269614	0.009110424	535.4891776	582.6554547	500.5583683	602.8900649	681.64382	623.2259882
BCG_1927c	0.148973707	0.066703853	0.085124975	661.8405566	654.0010206	613.1036117	568.6963	617.2998606	555.0310473
BCG_1928c	-0.01963615	0.834726999	0.855070359	412.1461648	388.0766387	418.0251898	401.3268193	422.2572336	412.0111016
BCG_1929	0.101833389	0.04904432	0.063783445	1750.869109	1756.614312	1720.334435	1622.40416	1630.717221	1618.682696
BCG_1930	-0.115034917	0.182080387	0.216230721	498.3859949	511.3098889	485.5523358	542.6010584	507.7140547	568.2911747
BCG_1931	-0.200061753	0.065840607	0.08410483	363.0095174	301.5971649	301.1925085	346.4368283	386.0637564	378.8607831
BCG_1932c	0.047401545	0.362322605	0.407496901	2093.822852	2195.497641	2208.03049	1992.236722	2131.393655	2164.242224
BCG_1933	-0.251735103	0.015451903	0.021436567	343.9565317	300.5161715	311.9111031	359.9343671	387.0691308	393.0680625
BCG_1934	-0.039883634	0.654711722	0.693875004	474.3190656	452.936244	440.5342385	456.2168103	469.5098288	481.1531946
BCG_1935c	0.009891662	0.888173621	0.901869437	815.2672311	791.2871853	771.7388119	780.1577407	780.1705078	802.2377083
BCG_1936c	-0.213283889	0.028214753	0.037827108	398.1071227	394.5625992	348.3543248	452.6174666	418.2357361	451.7914839
BCG_1937	0.352309255	8.39E-10	2.08E-09	1659.615335	1623.652121	1635.657537	1218.377833	1299.949055	1336.431412
BCG_1938c	0.348979766	2.31E-13	6.83E-13	2846.917182	2955.436017	3067.661777	2353.070925	2337.4954	2272.217547
BCG_1939c	0.104423531	0.016729239	0.023094767	3851.711482	3615.922998	3613.238243	3453.570252	3456.477069	3399.328377
BCG_1940	-0.657688363	2.64E-50	2.41E-49	3219.954587	3104.61311	3178.063302	5084.072935	4764.469119	5141.140827
BCG_1941c	-0.148060547	0.002412414	0.003631516	2336.497723	2167.391812	2210.174209	2471.849266	2517.457412	2453.123571
BCG_1942	-0.199631759	0.035280693	0.04663567	448.2465588	455.0982309	380.5101086	473.3136927	507.7140547	494.413322
BCG_1943	-0.786071177	1.04E-53	1.01E-52	1582.400604	1552.306555	1492.02837	2704.906769	2575.769125	2697.488776
BCG_1944c	-0.056815219	0.201817166	0.237456707	3117.670137	3208.388478	3293.824124	3396.88059	3234.289335	3371.86097
BCG_1945c	0.112956109	0.024410553	0.033006878	2282.347132	2372.780562	2332.366187	2065.123431	2242.99021	2154.770704
BCG_1946c	-0.110034714	0.083516677	0.104753775	1277.552832	1380.428601	1498.459526	1486.528936	1544.255026	1453.878255
BCG_1947c	-0.014090762	0.743350746	0.776567635	10607.4991	10432.66752	10895.45142	10086.2608	11337.60672	10829.73549
BCG_1948c	-0.063120348	0.410052894	0.456371544	730.0301897	722.1036062	681.7026172	726.1675856	797.261872	707.5225125
BCG_1949c	0.042856597	0.507142765	0.553208466	1172.260016	1072.345475	1061.140866	1052.808024	1091.836561	1066.493104
BCG_1950c	0.074041167	0.073563717	0.093097452	5390.99217	5083.912066	5024.877153	4815.921832	4977.608485	4934.6617
BCG_1951c	-0.043144518	0.388411896	0.434612122	2048.697359	1949.031141	2081.551073	2111.914899	2071.071193	2080.892851
BCG_1952	-0.270892705	6.51E-05	0.000113087	940.6158214	871.2806986	830.6910822	1067.205398	1046.594715	1075.964624
BCG_1953c	0.079533294	0.330656739	0.374133911	682.8991198	609.6802903	684.9181956	617.2874396	593.1708758	661.1120666
BCG_1954	0.215014041	1.12E-08	2.58E-08	10275.57604	10095.39757	10803.27151	8839.988056	9152.928226	8866.289477
BCG_1955c	-0.196114028	0.000223096	0.000369738	1464.071534	1493.93291	1526.327872	1719.586439	1707.125673	1709.609284
BCG_1957c	-0.000830713	0.987010772	0.988261419	2163.015274	2210.631549	2305.569701	2317.077488	2146.474271	2216.335581
BCG_1958c	-0.392596471	7.39E-08	1.60E-07	971.7022718	998.8379224	1131.883591	1439.737468	1392.443497	1238.874761
BCG_1959	-0.268613042	5.97E-05	0.000104356	801.228189	807.5020866	844.6252552	971.8227912	1004.368991	979.3551244
BCG_1960c	-0.529956292	2.75E-15	8.84E-15	911.5349484	805.3400998	821.0443471	1202.180786	1239.626593	1225.614633
BCG_1961	-0.045554391	0.400509067	0.44643022	1760.896996	1727.427489	1612.076629	1736.683321	1761.415889	1767.385553
BCG_1962	-0.230197931	4.04E-07	8.30E-07	3007.363378	2917.601247	2836.140134	3312.296013	3495.68667	3472.259077
BCG_1963c	-0.273416507	1.48E-06	2.93E-06	1244.460804	1239.899456	1207.985613	1504.525655	1452.765958	1505.024461
BCG_1964	0.303268712	1.58E-12	4.49E-12	8710.222841	8113.93663	7879.238898	6488.716803	6727.965255	6807.181121
BCG_1965c	-0.166640479	0.00176196	0.002690957	1822.067108	1682.025765	1729.98117	2002.134917	1969.528382	1904.722587
BCG_1966	0.04910294	0.446757783	0.494298516	1242.455227	1219.360581	1141.530326	1232.775207	1120.992418	1128.057982
BCG_1967c	-0.828449336	6.01E-24	2.76E-23	474.3190656	438.8833295	434.1030817	825.1495366	753.0253999	814.5506837
BCG_1968c	-0.571349877	3.19E-27	1.63E-26	1916.329248	1732.832456	1722.478154	2627.52088	2650.166828	2707.907447
BCG_1969c	0.016786108	0.92072218	0.93061482	151.421097	119.9902699	117.9045407	120.578013	125.6717957	139.2313378
BCG_1970c	-0.108840901	0.307325004	0.349120497	441.2270378	346.9988886	418.0251898	438.220092	392.0960026	470.734523
BCG_1971	-0.080111731	0.074636447	0.094364352	2748.643887	2758.695214	2721.451171	2855.179367	2853.25245	2990.158731
BCG_1972c	-0.043011141	0.359667384	0.404741053	2545.077777	2580.3313	2422.402382	2601.425638	2555.661638	2618.875163
BCG_1973c	-0.095298107	0.277582446	0.318909056	464.2911784	512.3908823	520.923698	558.7981049	510.7301778	528.5107925
BCG_1974c	-0.027492533	0.855569001	0.874380011	175.4880264	157.8250397	150.0603245	186.266035	149.8007805	156.280073
BCG_1975	-0.228880064	0.026269335	0.035374964	326.9091234	315.6500794	312.9829626	386.0296087	346.8541562	386.4379988
BCG_1976	0.763523282	1.05E-47	8.98E-47	3536.835823	3154.338807	3233.799994	1913.051161	2008.737983	1927.454234
BCG_1977	-0.00908908	0.933121629	0.940985512	351.9788415	324.2980268	322.6296977	365.3333826	336.8004125	303.0886265
BCG_1978	0.145684002	0.227189546	0.265412743	252.702758	262.6814017	251.8869733	244.7553696	213.1393655	234.8936855
BCG_1979	0.360868548	1.18E-06	2.35E-06	806.2421326	833.4459288	789.9604227	606.4894086	630.3697273	655.4291548
BCG_1980	0.042749508	0.372784273	0.418429165	2937.168167	3177.039669	3018.356242	2843.4815	2979.92962	3042.252088
BCG_1981c	-0.254619059	3.27E-05	5.85E-05	1369.809394	1269.086278	1428.788661	1623.303996	1539.228154	1689.719093
BCG_1982c	-0.211858567	0.00366537	0.005419864	703.957683	685.3498299	711.7146821	777.458233	846.5252159	810.7620759
BCG_1983c	-0.125920559	0.125401339	0.153203677	573.5951491	598.8703561	609.8880333	645.182353	602.2192451	696.156689
BCG_1984	0.067883681	0.139905864	0.169560757	2452.821214	2439.802155	2465.27676	2306.279457	2359.613636	2354.619767
BCG_1985c	-0.347211895	6.84E-17	2.35E-16	3314.216727	3191.092583	3185.566318	4102.351949	4071.766181	4155.155639
BCG_1986	-0.285570343	3.41E-07	7.07E-07	1551.314153	1490.68993	1392.34544	1796.072492	1802.636238	1808.113087
BCG_1987c	-0.228619706	0.021465317	0.029254732	406.1294325	351.3228623	342.9950275	436.4204201	417.2303618	436.6370526
BCG_1988c	-0.45827733	2.62E-07	5.49E-07	432.2019393	395.6435926	458.7558493	606.4894086	564.0150192	596.7057334
BCG_1989c	-0.190431091	0.059749469	0.076720881	356.9927851	324.2980268	321.5578383	370.7323981	393.101377	381.702239
BCG_1990c	-0.107924841	0.138866396	0.168455981	700.9493168	696.1597641	691.3493523	749.5633195	728.8964152	771.9288456
BCG_1991	-0.328217865	0.004759752	0.006970266	387.0764468	284.3012701	300.1206491	376.1314136	430.3002285	415.7997095
BCG_1992	-0.580553658	7.11E-07	1.44E-06	252.702758	249.7094806	198.2940003	347.3366643	349.8702793	351.3933763
BCG_1993c	0.547215333	3.78E-34	2.34E-33	4863.525303	5087.155046	5317.494786	3377.984035	3557.014506	3513.933763
BCG_1994	-0.281409485	0.00051272	0.000824819	546.5198536	594.5463824	531.6422926	661.3793996	664.5524557	706.5753605
BCG_1995	-0.593576963	3.33E-14	1.02E-13	609.6955431	544.820685	582.0196873	859.3433015	930.9766627	832.5465709
BCG_1996	-0.544387053	2.75E-12	7.69E-12	579.6118814	585.898435	539.1453089	795.4549513	878.6971957	813.6035318
BCG_1997c	-0.570902387	7.23E-18	2.57E-17	843.3453153	780.4772511	791.0322822	1235.474715	1192.373998	1160.261148
BCG_1998c	-0.35879057	1.96E-05	3.56E-05	489.3608964	519.9578362	468.4025844	656.88022	604.2299938	632.6975078
BCG_1999c	-0.194950019	0.053466831	0.069102862	551.5337972	443.2073032	413.7377519	515.6059809	543.9075319	555.0310473
BCG_2000	-0.426015183	1.22E-07	2.60E-07	544.5142761	503.7429349	515.5644007	710.870375	668.5739532	721.7297919
BCG_2001A	-0.566966866	2.30E-07	4.84E-07	339.9453768	292.9492175	292.6176328	422.0230454	519.7785471	431.9012928
BCG_2001c	-0.545117659	2.02E-12	5.70E-12	506.4083047	522.1198231	514.4925413	750.4631554	737.9447844	762.457326
BCG_2002c	-0.947046585	1.96E-38	1.37E-37	505.405516	549.1446586	532.7141521	1030.312126	1018.444232	1009.663987
BCG_2003	0.027052788	0.887664137	0.901583805	111.3095482	92.96543434	88.96433526	94.48277137	86.46219545	107.0281712
BCG_2004	-0.446126054	1.66E-09	4.04E-09	611.7011205	590.2224087	585.2352657	807.1528182	825.4123543	803.1848602
BCG_2005c	-0.397133725	6.40E-06	1.21E-05	454.2632911	492.9330007	499.4865088	623.586291	690.6921893	591.0228217
BCG_2006c	-0.235482268	0.007874546	0.011305353	442.2298265	460.503198	422.3126276	515.6059809	541.8967831	502.9376896
BCG_2007c	-0.051887113	0.546781309	0.590577625	548.525431	543.7396915	556.2950602	548.8999098	625.3428555	536.0880081
BCG_2008c	0.006099966	0.937820972	0.945478607	642.7875709	636.7051259	649.5468333	612.78826	677.6223225	631.7503559
BCG_2009c	-0.0191717	0.658967841	0.697450292	3825.638975	3823.473735	3614.310102	3730.719715	3907.89016	3778.18916
BCG_2010c	-0.170811857	0.051436186	0.066630941	535.4891776	624.8141982	659.1935685	718.0690624	690.6921893	637.4332676
BCG_2011c	0.022262133	0.8157901	0.840600719	487.355319	497.2569744	606.6724549	551.5994176	517.7677984	496.3076259
BCG_2012	-0.781088752	2.34E-12	6.57E-12	228.6358287	220.5226582	212.2281733	369.8325622	402.1497463	365.6006557
BCG_2013	-1.506351627	2.80E-243	1.21E-241	6375.730696	5776.82885	5914.520506	16393.21075	18029.3785	16916.13397
BCG_2014	-2.572120525	0	0	3548.869288	3132.718938	3070.877356	19112.51489	19511.30032	19396.72494
BCG_2015c	-2.29043248	0	0	1962.457529	1983.62293	1751.418359	9300.704046	9062.444533	9513.194264
[truncated: 1,952 more rows]
