# Supplementary material for: Azetidines Kill Multidrug-Resistant Mycobacterium tuberculosis without Detectable Resistance by Blocking Mycolate Assembly
Source: J Med Chem. 2024 Feb 8;67(4):2529–48. doi: 10.1021/acs.jmedchem.3c01643 (PMC10895678; doi:10.1021/acs.jmedchem.3c01643)
Supplement: Supplementary file 2 — jm3c01643_si_002.zip [file jm3c01643_si_002.zip › CSV file/005 Supplementary P Data File.csv]

ID	log2FoldChange	pvalue	padj	BGAz005_3	BGAz005_2	BGAz005_1	Control_3	Control_2	Control_1
BCG_0001	-0.282909551	0.017333336	0.026127633	2749.443613	2901.455778	2210.210144	3147.730427	3316.488825	3103.518218
BCG_0002	-0.61642713	1.48E-07	4.12E-07	1464.685219	1408.148873	1121.155549	1999.390091	2037.56844	2090.428563
BCG_0003	-0.781547799	5.02E-15	2.63E-14	544.8345983	523.1136203	470.8139951	943.3429502	882.2869168	822.2041965
BCG_0004	-0.28462951	0.002116404	0.003623013	542.8129486	487.6311073	573.0614789	670.013102	637.9765261	642.4925204
BCG_0005	0.580891272	5.31E-10	1.88E-09	15603.0925	15940.77241	18588.83034	10661.63895	11599.30344	11253.86174
BCG_0006	0.626564718	4.99E-08	1.47E-07	13697.68765	13290.73558	17074.14087	9756.455686	9346.10883	9435.328565
BCG_0007	0.282292814	0.007521005	0.011905245	3927.054572	3865.566345	4784.231102	3557.7252	3360.998815	3420.108736
BCG_0008c	-0.307976676	0.001797717	0.003122101	434.6546888	407.5420065	368.5665114	480.9895381	515.3267754	505.6136791
BCG_0009	-0.871123585	1.48E-27	1.56E-26	2237.966235	2248.577538	2585.910201	4340.442492	4258.122395	4330.772047
BCG_0010c	-0.802431752	3.41E-20	2.42E-19	615.5923383	636.6576619	709.7877654	1134.141383	1186.933072	1096.893028
BCG_0011c	-0.740767793	3.38E-16	1.88E-15	571.1160446	604.2165071	505.2927978	941.5680811	949.5464575	921.8370946
BCG_0012	-0.282535936	3.79E-06	9.23E-06	1180.643434	1186.12972	1163.956821	1469.591651	1434.210795	1391.135979
BCG_0013	-0.125189448	0.065703739	0.088811315	1971.108472	1999.186161	1828.565466	2068.609988	2190.880629	2069.012146
BCG_0016	0.069860319	0.356138422	0.4144633	1024.976406	958.0278511	1004.640974	903.4083945	995.0455586	948.8404034
BCG_0018	-0.35704117	0.002537805	0.004297844	208.2299207	190.5917841	184.2832557	234.2827271	255.1906105	258.8593053
BCG_0019	0.731837297	6.70E-13	3.00E-12	2794.930731	2723.029426	2268.467431	1524.612595	1572.68632	1593.195221
BCG_0020	0.650811065	5.32E-16	2.93E-15	879.4176262	863.7457451	839.3805065	514.7120519	560.8258765	570.7940798
BCG_0021	-0.441371507	4.84E-14	2.36E-13	2869.731771	2864.959478	2675.079518	3716.575988	3825.880935	3881.958432
BCG_0022c	0.171313534	0.051555072	0.071097413	2124.753851	2257.701613	1890.389526	1809.479093	1880.299808	1883.713578
BCG_0023c	-0.087520301	0.341950557	0.399481564	1891.253309	1901.862697	2216.154765	2055.298469	2228.466842	2098.8089
BCG_0024c	-0.261298405	0.001806749	0.003136408	1293.855818	1300.687548	1487.344212	1585.84558	1677.532075	1625.785421
BCG_0025c	-0.464848494	1.30E-06	3.35E-06	989.5975357	929.6418407	979.6735657	1477.578563	1275.953052	1245.876801
BCG_0026c	-0.503895192	5.41E-07	1.44E-06	1674.936789	1608.878518	1854.721799	2604.620469	2477.722788	2201.235244
BCG_0027c	-0.190949037	0.014068785	0.021595094	2861.645172	2873.069767	3265.97486	3497.379649	3408.476138	3364.239821
BCG_0028c	-0.512114109	3.83E-06	9.30E-06	449.8170617	397.4041456	412.5567079	658.4764525	590.4992033	547.5153653
BCG_0029c	-0.407091825	2.56E-08	7.76E-08	1617.319772	1575.423577	1487.344212	2186.638786	2021.742666	1999.176002
BCG_0030c	-0.461707905	4.52E-05	9.63E-05	1639.557919	1595.699299	1279.282472	2134.280146	2047.459549	2039.215391
BCG_0031	-0.142346127	0.092383368	0.121547348	4821.634571	4930.041735	4169.557275	5090.324706	5122.605316	5155.769689
BCG_0032	-0.586324985	5.31E-08	1.55E-07	1440.425422	1424.369451	1146.122958	2030.450301	1975.254454	2020.592419
BCG_0033	-0.762675795	1.06E-12	4.61E-12	536.7479994	510.9481872	480.325389	951.3298614	856.5700335	785.8894018
BCG_0034	-0.275862294	0.000435351	0.000824579	502.3799543	487.6311073	514.8041917	616.7670277	597.4229795	606.1777258
BCG_0035	0.571388926	1.44E-08	4.47E-08	15698.11004	15534.24419	18712.47846	10580.8824	11677.44321	11351.63234
BCG_0036	0.623627866	9.54E-09	3.04E-08	13735.08817	13618.18849	17057.49593	9767.104901	9580.528112	9474.436805
BCG_0037	0.284190168	0.004499927	0.007371149	3953.336018	3757.091234	4635.615573	3493.829911	3304.619494	3337.236512
BCG_0038c	-0.282612546	0.018431791	0.027637194	433.6438639	427.8177282	337.6544814	485.426711	482.6861159	493.5087476
BCG_0039	-0.873474884	3.11E-27	3.21E-26	2248.074483	2231.343175	2556.187095	4370.615268	4129.537979	4382.916368
BCG_0040c	-0.900566014	8.88E-37	1.35E-35	620.6464626	645.7817367	600.4067362	1139.465991	1184.95485	1163.935725
BCG_0041c	-0.730022224	8.28E-13	3.67E-12	600.4299655	604.2165071	492.2146313	948.6675576	933.7206832	936.7354718
BCG_0042	-0.234858851	0.001866364	0.003227136	1205.914055	1240.874169	1109.266307	1349.787984	1443.112793	1395.791722
BCG_0043	-0.171532242	0.069775697	0.093929738	1652.698642	1717.353629	1413.63091	1760.670191	1795.236271	1835.293852
BCG_0044c	-0.014267943	0.829683152	0.855225185	3906.838075	3957.820879	4320.550652	4106.159765	4196.79752	4000.214301
BCG_0045c	-0.06985924	0.533646555	0.58632857	8204.86537	8133.605766	10305.59523	9335.811699	9347.097941	9279.826752
BCG_0046c	0.050383045	0.573368444	0.62396635	6169.064106	6130.364461	7214.392229	6066.502735	6459.883244	6315.049672
BCG_0047c	0.142773398	0.017737927	0.026657493	3942.216945	3919.297008	4230.192411	3561.274938	3740.817398	3648.240138
BCG_0048c	0.121526374	0.048481257	0.067281154	11076.61879	11412.18997	12232.8414	10421.14418	10854.50294	10638.37253
BCG_0049c	-0.070460051	0.137876245	0.174482102	5225.964514	5229.108631	5310.924536	5419.562932	5445.055467	5689.317826
BCG_0050c	0.219660655	0.00273494	0.004611928	31055.5721	31425.34109	35284.8933	27620.51362	27693.12679	28641.19918
BCG_0051c	-0.394023227	0.001028488	0.001844557	3540.919476	3541.154798	2729.770032	4381.264483	4229.438179	4286.076915
BCG_0052c	0.074627523	0.668765443	0.713169303	107.1474349	92.25453381	80.84684765	91.40576093	90.00909128	85.66566939
BCG_0053	0.100809147	0.236983583	0.28502957	994.65166	1031.020449	1152.067579	1007.238239	956.4702338	996.328981
BCG_0054	0.069976102	0.63477555	0.681521249	1753.781128	1661.595395	2340.991809	1894.672812	1726.98762	1859.503715
BCG_0056	-0.089489965	0.325368434	0.381236857	722.7397732	723.8432653	800.1460069	802.2408532	741.8331699	843.6206138
BCG_0057	-0.330333989	3.98E-06	9.65E-06	2572.549263	2531.423856	2270.84528	3087.384877	3067.23288	3122.14119
BCG_0058	0.582391754	3.62E-11	1.41E-10	856.1686545	842.4562373	948.7615357	562.6335187	614.2378647	590.3481999
BCG_0059	0.527810215	6.41E-07	1.70E-06	1611.254823	1584.547652	1946.268965	1150.115206	1229.46484	1185.352143
BCG_0060	-0.022588071	0.692649045	0.73427861	2546.267816	2554.740936	2445.617141	2496.353451	2526.189221	2645.393117
BCG_0061	-0.505467851	1.68E-05	3.76E-05	656.0253326	697.484827	535.0159036	867.9110116	926.796907	890.1780428
BCG_0062	-0.253837326	0.007001841	0.01115495	368.9510731	334.5494083	347.1658752	416.2068143	404.5463553	432.0529413
BCG_0063	-0.244920984	0.048312	0.067093396	732.8480218	736.0086983	571.8725547	853.7120584	778.430273	788.6828476
BCG_0064	-0.237606757	0.307600749	0.36267698	46.49794345	44.60658778	33.28987844	48.80890147	49.45554466	49.35087476
BCG_0065	-0.14388391	0.374753293	0.434463105	105.1257852	130.7784051	101.0585596	132.2277513	119.6824181	121.0493154
BCG_0066	-0.541453491	2.27E-11	9.00E-11	1235.227976	1237.832811	1091.432443	1798.829878	1710.172734	1682.585485
BCG_0067c	-0.180743518	0.000943598	0.001699251	2959.695183	2896.386847	3068.613438	3460.994831	3318.467047	3332.580769
BCG_0068c	0.48842194	7.04E-13	3.14E-12	4389.001532	4073.392493	4224.24779	3173.46603	2878.312699	2989.918092
BCG_0069	0.100048194	0.042321773	0.059464199	4124.165419	4108.875006	4290.827547	3917.136202	3819.94627	3944.345386
BCG_0070c	-0.201743536	0.011328198	0.01756582	2142.948698	2180.653871	2124.607599	2584.209474	2255.172837	2575.556973
BCG_0071c	0.483646045	3.67E-11	1.43E-10	2064.104359	2126.923208	2254.20034	1458.055002	1546.969437	1603.437855
BCG_0072	0.272914594	0.006023816	0.00969454	12030.83746	12312.43201	9977.45214	9351.785521	9589.43011	9466.987617
BCG_0073c	-0.434115147	2.59E-06	6.44E-06	1916.52393	2023.517027	1687.083483	2585.096909	2416.397912	2604.422579
BCG_0074c	0.211229221	0.000722529	0.001320404	1968.075998	2119.826705	1977.180995	1712.748724	1759.628279	1768.251154
BCG_0075c	0.594703449	3.06E-20	2.19E-19	2059.050235	2167.474651	2085.3731	1348.013115	1375.853252	1456.31638
BCG_0076c	0.142417555	0.156718099	0.196030123	4365.75256	4294.397859	3551.316676	3773.371801	3688.394521	3604.476155
BCG_0077c	0.472202465	3.41E-13	1.56E-12	9429.985097	9484.982619	8603.05573	6515.544629	6530.110117	6793.660042
BCG_0078c	0.301635488	0.028831227	0.041573787	4464.813396	4399.831612	3244.574224	3262.209487	3205.708405	3358.652929
BCG_0079c	0.53205941	1.63E-10	6.03E-10	2164.17602	2246.549966	2516.952595	1572.534062	1644.891415	1571.778804
BCG_0080	0.717225295	1.86E-09	6.26E-09	9414.822724	9275.128899	12014.07935	6205.829963	6221.507518	6247.075826
BCG_0081	0.60073649	5.37E-08	1.56E-07	12101.5952	12172.52953	15129.06083	8429.741001	8987.061576	8564.704642
BCG_0082	0.523205837	0.000175765	0.00035073	4582.06908	4629.961054	6264.441769	3556.837765	3580.581434	3629.617166
BCG_0083	0.207416727	0.056410408	0.077334324	1328.223863	1374.693932	1671.627468	1261.931962	1269.029276	1255.188286
BCG_0084	-0.871148603	1.04E-12	4.54E-12	3111.318912	2967.351873	2337.425037	5048.615281	5290.754168	5059.861386
BCG_0085	-0.587518917	8.10E-18	5.01E-17	4423.369577	4359.280169	3951.984141	6242.214781	6522.19723	6377.436627
BCG_0086	-0.688482624	8.80E-31	1.07E-29	1885.18836	1830.897671	1999.770555	3073.185923	3043.494218	3089.55099
BCG_0087	-0.665707704	2.04E-45	4.22E-44	3736.008674	3899.021286	3766.511961	5990.183362	6124.574651	5974.249292
BCG_0088	-0.976848609	2.41E-25	2.24E-24	1787.138348	1795.415158	1488.533136	3283.507917	3359.020593	3344.685701
BCG_0089	-0.383488225	2.77E-21	2.09E-20	9723.124306	9452.541464	9630.286264	12653.92956	12318.38706	12603.09604
BCG_0090	-0.286026531	0.000641406	0.001179243	1813.419795	1760.946431	1551.54612	2079.259203	2031.633775	2142.572883
BCG_0091	0.014474682	0.726141107	0.764654455	5856.719225	5955.993254	5786.494228	5830.445139	5764.538286	5829.921262
BCG_0092	-0.159016998	0.048846508	0.067764239	3319.548833	2916.662569	2910.486515	3391.774935	3522.223891	3300.921717
BCG_0093	-1.495241357	2.96E-49	7.26E-48	5112.75213	5217.956984	4204.036078	13599.04738	13468.72303	13916.01553
BCG_0094	-0.953234163	8.35E-62	3.08E-60	2594.78741	2580.085588	2475.340247	4950.997478	4764.547173	5099.900775
BCG_0095	1.082979643	5.85E-16	3.21E-15	9432.006747	9329.873348	12558.60664	4872.903236	4967.314906	4943.467813
BCG_0095A	1.398065572	3.28E-10	1.19E-09	1589.016676	1651.457534	2772.571305	720.5968726	807.1144889	753.2992015
BCG_0096	1.081742348	3.31E-09	1.09E-08	3061.788494	3082.923487	4699.817482	1617.793225	1781.388719	1723.556022
BCG_0097c	0.282675705	0.001116026	0.001986225	4666.978368	4836.773415	5436.950505	3877.201646	4238.340178	4165.0276
BCG_0098c	0.109255765	0.246743511	0.295777795	508.4449034	520.072262	454.1690559	452.5916318	447.0781237	476.7480731
BCG_0099	-0.710669314	3.45E-08	1.03E-07	303.2474573	326.4391196	244.9183914	460.578543	505.4356664	469.2988845
BCG_0100c	-1.402034356	3.21E-55	9.68E-54	538.7696491	577.8580689	488.6478586	1366.649241	1472.78612	1409.758951
BCG_0101c	-1.749478375	2.01E-62	7.64E-61	569.0943949	553.5272028	469.6250709	1669.26443	1894.147361	1798.979057
BCG_0102	0.286855209	0.000577571	0.001071856	1698.185761	1669.705683	1495.666682	1380.848194	1344.201704	1263.568624
BCG_0103	-0.828508481	5.54E-12	2.30E-11	1076.528473	1028.992877	812.0352492	1718.073332	1754.682725	1713.313388
BCG_0104	-0.87264855	1.04E-21	8.04E-21	945.1212419	923.5591242	804.9017038	1676.363907	1674.564742	1549.431238
BCG_0105	-0.62616516	6.83E-10	2.39E-09	944.1104171	999.5930806	802.5238554	1441.193745	1429.265241	1372.513007
BCG_0106	0.687631077	3.08E-21	2.33E-20	2670.599274	2538.520359	2356.447824	1590.282753	1566.751655	1541.982049
BCG_0107c	2.454299206	4.22E-202	1.11E-199	4479.975769	4381.583463	3991.218641	787.1544655	814.0382651	744.9188643
BCG_0108c	5.96439856	0	0	37974.66825	37436.07879	42808.40583	611.4424202	634.0200826	648.0794119
BCG_0109	1.189962322	3.19E-36	4.62E-35	2121.721376	1952.552001	2295.812688	927.3691279	987.1326714	877.1419627
BCG_0110c	0.796243181	5.99E-66	2.60E-64	5387.696491	5285.880651	5283.579279	3024.377022	3031.624888	3133.314973
BCG_0111c	0.576928976	8.14E-10	2.83E-09	1427.284699	1395.98344	1407.686289	974.4031602	1020.762442	841.7583166
BCG_0112	-0.375736399	0.149761294	0.187903103	34636.92457	33999.34396	16524.85788	37110.73894	36171.78537	37216.14646
BCG_0113	-0.403940729	0.083418532	0.11082267	16021.57399	15327.43183	8345.059172	17653.73594	17106.6729	17761.65917
BCG_0114	-1.149705009	4.13E-20	2.91E-19	2180.349218	2128.95078	1645.471135	4408.774954	4582.550768	4226.483406
BCG_0115	-0.945243741	6.45E-44	1.26E-42	2300.637376	2170.51601	2414.705111	4578.274958	4357.033485	4317.735967
BCG_0116	-0.674570202	9.36E-09	2.98E-08	3123.44881	2797.035811	3693.987583	5282.898008	5121.616205	4936.949773
BCG_0117	-0.322900105	0.013262081	0.02039645	2559.40854	2622.664604	3424.101783	3599.434625	3487.60501	3674.312298
BCG_0118	-0.298163473	0.06807313	0.091825516	1466.706868	1564.27193	2167.408872	2124.518366	1996.025783	2268.277942
BCG_0119	-0.194964468	0.220577105	0.266921942	2470.455952	2354.011291	3469.280904	3128.206867	3167.13308	3195.701928
BCG_0120	-0.06705107	0.617092957	0.665611322	1395.949128	1393.955868	1860.66642	1601.819403	1600.381425	1666.755959
BCG_0121	0.388220364	0.002075879	0.003561354	3275.072539	3225.867325	4249.215199	2733.298482	2708.185626	2770.167027
BCG_0122	0.110332386	0.216422285	0.262376326	1465.696044	1548.051353	1745.34077	1470.479086	1504.437669	1431.175368
BCG_0123	-0.084045401	0.43518889	0.493239043	477.1093328	482.5621768	395.9117686	485.426711	488.6207813	465.5742902
BCG_0124	-0.129085706	0.010642295	0.016573791	2159.121896	2103.606128	2148.386084	2358.801093	2306.606603	2344.632125
BCG_0125	0.328542654	0.001327098	0.002339744	5644.446005	5649.829856	6838.692172	4737.125746	4664.646972	5035.651523
BCG_0126c	0.299574789	0.024656138	0.036120283	1133.134665	1226.681164	1511.122697	990.3769825	1017.795109	1135.070119
BCG_0127c	-0.020895574	0.84727008	0.870401478	517.5423271	466.3415995	543.3383732	562.6335187	503.4574447	481.403816
BCG_0128c	0.199921707	0.085069159	0.112750167	1032.05218	1030.006663	1301.872032	983.277506	976.2524516	966.5322264
BCG_0129	0.030609695	0.670993444	0.715352158	801.5841121	856.6492425	867.914688	832.4136287	813.0491542	825.9287908
BCG_0130	0.100150653	0.191147651	0.233670906	1106.853219	1136.454202	1245.992593	1079.12044	1063.29421	1109.929108
BCG_0131	0.093011835	0.266015009	0.3174344	548.8778977	603.2027211	596.8399635	558.1963459	547.9674349	532.616988
BCG_0132	0.08473736	0.22745202	0.274484707	3015.29055	3100.15785	3394.378677	2963.144036	2947.550462	3053.236195
BCG_0133	-0.072475356	0.38424061	0.443639582	523.6072763	530.2101229	498.1592524	559.0837805	520.2723298	553.1022567
BCG_0134	-0.255896078	3.60E-05	7.78E-05	13576.38866	13864.53851	15063.67	17095.5396	16900.93783	16752.29411
BCG_0135	0.51931749	3.05E-09	1.01E-08	8765.873166	8796.621866	7441.476757	5758.562939	5857.51471	5831.783559
BCG_0136c	0.363672874	5.27E-08	1.54E-07	7026.243586	6763.980764	7443.854605	5618.348276	5255.146176	5625.999723
BCG_0137	0.057953013	0.545220693	0.597384071	3018.323025	2961.269157	2501.49658	2817.604767	2658.730081	2673.327574
BCG_0138c	0.105731142	0.735611243	0.772362482	59.6386666	46.63415995	30.91202998	45.25916318	51.43376645	31.65905173
BCG_0139	-0.648267113	2.07E-17	1.26E-16	715.6639992	692.4158966	763.2893558	1110.18065	1111.760644	1177.902954
BCG_0140c	-0.947832655	1.54E-27	1.61E-26	6088.198118	6264.184224	5266.93434	11305.02901	11057.27068	11630.97692
BCG_0141c	-0.799533236	3.69E-48	8.57E-47	1499.053264	1480.127685	1506.367	2543.387484	2599.383427	2664.016088
BCG_0142	-0.08189916	0.404252186	0.462688408	953.2078408	989.4552197	831.0580369	1035.636146	968.3395645	933.9420261
BCG_0143	-0.181104328	0.233569724	0.281367731	531.6938751	528.1825507	389.9671475	499.6256641	600.3903122	546.5842167
BCG_0144	-0.802894203	1.32E-80	7.64E-79	5777.874886	5697.477802	5620.044836	9978.314329	9775.382958	10073.16534
BCG_0145	-0.921989089	2.95E-05	6.45E-05	1606.200699	1553.120283	890.5042484	2477.717325	2771.488723	2427.504349
BCG_0146	-0.754724715	8.89E-05	0.000182833	1372.700157	1335.156275	831.0580369	1935.494802	1965.363345	2073.667888
BCG_0147	-0.837964487	1.72E-06	4.38E-06	603.46244	614.354368	395.9117686	920.2696513	996.0346695	972.1191179
BCG_0149	-0.587020266	2.85E-06	7.05E-06	819.7789596	788.7255748	611.1070543	1113.730388	1109.782422	1114.584851
BCG_0150c	0.649994312	1.24E-08	3.88E-08	5094.557283	5245.329208	6452.291797	3594.110017	3391.661253	3713.420538
BCG_0151	-0.256042118	0.020757918	0.030948881	811.6923607	789.7393608	646.7747812	857.2617967	912.9493545	918.1125002
BCG_0152c	0.047874765	0.641908032	0.688617603	999.7057842	1044.199668	872.6703849	946.0052539	999.9911131	878.0731113
BCG_0153	0.171930802	0.080819424	0.107586774	1277.68262	1308.797837	1090.243519	1048.947664	1140.44486	1077.338907
BCG_0154c	0.427984243	1.21E-19	8.30E-19	3221.498821	3180.246951	3260.030239	2406.72256	2373.866144	2399.569892
BCG_0155c	0.977293827	4.68E-19	3.14E-18	884.4717505	944.848632	1081.921049	486.3141455	523.2396625	468.3677359
BCG_0156	0.278991839	0.195307288	0.238313494	423.5356154	453.1623804	729.9994773	422.4188563	458.9474545	441.3644271
BCG_0157	0.2317061	0.19106602	0.233644659	528.6614006	480.5346047	746.6444165	484.5392764	520.2723298	488.8530047
BCG_0158	-0.622989918	6.68E-08	1.92E-07	734.8696715	797.8496495	662.2307962	1241.520966	1114.727977	1026.125736
BCG_0159	-0.042025704	0.461914172	0.519505521	16735.21634	16935.29656	16586.68194	16329.68356	17866.31006	17549.35729
BCG_0160	-0.001102086	0.985667542	0.987667375	7157.650817	7130.971328	6823.236157	6687.706936	7324.366164	7119.562045
BCG_0161	0.145694945	0.004202263	0.006915094	4873.186639	4734.381021	5039.849812	4380.377048	4480.672346	4377.329476
BCG_0162	-0.170339187	0.0441977	0.061901848	1868.004337	1908.9592	1621.69265	2028.675432	2012.840668	2037.353094
BCG_0163c	1.320189784	1.18E-37	1.85E-36	13177.11284	12746.33246	15787.72485	5668.044612	5384.719703	5650.209586
BCG_0164	0.052604084	0.563347732	0.615198145	687.3609032	631.5887315	602.7845847	588.3691213	646.8785242	620.1449545
BCG_0165c	0.761488086	3.84E-18	2.42E-17	1988.292495	1897.807553	2225.666159	1156.327248	1216.606399	1230.978423
BCG_0166c	1.006025295	4.91E-56	1.53E-54	2381.503365	2411.797098	2274.412052	1158.102117	1219.573731	1143.450457
BCG_0167	0.864739999	4.84E-35	6.76E-34	2762.584336	2713.905352	2591.854822	1443.856049	1421.352354	1566.191912
BCG_0171c	-0.159326383	0.054413782	0.07480475	3369.079251	3384.017954	3869.948369	3974.819449	3805.109606	4079.361931
BCG_0172	0.201097733	0.027207295	0.039390261	1537.464609	1643.347245	1375.585334	1294.767041	1297.713492	1373.444156
BCG_0173c	0.412624976	3.02E-11	1.18E-10	2904.099816	2878.138698	2722.636487	2126.293235	2059.32888	2204.959838
BCG_0174	-0.78473863	1.16E-06	2.99E-06	655.0145078	667.0712445	452.9801317	964.6413799	1021.751553	1075.47661
BCG_0175	-0.622597252	4.43E-07	1.19E-06	2020.63889	1951.538215	1539.656878	2839.790631	2684.446964	2965.708228
BCG_0176	-0.058494857	0.494291245	0.549970349	940.0671176	971.2070702	1093.810292	1019.662323	1042.522881	1064.302827
BCG_0177c	0.344549387	1.84E-10	6.76E-10	2107.569828	2028.585958	2066.350312	1636.429351	1607.305202	1640.683799
BCG_0178	-0.250821256	0.000187547	0.000372548	839.9954567	813.0564408	856.0254457	1003.688501	974.2742298	1005.640467
BCG_0179c	-0.309947283	3.06E-09	1.01E-08	3883.589103	3954.779521	3780.779052	4816.994858	4662.668751	4925.77599
BCG_0180	-0.043903289	0.736730744	0.772921712	4078.678301	3899.021286	2987.76659	3829.280179	3710.154961	3767.427156
BCG_0181	0.547819066	2.44E-32	3.12E-31	16782.72511	16459.83089	15853.11569	11340.5264	11077.05289	11168.19607
BCG_0182	0.917212262	6.74E-49	1.64E-47	12453.36225	12000.1859	11193.72163	6275.937294	6229.420406	6372.780884
BCG_0183	0.9617053	9.42E-107	9.55E-105	14056.53047	14113.92989	13632.20522	7146.51061	7031.58934	7286.237641
BCG_0184	0.851275667	2.54E-39	4.23E-38	7006.027089	6994.110206	7691.150845	4083.086467	3932.704912	4004.870044
BCG_0185	0.596314576	1.48E-13	6.93E-13	5464.519181	5364.955966	6237.096511	3750.298502	3784.338278	3751.59763
BCG_0186c	0.065225201	0.503756337	0.558300501	494.2933554	498.7827542	544.5272974	485.426711	526.2069952	457.193953
BCG_0187c	-0.12158237	0.1152757	0.148744053	987.575886	981.3449311	879.8039303	1032.086407	1019.773331	1050.335599
BCG_0188c	-0.323199298	0.003931795	0.006507968	1061.366101	1083.737326	850.0808246	1244.18327	1238.366838	1268.224366
BCG_0189c	0.69556416	1.63E-39	2.75E-38	4335.427815	4355.225025	4148.156639	2680.052408	2578.612099	2669.60298
BCG_0190c	0.643192813	2.36E-45	4.87E-44	4815.569622	4766.822175	4715.273497	3012.840372	3036.570442	3106.311664
BCG_0191	-1.116481667	9.40E-50	2.37E-48	2364.319342	2340.832072	2082.995251	5040.62837	4762.568951	4921.120247
BCG_0192	-1.085079385	6.61E-52	1.77E-50	789.4542138	794.8082913	715.7323866	1644.416262	1608.294312	1632.303461
BCG_0193	-0.804545933	1.69E-30	2.04E-29	6571.3724	6621.036926	5862.585379	11235.80912	11002.86958	11049.00905
BCG_0194	-0.559341683	6.18E-11	2.37E-10	1444.468722	1380.776649	1221.025184	1963.005274	2043.503105	1960.99891
BCG_0195c	-0.623776245	9.95E-14	4.72E-13	1387.86253	1330.087345	1230.536578	1954.130928	2166.152856	1968.448099
BCG_0196c	0.262619322	0.189848469	0.23258645	722.7397732	762.3671365	451.7912075	514.7120519	538.0763259	563.3448911
BCG_0197	-0.292532494	0.027111587	0.039294894	1623.384721	1630.168026	1221.025184	1798.829878	1763.584723	1920.959521
BCG_0198c	-0.513901986	1.81E-09	6.09E-09	905.6990725	848.5389538	772.8007496	1221.997406	1165.172632	1224.460383
BCG_0199	-0.950864075	8.86E-08	2.52E-07	314.3665307	309.2047562	199.7392707	514.7120519	534.1198823	546.5842167
BCG_0200	-1.092865836	5.22E-127	7.36E-125	3844.166934	3894.966142	3727.277462	8083.641518	8119.611323	8260.219056
BCG_0201c	-1.282021032	3.39E-98	2.91E-96	2574.570913	2478.70698	2320.780097	5991.958231	5943.567357	6004.977195
BCG_0203	-1.474402585	4.02E-47	8.78E-46	1211.979004	1195.253795	985.6181868	3185.890114	3242.305508	3007.609915
BCG_0204	-1.197239273	1.86E-86	1.23E-84	2520.997195	2514.189493	2357.636748	5832.220008	5466.815907	5657.658774
BCG_0205	-1.016560232	3.16E-65	1.34E-63	2185.403342	2200.929592	2058.027842	4411.437258	4205.699518	4424.818054
BCG_0206	-1.028365901	2.70E-57	8.80E-56	3088.06994	3062.647765	2889.085879	6446.324732	5936.643581	6058.983812
BCG_0207	-0.761596588	9.45E-28	1.01E-26	2069.158484	2134.019711	1905.845541	3511.578602	3343.194819	3506.705554
BCG_0208	-0.874057088	1.42E-60	5.07E-59	3976.58499	4030.813477	4182.635442	7599.989676	7534.057674	7203.365418
BCG_0209	-0.46034411	1.32E-16	7.55E-16	3987.704064	3972.013884	4179.068669	5392.939895	5743.766957	5562.681619
BCG_0210	-0.746245344	2.67E-17	1.61E-16	1793.203298	1716.339843	2058.027842	3084.722573	3148.339973	3100.724773
BCG_0211	-0.307896415	1.49E-11	5.99E-11	9092.369595	9354.204214	9478.103963	11255.33268	11626.99855	11684.05239
BCG_0212	-0.139407511	0.01076546	0.016752395	8261.471562	8196.460504	8474.651913	9223.994943	8760.555181	9474.436805
BCG_0213	-0.333234075	2.69E-12	1.14E-11	4682.140741	4774.932464	4526.234544	5847.306396	5947.523801	5826.196667
BCG_0214	-0.458889022	1.31E-08	4.09E-08	2222.803862	1970.800151	1918.923707	2874.400579	2775.445166	2754.337501
BCG_0215	-0.071003664	0.208075612	0.252722638	5511.017124	5507.899804	5917.275894	5857.955611	5876.307817	6052.465772
BCG_0216c	1.496369473	4.21E-17	2.49E-16	13972.63201	14681.65009	21746.61309	5817.133621	5897.079145	6149.305225
BCG_0217c	0.613102543	1.19E-36	1.79E-35	6272.168242	6128.336889	6096.803452	4067.112644	3912.922694	4112.883279
BCG_0218c	1.046145862	5.56E-18	3.49E-17	1572.843479	1559.203	1985.503464	805.7905915	857.5591444	813.8238592
BCG_0219c	1.010639703	9.70E-21	7.15E-20	5643.43518	5545.409889	6927.861489	2918.772308	3012.831781	3058.823086
BCG_0220	-0.331107128	6.02E-09	1.95E-08	2259.193557	2180.653871	2220.910462	2814.055028	2691.37074	2872.59337
BCG_0221	0.266706494	0.001173793	0.002082468	4224.23708	4454.576061	4934.035555	3711.251381	3690.372743	3910.824038
BCG_0222	0.334164776	2.15E-06	5.42E-06	2228.868811	2316.501206	2427.783278	1811.253962	1779.410497	1938.651344
BCG_0223	0.377798813	1.34E-10	5.01E-10	14951.11047	14842.84208	13660.7394	11187.00022	11025.61913	11233.37647
BCG_0224	0.368232258	1.02E-08	3.22E-08	3505.540606	3524.93422	3202.961876	2650.767067	2665.653857	2614.665214
BCG_0225	0.785735637	6.14E-29	7.03E-28	5124.882028	5010.130836	5609.344518	3136.193778	3003.929783	2989.918092
BCG_0226c	0.276764707	9.05E-11	3.43E-10	8930.637618	8862.517962	8706.492138	7394.99229	7341.18105	7139.116166
BCG_0227	0.516046951	5.67E-22	4.45E-21	6164.009982	6348.328469	6068.269271	4333.343016	4470.781237	4191.09976
BCG_0228	0.31655362	6.57E-06	1.55E-05	4031.169532	3914.228077	4378.80794	3188.552418	3378.802811	3326.993878
BCG_0229	0.481656012	2.03E-22	1.63E-21	8385.803019	8252.218738	8289.179733	6160.5708	5922.796029	5767.534307
BCG_0230c	0.111653208	0.137016646	0.173621798	2067.136834	2062.040899	1839.265784	1892.897942	1815.018489	1818.533177
BCG_0231	0.009781657	0.931100987	0.941105142	1603.168224	1551.092711	1248.370442	1436.756572	1467.840566	1471.214757
BCG_0232	-0.463549592	5.61E-05	0.000118399	780.3567901	803.932366	632.5076905	1073.795832	984.1653388	1001.915872
BCG_0233	0.152003674	0.218000747	0.264046889	385.1242708	415.6522952	359.0551175	386.0340389	308.6025987	349.1807176
BCG_0234	-0.084351652	0.582437452	0.631680037	2258.182732	2252.632683	1578.891378	2112.094282	2098.893315	2247.792673
BCG_0235c	-0.160790333	0.002369818	0.004030629	6872.598207	6891.717811	6438.024706	7488.17292	7462.841689	7637.280656
BCG_0236	-0.638581622	2.43E-11	9.58E-11	1001.727434	993.5103641	831.0580369	1434.981703	1486.633673	1483.319689
BCG_0237	-0.452683185	2.34E-09	7.83E-09	1588.005851	1536.899706	1575.324605	1988.740876	2181.97863	2262.69105
BCG_0238c	0.242259796	0.016212036	0.024551075	4001.855612	4032.841049	4805.631738	3419.285407	3667.623192	3766.496008
BCG_0239c	0.742271551	2.26E-09	7.56E-09	17264.88857	17522.27871	22483.74612	11506.47666	10908.90404	11819.06893
BCG_0240	-0.825970349	4.64E-47	1.01E-45	1965.043523	1881.586975	2010.470873	3523.115251	3480.681233	3375.413604
BCG_0241c	-0.203443041	0.009796692	0.015317265	2803.01733	2744.318934	3161.349528	3312.793258	3286.815498	3423.83333
BCG_0242	-0.153732437	0.012961456	0.019955383	2310.745625	2205.998523	2212.587992	2540.72518	2562.786324	2383.740366
BCG_0243c	0.628966274	8.02E-17	4.65E-16	29140.059	28723.60117	32918.93408	19280.40351	19525.04903	19895.85172
BCG_0244c	0.710971069	6.92E-39	1.14E-37	6099.317191	6204.370845	6275.142087	3716.575988	3952.487129	3681.761487
BCG_0245c	1.68202398	1.78E-103	1.72E-101	4494.127317	4659.36085	4094.655049	1326.714685	1394.646359	1408.827802
BCG_0246	0.326518194	3.59E-09	1.18E-08	2057.028585	2002.227519	2005.715176	1647.078566	1611.261645	1578.296844
BCG_0247	-0.290814835	0.022595992	0.033421266	1199.849106	1107.054406	880.9928546	1322.277513	1310.571934	1270.086664
BCG_0248	0.525852905	0.050145439	0.069371368	13991.83768	14084.53009	28250.02863	12778.1704	13027.57957	13314.49355
BCG_0249c	-0.015855758	0.922721252	0.934103254	2312.767274	2194.846876	3270.730557	2679.164973	2539.047663	2643.53082
BCG_0250c	-0.221628703	0.171946248	0.213366717	2867.710121	2953.158868	1970.047449	2972.018382	3041.515997	3073.721464
BCG_0251	-0.159002197	0.076537011	0.102472969	1975.151772	1908.9592	1696.594876	1969.217316	2072.187321	2192.854907
BCG_0252c	0.188745668	0.000610892	0.001128395	2755.508562	2803.118527	2758.304214	2342.827271	2502.45056	2453.576509
BCG_0253	-0.795587027	4.64E-15	2.44E-14	7010.070388	6864.345587	5643.823321	11231.37195	11194.75709	11458.71443
BCG_0254c	-0.782003407	3.67E-12	1.54E-11	2209.663139	2248.577538	1763.174633	3683.740909	3523.213002	3495.531771
BCG_0255	0.036793098	0.774402845	0.806236005	1156.383637	1173.964287	896.4488695	1039.185884	1112.749755	996.328981
BCG_0256	0.025487046	0.851521807	0.874087466	166.7861015	166.2609181	139.1041349	154.4136156	159.2468538	151.7772186
BCG_0257	-0.266029657	2.72E-06	6.76E-06	8607.173663	8640.498809	7976.49266	10132.72794	9951.444697	10251.94587
BCG_0258	-0.230149644	0.00442513	0.007257655	3713.770527	3685.112422	3230.307133	4239.274951	4006.888228	4224.621109
BCG_0259c	-0.350522693	5.67E-08	1.64E-07	2436.087907	2393.548949	2310.079779	2919.659742	3191.860852	2995.504983
BCG_0260c	-0.352862432	0.003516107	0.005837033	346.7129262	377.1284239	389.9671475	457.9162392	535.1089932	429.2594955
BCG_0261c	-0.577628901	3.03E-06	7.48E-06	766.2052421	760.3395644	586.1396455	1042.735622	1090.989315	1023.33229
BCG_0262	-0.082225876	0.089669946	0.11825299	3395.360697	3293.790993	3334.932466	3597.659756	3463.866348	3549.538388
BCG_0263c	-0.933615433	5.45E-53	1.53E-51	1314.072315	1332.114917	1369.640713	2616.157119	2458.929681	2591.386499
BCG_0264c	-1.027706668	3.86E-71	1.81E-69	2177.316743	2208.026095	2043.760752	4439.835165	4373.84837	4300.044144
BCG_0265	0.050319474	0.388899063	0.448363057	1856.885264	1866.380184	1960.536056	1850.301083	1785.345162	1850.192229
BCG_0266c	-0.038494325	0.58736836	0.636678297	1357.537784	1382.804221	1432.653697	1361.324634	1505.42678	1419.070436
BCG_0267c	0.38634535	5.33E-14	2.58E-13	2195.511591	2181.667657	2176.920265	1675.476472	1688.412295	1650.926433
BCG_0268	-1.022298881	1.81E-24	1.60E-23	880.428451	823.1943017	715.7323866	1572.534062	1716.1074	1631.372313
BCG_0269	0.060230136	0.555324792	0.607581692	1570.821829	1483.169044	1839.265784	1552.123067	1527.187219	1610.887044
BCG_0270	0.234909715	0.029391149	0.042303982	1931.686303	1961.676076	2404.004793	1748.246107	1772.486721	1827.844663
BCG_0271c	0.719398707	1.11E-20	8.12E-20	3280.126663	3189.371026	3528.727115	1953.243493	2152.305304	1966.585802
BCG_0272c	-0.276880307	0.000395942	0.000753911	1074.506824	1159.771282	1218.647336	1422.557619	1339.256149	1418.139288
BCG_0273c	-0.40202753	0.000977107	0.001755594	9050.925776	9199.094943	11807.20653	13504.97932	12971.20025	13236.27707
BCG_0274c	-0.707842084	3.09E-25	2.84E-24	1427.284699	1376.721505	1532.523333	2380.986957	2395.626583	2301.799291
BCG_0275	-1.037812656	1.43E-49	3.55E-48	2031.757964	2015.406739	2143.630387	4461.133594	4011.833783	4232.070298
BCG_0276	0.235978463	0.000475856	0.000896285	4253.551001	4297.439218	3898.482551	3615.408447	3552.886328	3405.210358
BCG_0277	0.217297599	0.017708371	0.026633336	3216.444697	3268.446341	3843.792036	2941.845607	3004.918894	2934.980325
BCG_0278	0.174714766	0.032160301	0.046071555	2140.927049	2204.984737	1898.711996	1841.426737	1806.116491	1887.438172
BCG_0279c	0.510065497	1.31E-07	3.67E-07	6133.685236	6203.357059	5105.240644	4064.45034	4032.605112	4152.922668
BCG_0280c	0.543005142	2.39E-08	7.30E-08	9316.772713	9115.964484	7650.727421	5768.324719	6048.413112	6087.849418
BCG_0281	0.821836738	9.24E-15	4.73E-14	19654.47853	20294.98365	16161.04706	10294.24104	10929.67537	10521.04781
BCG_0282c	-0.114315982	0.500508695	0.555324306	18963.07433	18952.73087	12495.59366	17960.78831	18353.94173	18256.09907
BCG_0283	0.217824791	0.014077491	0.021595268	3140.632833	3150.847155	2722.636487	2623.256595	2681.479632	2448.920766
BCG_0284	-0.095060838	0.275551702	0.327627077	3868.42673	3810.821897	3263.597012	3953.521019	3881.271145	3856.81742
BCG_0285c	0.183234022	0.000607824	0.001123777	6775.559021	7021.48243	6485.581676	5978.646713	5903.013811	5984.491926
BCG_0286c	0.110830624	0.002686218	0.004535576	21144.43437	21626.08478	21112.91648	19701.0475	19529.99459	19929.37307
BCG_0287c	0.162858189	0.003314074	0.005524855	7575.121483	7731.13269	7349.929591	6518.206933	7003.894235	6719.168156
BCG_0288c	1.535531195	1.45E-142	2.39E-140	4125.176244	3994.317178	4167.179427	1387.947671	1371.896809	1477.732797
BCG_0289c	3.106900681	5.72E-82	3.53E-80	18535.49542	17729.09107	25992.26152	2536.288007	2405.517692	2284.107468
BCG_0290	-0.036013939	0.861697975	0.882698652	3205.325624	3150.847155	5280.012506	3933.997458	4025.681335	3968.555249
BCG_0291	-0.453678523	0.001775864	0.003085506	432.6330391	386.2524987	551.6608428	604.3429436	644.9003024	624.8006974
BCG_0292c	-0.336672365	1.89E-05	4.22E-05	598.4083157	620.4370845	558.7943882	758.7565592	737.8767264	750.5057558
BCG_0293c	-0.675777445	3.56E-25	3.26E-24	1529.37801	1552.106497	1412.441985	2352.589051	2394.637473	2436.815835
BCG_0294c	-0.211510024	0.000579388	0.001074724	4766.039204	4784.056539	4384.752561	5506.53152	5311.525497	5320.582988
BCG_0295	0.348486801	3.92E-06	9.51E-06	973.4243379	1021.896374	1055.764716	803.1282878	827.8858176	764.4729845
BCG_0296c	0.282854012	0.004707915	0.00769271	842.0171064	888.0766112	1024.852686	733.0209566	771.5064967	757.9549444
BCG_0297c	-0.0141664	0.909271821	0.923105972	1089.669197	1131.385272	1414.819834	1218.447668	1289.800605	1161.14228
BCG_0298c	-0.017343137	0.928200837	0.938940268	796.5299878	811.0288686	1257.881836	924.7068242	940.6444595	1032.643776
BCG_0299c	0.496052676	2.01E-07	5.50E-07	685.3392535	653.8920253	757.3447346	473.002627	493.5663357	518.6497593
BCG_0300c	0.927190197	1.55E-34	2.14E-33	4372.828334	4247.7637	4818.709905	2282.48172	2427.278132	2356.737057
BCG_0301c	-0.532611625	8.86E-05	0.000182171	2993.052404	3049.468546	2249.444643	3908.261856	3846.652264	4243.244081
BCG_0302c	-0.657772469	7.78E-13	3.46E-12	1600.13575	1580.492508	1337.539759	2420.921513	2390.681029	2321.353411
BCG_0303c	-0.27148873	0.000403368	0.000766943	1377.754281	1509.527482	1492.099909	1679.913645	1749.73717	1855.779121
BCG_0304c	0.170251358	0.112285716	0.145217959	7706.528715	7773.711706	6195.484163	6472.060335	6347.124602	6446.341622
BCG_0305	0.019771955	0.742766066	0.77739569	1264.541897	1259.122319	1292.360638	1223.772275	1267.051054	1272.880109
BCG_0306c	-0.352929122	6.32E-05	0.000132146	1556.670281	1511.555054	1335.16191	1866.274905	1966.352456	1795.254463
BCG_0307c	-0.116935963	0.072146974	0.096989689	1409.089852	1468.976038	1336.350835	1523.72516	1524.219886	1525.221375
BCG_0308	0.488494477	1.29E-07	3.60E-07	5363.436695	5181.460685	6263.252845	4020.966046	4008.86645	3948.069981
BCG_0309c	0.499812894	1.26E-23	1.07E-22	6028.559451	5992.489553	6000.50059	4322.693801	4087.006211	4333.565493
BCG_0310c	0.47717573	4.70E-14	2.29E-13	2880.850844	2848.738901	2681.024139	1940.819409	2040.535773	2063.425254
BCG_0311c	0.602554273	1.07E-10	4.03E-10	742.9562704	770.4774252	737.1330227	465.9031504	473.7841179	542.8596223
BCG_0312	0.238839734	0.000994761	0.001786501	1182.665083	1201.336512	1298.305259	1019.662323	1072.196208	1027.056884
BCG_0313c	0.054251572	0.626313105	0.674084195	714.6531744	800.8910078	915.4716572	758.7565592	798.2124908	782.1648075
BCG_0314	-0.16274935	0.104647998	0.136007974	1122.015592	1058.392674	1109.266307	1112.842953	1365.962144	1204.906263
BCG_0315A	0.555979288	5.67E-05	0.000119498	3304.38646	3320.149431	4475.110802	2462.630938	2568.72099	2516.894613
BCG_0315c	0.301755659	0.003949003	0.006533716	3444.891115	3355.631944	3924.638884	2671.178062	3177.024189	2852.108102
BCG_0317c	0.039758779	0.739611102	0.774914734	1030.03053	999.5930806	1146.122958	1146.565467	1042.522881	898.55838
BCG_0318c	-0.336095671	0.007831554	0.012357216	1028.00888	940.7934876	880.9928546	1352.450288	1206.71529	1039.161816
BCG_0319c	-0.151608067	0.19487919	0.23786459	3241.715319	2964.310515	2954.476712	3856.790651	3352.096817	2966.639377
BCG_0320	-0.022790507	0.722990767	0.761946258	1981.216721	1977.896653	2049.705373	1984.303703	2143.403306	1976.828436
BCG_0321	0.283752445	0.000513758	0.000960198	6827.111089	7024.523789	5989.800272	5510.081259	5440.109913	5351.310891
BCG_0322	0.514108208	0.002593785	0.004387006	42444.53577	43670.86322	28311.85269	26621.2623	26479.48772	27025.6564
BCG_0323	0.787324474	9.91E-08	2.81E-07	21313.24212	21576.40926	15299.07699	10674.95047	11472.69725	11569.52111
BCG_0324	0.7221881	9.06E-08	2.58E-07	31656.00207	31738.60099	23348.09403	17339.58411	17294.60397	17948.82004
BCG_0325	0.481943725	1.53E-05	3.45E-05	1553.637806	1528.789417	1247.181517	1063.146617	1058.348656	980.4994551
BCG_0326	0.497617167	1.16E-05	2.65E-05	6365.164129	5967.144901	5049.361206	4241.937255	4285.8175	3785.118979
BCG_0327	0.847079296	7.35E-18	4.56E-17	3305.397285	3119.419786	2675.079518	1678.138776	1708.194513	1674.205147
BCG_0328	0.884341075	1.92E-16	1.08E-15	9003.417007	8822.980305	7240.548562	4326.243539	4732.895624	4522.588655
BCG_0329	0.96939978	2.36E-27	2.46E-26	10055.68568	9933.076069	8517.453185	4665.243546	4928.739581	4966.746528
BCG_0330	1.044388359	2.51E-34	3.41E-33	10935.10331	11211.46032	10424.48765	4813.445119	5702.224299	5278.681302
BCG_0331	0.951200529	1.46E-48	3.45E-47	10906.80021	10948.88973	9989.341382	5366.316858	5436.153469	5669.763706
BCG_0332	0.765310523	7.15E-47	1.54E-45	6962.56162	6738.636112	6640.141826	3987.243533	3868.412703	4111.952131
BCG_0333c	0.619283122	7.54E-28	8.14E-27	7735.842636	8065.682099	8372.404429	5115.172874	5342.187934	5278.681302
BCG_0334	-0.490081496	1.06E-06	2.75E-06	1202.881581	1188.157293	978.4846414	1564.547151	1588.512095	1583.883735
BCG_0335c	-0.366015433	1.69E-14	8.51E-14	2420.925534	2413.82467	2465.828853	3111.34561	3120.644868	3175.216659
BCG_0336c	-0.432215032	7.65E-13	3.41E-12	2720.129692	2942.007221	2749.981744	3744.08646	3724.991624	3882.88958
BCG_0337	0.073136714	0.412064545	0.470539601	6385.380626	6289.528876	6353.611086	6647.77238	5959.393132	5479.809395
BCG_0338	0.329367464	0.008124699	0.012799316	3419.620494	3272.501485	4305.094637	2981.780162	2776.434277	2991.780389
BCG_0339	0.359742525	0.003995182	0.006607352	3338.754505	3318.121859	4324.117425	2771.458169	2854.574038	2929.393434
BCG_0340	0.243989253	0.100968204	0.131832576	1689.088337	1713.298485	2355.2589	1576.971235	1695.336071	1587.60833
BCG_0341	0.162436925	0.027195647	0.039387831	3046.626121	2954.172654	3305.20936	2806.955552	2648.838972	2855.832696
BCG_0342	-0.322310191	9.68E-06	2.24E-05	1521.291411	1567.313289	1723.940134	2031.337736	2001.960448	1979.621882
BCG_0343	0.001237627	0.992533462	0.993539323	958.2619651	995.5379363	1287.604941	1049.835099	1112.749755	1073.614313
BCG_0344c	-0.370169388	1.14E-05	2.62E-05	472.0552085	463.3002412	474.3807678	582.1570793	640.9438588	599.6596858
BCG_0345c	0.34445372	1.06E-06	2.75E-06	4290.951521	4087.585498	3792.668294	3203.638806	3265.055059	3120.278893
BCG_0346	0.956438043	6.74E-36	9.62E-35	1712.337309	1648.416176	1765.552482	825.3141521	926.796907	890.1780428
BCG_0347c	1.285479399	3.07E-37	4.76E-36	3293.267386	3224.853539	3915.12749	1377.298456	1435.199906	1466.559014
BCG_0348	-0.041398433	0.600293638	0.649619327	8150.280827	8078.861318	7070.532397	7854.683398	7935.636696	8191.314061
BCG_0349	0.015076095	0.789366034	0.819420754	7497.287969	7387.459207	6984.929852	7338.196477	6992.024904	7314.172099
BCG_0350c	-0.305569198	0.002304417	0.003925804	1519.269761	1422.341878	1247.181517	1829.890088	1655.771635	1693.759268
BCG_0351	1.077849713	2.86E-41	5.02E-40	2586.700811	2676.395267	2935.453924	1351.562853	1279.909496	1250.532543
BCG_0352	1.00008963	9.98E-14	4.74E-13	2587.711636	2533.451428	3414.590389	1420.78275	1411.461245	1433.968814
BCG_0353	0.518363239	0.000302655	0.000584167	4565.895882	4608.671546	6260.874996	3718.350857	3638.938976	3417.31529
BCG_0354c	0.218321301	0.069837658	0.093981126	4930.803656	4957.41396	6369.067101	4607.560299	4632.006313	4732.097085
BCG_0355	-1.705709531	3.14E-303	1.55E-300	4479.975769	4464.713922	4365.729773	14755.37463	14552.78857	14114.35018
BCG_0356	-1.521100879	3.16E-74	1.60E-72	2058.03941	1970.800151	1742.962921	5641.421575	5358.013709	5574.786551
BCG_0357c	-0.751171235	5.25E-23	4.37E-22	3013.268901	2883.207628	2596.610519	4712.277578	4764.547173	4824.280795
BCG_0358c	-0.639234998	3.60E-10	1.30E-09	580.2134683	585.9683576	493.4035555	882.9973993	809.0927107	895.7649343
BCG_0359	-0.106714439	0.20769285	0.252335317	549.8887226	619.4232984	599.217812	625.6413734	651.8240786	626.6629946
BCG_0360	-0.908530811	1.18E-13	5.58E-13	171.8402258	172.3436346	142.6709076	315.9267077	307.6134878	293.3118028
BCG_0361	-0.331793372	4.56E-06	1.10E-05	626.7114118	635.6438758	646.7747812	777.3926852	816.0164869	809.1681163
BCG_0362	-0.136660016	0.394092215	0.452501698	3652.110211	3561.430519	5215.810598	4533.015795	4505.400119	4623.152701
BCG_0363c	-0.286961254	0.000318963	0.000614444	975.4459877	926.6004824	1034.36408	1246.845574	1138.466638	1193.73248
BCG_0364	0.098083132	0.199413384	0.243023529	837.973807	835.3597347	908.3381119	821.7644138	774.4738294	812.8927107
BCG_0365	0.216803239	0.00206887	0.003550871	921.8722702	909.366119	858.4032942	776.5052506	767.5500532	771.9221731
BCG_0366c	0.322157188	5.35E-06	1.27E-05	1262.520247	1263.177463	1372.018562	1033.861277	1065.272432	1016.81425
BCG_0367	0.613565338	1.06E-05	2.44E-05	1101.799095	1165.853999	1467.1325	831.5261941	736.8876155	870.6239226
BCG_0368c	0.450339122	0.000266767	0.000519211	641.8737846	548.4582724	716.9213108	466.790585	443.1216802	484.1972618
BCG_0369c	0.508538683	9.99E-09	3.17E-08	856.1686545	814.0702269	941.6279903	621.2042005	590.4992033	622.0072517
BCG_0370	0.382105509	0.000890185	0.001607459	823.822259	839.414879	1014.152368	639.8403265	690.3994035	722.5712984
BCG_0371	0.758602166	1.67E-28	1.86E-27	3317.527183	3179.233165	3362.277723	1886.6859	1876.343364	2063.425254
BCG_0372	0.634763349	2.14E-12	9.16E-12	999.7057842	1018.855016	1114.022004	677.1125786	625.1180845	713.2598126
BCG_0373	0.417968033	1.67E-08	5.15E-08	1242.30375	1265.205035	1150.878655	915.8324785	884.2651386	939.5289176
BCG_0374c	0.60767756	2.54E-15	1.35E-14	1296.888292	1241.887955	1376.774259	871.4607499	877.3413623	819.4107507
BCG_0375	0.102180131	0.301515385	0.355820575	11203.98272	10659.96069	13060.33267	11352.06305	10616.12722	10564.81179
BCG_0376c	-1.580453796	2.84E-197	6.60E-195	6507.690434	6845.083651	6575.939917	19660.22551	20554.71347	19388.37574
BCG_0377c	-0.591467277	2.74E-05	5.99E-05	6717.942004	6850.152582	9290.253935	11538.42431	11412.36149	11487.58004
BCG_0378c	0.015752548	0.870547037	0.890839508	3212.401398	3592.857888	3954.36199	3413.960799	3588.494321	3637.997503
BCG_0379	0.15635263	0.170854628	0.212345591	1317.10479	1257.094746	1034.36408	1076.458136	1130.553751	1033.574924
BCG_0380	0.044330226	0.827851571	0.853559906	17188.06588	16866.35911	10064.24361	14029.45315	14879.19517	13876.90729
BCG_0381	0.051453944	0.735908477	0.772469286	6188.269779	6043.178857	4269.426911	5343.243559	5390.654368	5191.153336
BCG_0382	-0.11274993	0.12335495	0.157931111	4998.528921	5087.178579	4473.921878	5129.371827	5326.36216	5291.717382
BCG_0383c	-0.567144758	0.00041002	0.000778841	797.5408127	790.7531469	544.5272974	1038.298449	1015.816887	1108.997959
BCG_0384	0.198264688	0.026989441	0.039146579	1288.801694	1296.632404	1109.266307	1092.431958	1041.533771	1088.51269
BCG_0385c	0.034441697	0.726645904	0.764868378	3844.166934	4018.648044	3255.274542	3524.890121	3678.503412	3655.689326
BCG_0386	0.115087862	0.377520352	0.437180315	1681.001738	1858.269895	1366.07394	1474.028824	1602.359647	1455.385231
BCG_0387	-0.043389507	0.388706189	0.448362269	2187.424992	2150.240288	2141.252539	2212.374388	2256.161947	2209.615581
BCG_0388	0.12811005	0.043043083	0.060391768	1865.982687	1818.732238	1707.295195	1660.390085	1640.934972	1635.096907
BCG_0389	-0.258812492	0.049111519	0.068107972	47167.10951	45318.26561	34589.37263	52073.77326	50921.40701	49051.97606
BCG_0390	-0.424318468	0.023481497	0.03455322	11374.81212	10426.78989	6975.418458	13872.37723	12885.14761	11861.90177
BCG_0391	-0.117589879	0.427144378	0.485235031	27834.07328	27113.70886	19478.14566	27784.68902	26652.58213	26311.46544
BCG_0392	-0.003577165	0.982319363	0.985308145	5675.781576	5529.189312	3802.179688	4912.837791	5104.80132	5029.133483
BCG_0393c	-0.25893366	0.023207493	0.034175476	8325.153528	8532.023698	6643.708598	9463.602278	9577.560779	9083.354401
BCG_0394c	-0.563633228	3.01E-14	1.49E-13	1009.814033	1021.896374	916.6605815	1441.193745	1495.535671	1425.588477
BCG_0395c	-0.512109102	2.61E-14	1.29E-13	1540.497083	1483.169044	1381.529955	2124.518366	2075.154654	2086.703969
BCG_0396	-0.685345778	4.94E-07	1.32E-06	389.1675702	381.1835683	303.1756787	640.7277611	547.9674349	540.0661766
BCG_0397	-0.608182299	2.68E-11	1.05E-10	488.2284063	517.0309038	508.8595705	751.6570826	725.0182847	830.5845337
BCG_0398c	-0.56374987	2.34E-05	5.17E-05	133.4288812	153.081699	150.9933772	198.7853442	217.6043965	229.9936993
BCG_0399	0.076041246	0.520356174	0.574269756	2511.899771	2447.279611	1929.624026	2222.136169	2137.46864	2177.956529
BCG_0400	-0.127815628	0.168964216	0.210326911	2209.663139	2236.412105	1928.435101	2302.892715	2472.777233	2192.854907
BCG_0401c	0.239128306	1.33E-08	4.15E-08	5313.906277	5371.038683	5434.572656	4502.843019	4569.692327	4584.044461
BCG_0402	0.257779538	0.004408082	0.007232695	4721.56291	4705.99501	3988.840792	3796.4451	3625.091424	3801.879654
BCG_0403c	0.364308709	0.001032166	0.001850312	2252.117783	2250.60511	2805.861183	1944.369148	1850.626481	1879.988984
BCG_0404c	0.525266251	0.000263621	0.000513846	697.4691518	694.4434688	932.1165965	510.274879	568.7387636	534.4792851
BCG_0405c	0.879599658	3.75E-10	1.35E-09	1644.612043	1668.691897	2239.93325	1007.238239	987.1326714	1022.401141
BCG_0406c	0.398533953	6.62E-05	0.000137862	487.2175814	454.1761664	466.0582982	326.5759226	362.0145869	379.9086208
BCG_0407c	0.628333703	3.20E-09	1.06E-08	470.0335588	496.755182	432.7684198	286.6413668	325.4174839	295.1741
BCG_0408c	0.300446579	0.015995829	0.024279494	545.8454231	559.6099194	430.3905713	413.5445106	420.3721296	415.2922668
BCG_0409c	0.728345781	1.28E-08	3.99E-08	282.0201353	280.8187458	237.784846	168.6125687	152.3230776	162.9510016
BCG_0410c	1.061514779	8.76E-13	3.87E-12	409.3840674	408.5557926	312.6870725	170.3874379	194.854846	177.8493788
BCG_0411c	1.178484502	3.96E-33	5.20E-32	1443.457897	1433.493525	1218.647336	618.5418968	608.3031993	583.8301599
BCG_0412c	0.935769759	7.39E-08	2.12E-07	179.9268247	131.7921912	161.6936953	85.19371893	80.11798235	81.94107507
BCG_0413c	1.02576471	5.99E-18	3.74E-17	366.9294233	324.4115475	336.4655571	167.7251341	156.2795211	180.6428246
BCG_0414c	0.924357506	5.96E-53	1.65E-51	1773.997625	1810.621949	1807.16483	927.3691279	938.6662377	974.9125636
BCG_0415	0.590815926	1.15E-18	7.46E-18	1015.878982	1021.896374	1023.663762	689.5366626	662.7042985	679.7384637
BCG_0416	-0.662079054	2.43E-05	5.37E-05	74.80103947	82.11667295	85.60254457	126.0157092	126.6061943	130.3608013
BCG_0417	-0.889438587	2.07E-24	1.81E-23	577.1809937	522.0998342	615.8627512	1056.934575	1079.119985	1037.299519
BCG_0418c	-0.453662141	0.001815107	0.00314874	702.5232761	728.9121957	983.2403384	1070.246094	1137.477527	1095.961879
BCG_0419c	0.451339767	7.22E-05	0.00014975	3411.533895	3465.120841	4331.250971	2667.628324	2766.543168	2760.855541
BCG_0420c	0.250077802	0.012568073	0.019374349	2367.351817	2386.452446	2879.574485	2183.089048	2121.642866	2110.913832
BCG_0421c	0.177079492	0.046877658	0.065377206	7629.706026	7486.810244	8882.452924	7230.816894	7112.696433	6880.25686
BCG_0422c	0.846037144	8.03E-31	9.83E-30	9589.695425	9553.920073	10813.26587	5522.505343	5504.402121	5636.242357
BCG_0423	0.467221834	2.45E-16	1.37E-15	1937.751252	1989.0483	1984.31454	1411.908404	1397.613692	1465.627865
BCG_0424	-0.28108578	7.36E-08	2.11E-07	3576.298346	3691.195138	3450.258116	4373.277572	4287.795722	4365.224545
BCG_0425c	0.696988889	4.40E-10	1.57E-09	1705.261535	1667.678111	2022.360116	1178.513112	1017.795109	1129.483228
BCG_0426	0.982273476	4.00E-23	3.34E-22	2539.192042	2612.526743	3091.202998	1419.895315	1384.755251	1365.994967
BCG_0427	-0.033518845	0.730243966	0.767747182	935.0129934	869.8284616	1029.608383	1031.198973	935.698905	931.1485804
BCG_0428	-0.024454664	0.741101926	0.776270867	2522.00802	2401.659237	2755.926366	2601.958166	2631.034976	2574.625825
BCG_0429c	-0.219551645	0.000644979	0.001184711	1545.551207	1584.547652	1442.165091	1777.531448	1766.552055	1783.149531
BCG_0430	-0.212875223	0.009646657	0.01509463	1019.922281	1057.378887	1175.846064	1237.083794	1294.746159	1235.634166
BCG_0431c	-0.216410734	0.009856	0.015403899	681.2959541	711.6778322	640.8301601	777.3926852	757.6589442	829.6533851
BCG_0432	0.061824196	0.738857401	0.774330395	88.95258748	84.14424512	66.57975689	75.43193863	75.17242789	80.07877791
BCG_0433	0.100080672	0.57688797	0.626865888	96.02836148	119.6267581	91.54716572	88.74345722	106.8239765	92.18370946
BCG_0434	0.345415472	0.024478522	0.035900014	272.9227116	280.8187458	204.4949676	188.1361293	202.7677331	207.6461334
BCG_0435c	0.90578285	1.14E-29	1.33E-28	2172.262619	2196.874448	2482.473793	1222.88484	1226.497508	1205.837412
BCG_0436c	0.768015562	1.55E-35	2.18E-34	1711.326484	1786.291083	1704.917346	1040.960753	1000.980224	1013.089655
BCG_0437c	0.919260253	4.02E-37	6.20E-36	4947.987678	4985.79997	5351.34796	2645.44246	2577.622988	2857.694993
BCG_0438	0.234497843	0.09416194	0.123681458	617.613988	702.5537575	518.3709644	519.1492247	478.7296723	566.1383369
BCG_0439c	-0.480142156	8.90E-08	2.53E-07	857.1794793	856.6492425	728.8105531	1151.890075	1135.499305	1123.896336
BCG_0440c	-0.443883767	0.003199897	0.005348051	1730.532156	1711.270913	1213.891639	2054.411035	2201.760848	2080.185929
BCG_0441c	-0.476815859	0.002110588	0.003614622	558.9861463	671.1263888	445.8465863	750.769648	789.3104928	795.2008876
BCG_0442	-0.885350724	4.66E-22	3.68E-21	1067.43105	1121.247411	921.4162784	1907.096896	1919.864244	1923.752967
BCG_0443	-0.762735147	1.66E-09	5.60E-09	328.5180787	346.7148413	414.9345563	617.6544622	665.6716311	563.3448911
BCG_0444	-0.191810841	0.011059956	0.017170093	1008.803208	1051.296171	1049.820095	1260.157092	1154.292412	1136.001268
BCG_0445c	0.822277562	3.86E-30	4.59E-29	1575.875953	1647.402389	1589.591696	934.4686045	850.6353682	935.8043233
BCG_0446	1.025168394	1.09E-33	1.45E-32	4225.247905	4296.425432	4500.078211	1940.819409	2288.802607	2169.576192
BCG_0447	0.959170993	3.05E-79	1.72E-77	6654.260038	6817.711427	7056.265306	3457.445093	3568.712103	3531.846565
BCG_0448	0.911500329	2.71E-15	1.44E-14	3655.142685	3488.437921	4506.022832	2057.073338	2089.002207	2045.733431
BCG_0449c	0.577193497	7.54E-07	1.98E-06	7586.240557	7624.685151	9675.465385	5487.895394	5482.641681	5707.940798
BCG_0450c	0.698697618	1.21E-06	3.12E-06	3373.12255	3394.155815	4602.325695	2242.547164	2289.791718	2471.268332
BCG_0451c	0.10783344	0.392936307	0.451568164	4656.870119	4808.387405	6197.862012	4860.479152	4847.632488	4824.280795
BCG_0452	0.649528932	2.99E-09	9.90E-09	4371.817509	4339.004447	5343.02549	3102.471264	2815.009602	3039.268966
BCG_0453c	0.185593521	0.095797603	0.125537755	1113.928993	1164.840213	1382.71888	1014.337716	1064.283321	1138.794714
BCG_0454	0.724934378	2.80E-11	1.10E-10	3426.696268	3285.680704	2745.226047	2020.688521	1830.844263	1871.608647
BCG_0455	0.751197698	0.001651376	0.002884433	269.890237	236.212158	145.0487561	141.9895315	122.6497508	122.9116126
BCG_0456	0.748333822	2.41E-08	7.35E-08	1814.43062	1731.546635	1325.650517	985.0523751	954.492012	961.8764835
BCG_0457	-0.517127713	8.32E-14	3.96E-13	4808.493848	4778.987608	4302.716789	6470.285466	6779.366062	6634.433635
BCG_0458	0.165396946	0.041754046	0.05870827	10037.49084	10162.19172	11570.61061	9720.070869	9119.602436	9485.610588
BCG_0459c	-0.210905986	0.002248236	0.003840371	1571.832654	1652.47132	1482.588515	1785.518359	1805.12738	1860.434864
BCG_0460c	0.623604632	4.34E-07	1.17E-06	3468.140087	3498.575782	4435.876303	2329.515752	2456.951459	2612.802916
BCG_0461c	0.596700997	3.32E-21	2.49E-20	5653.543429	5814.063202	6241.852208	3815.96866	3948.530686	3944.345386
BCG_0462c	0.764337069	9.22E-82	5.60E-80	17009.14988	17024.50974	17002.80542	10062.62061	9789.23051	10193.28351
BCG_0463c	0.424269948	4.70E-08	1.39E-07	1797.246597	1901.862697	2010.470873	1348.90055	1479.709896	1425.588477
BCG_0464c	0.752286913	1.44E-11	5.80E-11	34352.88279	33934.46165	42826.23969	22158.35383	21394.46862	22409.02173
BCG_0465c	0.5111916	3.08E-05	6.74E-05	2425.979658	2348.942361	1870.177814	1611.581183	1595.435871	1457.247528
BCG_0466c	-0.122210628	0.174233954	0.215596101	2560.419364	2470.596691	2135.307917	2624.14403	2539.047663	2639.806225
BCG_0467c	-0.577604285	2.58E-06	6.42E-06	1163.459411	1157.74371	916.6605815	1676.363907	1481.688118	1676.998593
BCG_0468c	-0.679683818	2.40E-07	6.54E-07	1115.950643	1240.874169	891.6931726	1694.112598	1766.552055	1746.834737
BCG_0469	-1.713939559	5.68E-106	5.61E-104	1677.969264	1500.403407	1462.376803	5190.604813	5145.354867	4895.048087
BCG_0470	-0.674274174	1.77E-27	1.85E-26	3366.046776	3314.066714	3082.880529	5292.659788	5041.498223	5249.815696
BCG_0471	-0.402941778	2.50E-08	7.59E-08	5215.856266	5297.032298	4652.260513	6663.746202	6769.474953	6623.259852
BCG_0472	-0.311709839	0.002049595	0.003520847	4775.136628	4629.961054	3843.792036	5390.277591	5588.476547	5469.566761
BCG_0473	-0.353797391	3.54E-11	1.38E-10	1994.357444	1987.020728	1951.024662	2458.193765	2563.775435	2561.589745
BCG_0474c	0.089336302	0.421062098	0.479290219	7606.457054	7244.515369	9278.364692	7438.476584	7516.253678	7722.946326
BCG_0475c	0.052396324	0.361382189	0.419947362	2355.221918	2523.313568	2475.340247	2327.740883	2361.007702	2402.363337
BCG_0476c	0.118727775	0.101183366	0.13198266	2120.710551	2204.984737	2412.327263	2069.497422	2077.132876	2055.976065
BCG_0477c	-0.066920418	0.266717733	0.317888918	3135.578709	3014.999819	3237.440679	3169.916292	3283.848166	3378.20705
BCG_0478c	-0.682669434	1.36E-09	4.65E-09	1586.995027	1637.264529	1276.904623	2347.264443	2402.55036	2479.648669
BCG_0479	-0.291790715	0.079708038	0.106250491	89357.92824	91160.65862	131491.4531	118714.785	132053.228	131179.2809
BCG_0480c	0.131047235	0.07397608	0.099246007	5080.405735	5225.053486	5812.650561	4957.20952	4882.251369	4875.493967
BCG_0481c	-0.417085054	1.44E-05	3.25E-05	1887.210009	1983.97937	1613.37018	2431.570728	2407.495914	2488.029007
BCG_0482	0.140374913	0.120427915	0.154684881	3024.387974	3178.219379	3589.362251	2824.704243	3071.189323	2986.193497
BCG_0483c	-0.110132584	0.122491013	0.156977616	1879.12341	1772.098078	1886.822753	2025.125694	1876.343364	2073.667888
BCG_0484c	-0.405456187	4.87E-06	1.17E-05	665.1227564	675.1815331	590.8953424	812.8900681	876.3522514	872.4862198
BCG_0485c	-0.405832078	4.06E-08	1.21E-07	826.8547336	792.7807191	812.0352492	1131.47908	1038.566438	1050.335599
BCG_0486c	-0.30522399	0.004281655	0.007036947	1107.864044	1040.144524	890.5042484	1190.937196	1320.463042	1246.807949
BCG_0487c	-0.719241611	7.79E-08	2.23E-07	698.4799767	679.2366775	508.8595705	1032.973842	1026.697107	1050.335599
BCG_0488c	0.150947131	0.195457726	0.238423426	1968.075998	2048.861679	1572.946757	1695.000033	1670.608299	1671.411702
BCG_0489c	0.354712174	0.047063596	0.065543978	11144.34406	11249.98419	7173.968805	7604.426849	7738.803629	7781.608686
BCG_0490c	0.40970112	0.088395946	0.116728738	2079.266732	2055.958182	1078.354277	1314.290601	1330.354151	1281.260447
BCG_0491	0.271585081	0.00269549	0.004549287	2012.552292	1895.77998	1678.761013	1577.858669	1497.513892	1555.018129
BCG_0492	-0.404923874	0.00297334	0.004992633	1600.13575	1452.755461	1133.044791	1857.40056	1839.746261	1848.329932
BCG_0493	-0.55815094	5.12E-08	1.50E-07	1021.943931	1074.613251	861.9700669	1421.670185	1497.513892	1441.418002
BCG_0494c	-0.234924564	0.001915061	0.003306996	1832.625467	1782.235939	1610.992332	2105.88224	2046.470438	2001.038299
BCG_0495c	-0.537366923	1.58E-05	3.54E-05	514.5098526	497.7689681	393.5339202	717.9345689	658.7478549	666.7023835
BCG_0496c	-0.026740485	0.87753282	0.896363023	460.9361351	451.1348082	304.3646029	437.5052441	395.6443573	407.8430782
BCG_0497c	0.042879136	0.648371677	0.694796988	2837.385376	2797.035811	2363.58137	2543.387484	2552.895215	2670.534128
BCG_0498	-0.218838944	0.001088444	0.001940632	883.4609256	855.6354564	827.4912642	999.2513283	998.0128913	991.6732381
BCG_0499	-0.449139881	2.85E-07	7.73E-07	770.2485416	771.4912113	669.3643416	981.5026368	1000.980224	1040.092964
BCG_0500	-0.825289074	9.09E-40	1.53E-38	1803.311546	1858.269895	1721.562285	3137.081213	3111.74287	3293.472529
BCG_0501	-0.701539741	5.82E-41	1.00E-39	2048.941987	2101.578556	2041.382903	3331.429384	3296.706607	3442.456302
BCG_0502	-0.504542831	2.56E-14	1.27E-13	7858.152444	7596.299141	8418.772474	11706.14944	11174.97487	10981.96636
BCG_0503	0.372413915	9.71E-07	2.53E-06	2512.910596	2567.920155	2715.502942	2098.782763	2052.405103	1869.746349
BCG_0504c	0.683857988	1.71E-47	3.85E-46	8299.882906	8123.467906	8195.254719	5027.316851	5274.928394	5024.47774
BCG_0505c	1.061761865	1.19E-62	4.62E-61	40193.42882	39970.544	36887.56317	18953.82759	17966.21026	19153.7263
BCG_0506	-1.113420098	2.67E-27	2.77E-26	1793.203298	1587.58901	1480.210667	3576.361326	3701.252962	3244.121654
BCG_0507	0.633737543	9.85E-64	3.89E-62	56582.94306	55494.65034	54483.64177	35540.86718	35847.35699	35963.75162
BCG_0508	0.447773602	9.62E-12	3.92E-11	15614.21158	15266.60467	13927.05843	11062.75938	10804.05829	10987.55325
BCG_0509	0.03207401	0.707036762	0.747925635	7739.885935	7820.345866	6653.219992	7345.295954	7074.121108	7308.585207
BCG_0510c	0.170543624	0.02165475	0.032140464	7659.019947	7523.306543	6687.698795	6534.180755	6509.338788	6391.403856
BCG_0511c	-0.233608186	0.028587302	0.041252166	352.7778753	324.4115475	290.0975122	381.596866	384.7641375	373.3905807
BCG_0512c	0.014067035	0.815851131	0.843608432	1253.422824	1244.929313	1210.324866	1243.295836	1227.486619	1203.043966
BCG_0513c	0.220280084	0.024748837	0.036242644	3578.319996	3273.515271	4003.107883	3202.751371	2941.615796	3170.560916
BCG_0514	0.618833463	1.02E-42	1.88E-41	4558.820108	4524.527301	4666.527603	2981.780162	2971.289123	2999.229577
BCG_0515	-0.229248145	0.005716412	0.009237441	1833.636292	1758.918859	2054.46107	2256.746117	2142.414195	2216.133621
BCG_0516	-0.084856051	0.680285583	0.723501572	6060.905847	6259.115294	10171.24679	7843.146749	7693.304528	8315.156823
BCG_0517	0.684659054	8.29E-10	2.88E-09	4919.684582	5076.026932	6225.207269	3351.840379	3261.098615	3476.908799
BCG_0518	0.334174859	0.000380229	0.00072639	4261.6376	4344.073378	5081.46216	3589.672844	3494.528786	3770.220602
BCG_0519	0.403557619	6.41E-05	0.000133813	2998.106528	2934.910718	3598.873645	2437.78277	2418.376134	2347.425571
BCG_0520c	0.250760049	1.11E-08	3.50E-08	6307.547112	6359.480116	6141.982573	5315.733087	5298.667055	5195.809078
BCG_0521c	0.228972132	0.026181891	0.0381152	4053.407679	4013.579114	3289.753345	3241.798492	3139.437975	3311.164352
BCG_0522c	0.276180737	0.062317321	0.084610218	1313.06149	1364.556071	953.5172326	992.1518517	998.0128913	1010.29621
BCG_0523	-0.177790636	0.147066516	0.184933101	1831.614642	1760.946431	1381.529955	1919.52098	1861.506701	1848.329932
BCG_0524	-0.000708565	0.991549005	0.993057065	41600.49702	42549.61581	46362.10036	43409.74953	42338.89178	44823.63036
BCG_0525c	-0.326363974	0.000113216	0.000229628	8359.521573	8384.01093	7188.235896	10286.25413	9768.459182	9955.840621
BCG_0526	0.010284077	0.917596973	0.92978253	29637.38483	29982.72349	24509.673	27036.58168	28550.68593	27948.42464
BCG_0527	0.103973052	0.041654979	0.058589827	16325.83228	16742.67721	15725.90079	15206.19139	14749.62164	15447.75495
BCG_0528	0.264681419	0.055170769	0.075766322	1426.273874	1325.018414	1804.786981	1338.251335	1275.953052	1176.040657
BCG_0529	-0.778664231	3.12E-08	9.37E-08	239.5654913	269.6670988	205.6838918	456.1413701	388.720581	383.6332151
BCG_0530	-0.283019055	0.00059211	0.001096777	1736.597105	1714.312271	1949.835737	2261.18329	2082.07843	2223.58281
BCG_0531	0.116187263	0.49127783	0.547697152	12069.2488	12031.61327	17902.82106	12971.63114	12869.32183	12910.37507
BCG_0532	0.030777193	0.863924068	0.88452034	4166.620063	3922.338366	6093.23668	4927.924179	4618.158761	4334.496642
BCG_0533c	-0.160938978	0.24269837	0.291282278	3709.727228	3700.319213	5012.504554	4712.277578	4519.247671	4653.880605
BCG_0534c	0.054671885	0.72938038	0.767247572	514.5098526	557.5823472	375.7000567	462.3534121	454.9910109	478.6103703
BCG_0535c	-0.203381641	0.116980539	0.150746937	799.5624624	841.4424512	643.2080085	954.8795996	827.8858176	849.2075053
BCG_0536	0.019770438	0.797948976	0.826394863	960.2836148	1000.606867	902.3934907	972.6282911	905.0364673	947.9092548
BCG_0537c	0.277654134	0.000295057	0.000570573	4314.200493	4390.707538	4901.934601	3840.816828	3608.276539	3772.082899
BCG_0538	-0.104690495	0.046993932	0.065470037	3671.315883	3454.98298	3608.385039	3843.479132	3911.933583	3786.981276
BCG_0539	0.032079918	0.487406438	0.544264019	5430.151135	5318.321806	5196.78781	5280.235704	5145.354867	5170.668067
BCG_0540	0.258536004	0.001483284	0.002605804	2552.332766	2536.492787	2862.929546	2207.937216	2117.686422	2318.559965
BCG_0541	0.238487817	0.087163429	0.115293843	1793.203298	1712.284699	2339.802885	1703.874379	1548.947659	1699.346159
BCG_0542	-0.778219192	1.08E-22	8.83E-22	1315.08314	1414.23159	1223.403033	2340.164967	2210.662846	2231.963147
BCG_0543	-0.244217498	0.000192654	0.000381924	2356.232743	2346.914789	2192.37628	2790.981729	2605.318093	2772.960472
BCG_0544	-0.857075973	1.37E-86	9.32E-85	8344.3592	8327.238909	8065.661977	14692.36678	15213.51465	14908.61992
BCG_0545	-0.414522377	2.66E-15	1.41E-14	7348.696715	7343.866406	7483.089105	9946.366685	10168.05998	9441.846605
BCG_0546c	-0.845457598	2.65E-20	1.90E-19	2703.956494	2577.04423	2225.666159	4491.30637	4584.52899	4418.300014
BCG_0547c	-0.569512031	1.05E-11	4.26E-11	1245.336225	1199.30894	1066.465034	1681.688514	1764.573834	1769.182303
BCG_0548c	0.330797218	0.001930992	0.003331593	3484.313284	3474.244916	4087.521503	2677.390104	3159.220193	2945.22296
BCG_0549	-0.347918898	0.078505499	0.104872835	573.1376943	570.7615663	886.9374757	893.6466142	930.7533505	757.9549444
BCG_0550	0.01058257	0.888290714	0.904778708	2666.555975	2669.298764	3010.356151	2782.994818	2804.129382	2694.743992
BCG_0551	-0.203011842	0.007367004	0.011689572	627.7222366	643.7541645	607.5402816	717.9345689	744.8005026	702.0860296
BCG_0552	-0.069399374	0.483264423	0.54044091	13449.02473	13664.82265	16423.79932	15341.08145	15493.43303	14845.30182
BCG_0553	-0.671311506	4.46E-10	1.59E-09	5364.44752	5198.695048	6537.894342	9127.264575	9298.631507	8803.078679
BCG_0554	-0.575836888	3.82E-06	9.28E-06	14613.49497	14606.62992	19088.17852	24291.74654	23708.98811	24000.35466
BCG_0555	-0.528969247	0.000387633	0.000739516	5059.178413	4988.841328	7043.18714	8230.955657	8259.075959	8167.104198
BCG_0556	-0.497439159	0.007766245	0.012263963	2505.834822	2491.886199	3883.026536	4397.238305	3974.247569	4162.234154
BCG_0557	-0.460809007	0.015776387	0.02397404	1375.732631	1402.066157	2193.565205	2356.138789	2247.259949	2235.687741
BCG_0558	0.200968261	0.022915487	0.033808473	11993.43694	11603.79554	13682.14004	11322.77771	10490.51013	10615.09382
BCG_0559c	0.410840706	0.007574854	0.011985682	11556.7606	11390.90046	7980.059433	7899.055127	7821.888944	7544.165798
BCG_0560	-0.164071239	0.080927531	0.1076944	3037.528697	2934.910718	2520.519368	3249.785403	3226.479734	3042.993561
BCG_0561	-0.451692616	5.35E-08	1.56E-07	1668.87184	1662.609181	1451.676485	2146.70423	2134.501308	2264.553347
BCG_0562c	-0.629289323	1.25E-20	9.11E-20	1626.417196	1531.830776	1707.295195	2540.72518	2535.091219	2446.127321
BCG_0563	-0.695627331	0.002885172	0.004854903	58.62784175	69.95123992	40.42342383	80.75654607	103.8566438	91.25256088
BCG_0564	-0.965061579	0.000531265	0.000990108	106.1366101	105.4337529	47.55696921	162.4005267	169.1379627	176.9182303
BCG_0565	0.540876845	8.26E-23	6.83E-22	3934.130346	4144.357519	3966.251232	2775.007907	2681.479632	2822.311347
BCG_0566c	-0.139433593	0.263509775	0.314730086	477.1093328	536.2928394	639.6412358	611.4424202	599.4012013	607.1088744
BCG_0567	-0.126092557	0.144504489	0.182001032	7622.630252	7378.335132	8706.492138	8608.11535	8357.987048	8902.711577
BCG_0568	-0.115302831	0.201956613	0.245743941	1700.207411	1737.629351	1968.858525	1965.667577	1838.757151	2048.526877
BCG_0569	-0.173438607	0.007450505	0.01180784	2027.714665	2053.93061	2148.386084	2228.348211	2402.55036	2393.983
BCG_0570	-0.153200245	0.031834663	0.045642443	2382.51419	2363.135366	2589.476973	2807.842986	2590.481429	2754.337501
BCG_0571	-0.209984474	0.021137792	0.031444057	3872.47003	3895.979928	4605.892468	4683.879672	4785.318501	4840.110321
BCG_0572	-0.138979131	0.052933257	0.07282009	2633.198754	2752.429223	3000.844757	3087.384877	3110.753759	3032.750926
BCG_0573	1.003907812	5.53E-38	8.81E-37	17451.89117	17434.07932	19417.51053	9137.026355	8523.168567	9415.774445
BCG_0574	0.279178737	9.30E-05	0.000190486	1463.674394	1499.389621	1465.943576	1251.282747	1261.116389	1137.863565
BCG_0575	-0.048528506	0.681986274	0.724920034	1486.923366	1480.127685	1518.256242	1743.808934	1576.642764	1317.575241
BCG_0577c	0.040464112	0.525878981	0.579082456	2531.105444	2649.023042	2501.49658	2526.526227	2371.887922	2570.90123
BCG_0578c	-0.597262414	3.77E-08	1.12E-07	868.2985527	809.0012965	681.2535839	1230.871752	1178.031074	1163.004577
BCG_0579	0.161247943	0.058847024	0.080367989	825.8439087	911.3936911	802.5238554	741.8953023	789.3104928	742.1254185
BCG_0580	0.02705794	0.687246582	0.729138358	1380.786756	1415.245376	1377.963183	1293.879606	1409.483023	1394.860573
BCG_0581c	0.248438575	1.45E-06	3.72E-06	5652.532604	5558.589108	5867.341076	4720.264489	4734.873846	4919.25795
BCG_0582	0.453183347	7.17E-08	2.06E-07	9754.459877	9923.951994	8461.573746	6967.248826	6671.552975	6917.502803
BCG_0583	0.495952484	5.42E-11	2.09E-10	7768.189031	8218.763798	8906.231408	5667.157178	6004.892233	5977.973886
BCG_0584	0.296813759	0.000620578	0.001145749	774.291841	736.0086983	672.9311143	585.7068176	606.3249776	587.5547542
BCG_0585c	-0.046819081	0.742197717	0.777006672	1922.588879	1990.062086	2652.489958	2271.832505	2149.337971	2357.668205
BCG_0586c	0.016980901	0.844348474	0.868077237	3720.846301	3724.650079	4328.873122	3860.340389	3772.468947	4000.214301
BCG_0587c	0.020951991	0.673652455	0.717026091	4525.462888	4513.375654	4377.619015	4456.696421	4280.871946	4486.27386
BCG_0588c	-0.7516733	3.73E-23	3.13E-22	817.7573099	922.5453381	907.1491876	1491.777516	1457.949457	1505.667254
BCG_0589c	-0.55436408	1.08E-17	6.63E-17	7878.368941	8151.853916	7295.239076	11542.86148	11160.13821	11555.55388
BCG_0590c	-0.550707342	9.57E-15	4.90E-14	852.125355	852.5940982	928.5498238	1287.667564	1256.170834	1309.194904
BCG_0591c	-0.284288038	1.94E-07	5.33E-07	1943.816201	1988.034514	2047.327524	2383.649261	2463.875235	2432.160092
BCG_0592c	0.541934742	5.60E-37	8.58E-36	9834.31504	9972.613726	9973.885367	6835.021075	6663.640088	6954.748747
BCG_0594c	1.391012368	8.75E-27	8.84E-26	26943.53658	27411.76197	35876.97757	11385.78556	11192.77887	11825.58697
BCG_0595c	1.23277235	1.13E-25	1.08E-24	16058.97451	16753.82885	20828.76359	7504.146742	7882.224708	7437.083711
BCG_0596c	0.231680294	0.001522783	0.002674006	2090.385806	2018.448097	2236.366477	1800.604747	1725.998509	1874.402092
BCG_0597	0.922068734	1.99E-16	1.12E-15	4411.239679	4513.375654	5599.833124	2545.162353	2542.014996	2576.488122
BCG_0598	0.896188324	1.35E-14	6.85E-14	2238.97706	2123.88185	2697.669078	1212.235626	1236.388617	1343.647401
BCG_0599	-0.262030757	2.07E-05	4.59E-05	1422.230575	1453.769247	1526.578712	1729.609981	1752.704503	1794.323314
BCG_0600	0.467471033	1.08E-11	4.38E-11	10251.78571	10327.43886	11410.10584	7502.371873	7720.010522	7911.038339
BCG_0601	0.475174414	1.84E-16	1.05E-15	1920.56723	1890.71105	1848.777178	1371.973849	1377.831474	1323.162133
BCG_0602	0.35031236	0.165557854	0.206476982	8419.16024	8509.720404	16189.58124	8381.819534	8730.881855	8864.534485
BCG_0603	0.243753092	0.014079831	0.021595268	5108.708831	5266.618716	6268.008541	4629.746163	4613.213206	4810.313566
BCG_0604c	0.046577145	0.398652462	0.456941073	3946.260244	4027.772119	3776.023355	3692.615255	3831.8156	3855.886271
BCG_0605c	0.44041393	1.98E-10	7.29E-10	1352.48366	1403.079943	1480.210667	1014.337716	1057.359545	1048.473301
BCG_0606c	0.609766727	8.51E-21	6.28E-20	1812.40897	1759.932645	1841.643633	1234.42149	1172.096408	1139.725862
BCG_0607	0.497836404	5.18E-12	2.15E-11	6274.189892	6465.927655	7157.323866	4650.157158	4719.048072	4719.061005
BCG_0608	2.059248501	1.13E-43	2.20E-42	16222.72814	16356.42471	22758.38761	4415.874431	4392.641477	4468.582037
BCG_0609c	1.583732376	2.42E-22	1.94E-21	6777.580671	6977.889629	9994.097079	2599.295862	2650.817194	2672.396426
BCG_0610c	0.561546047	1.55E-07	4.31E-07	1502.085739	1487.224188	1835.699011	1089.769655	1105.825979	1071.752016
BCG_0611c	-0.617412957	4.98E-06	1.19E-05	319.420655	274.7360293	244.9183914	456.1413701	387.7314701	445.0890214
BCG_0612	-0.922272035	1.12E-10	4.19E-10	2663.5235	2771.691159	1953.40251	4610.222602	4630.028091	4766.549583
BCG_0613	0.125037826	0.241229825	0.289960158	8918.507719	9162.598643	11187.77701	8809.562998	8890.128708	9136.42987
BCG_0614	-1.201603385	1.23E-09	4.22E-09	3142.654483	3072.785626	1978.369919	6738.290706	6746.725403	5364.346971
BCG_0615	-0.894027076	0.000513145	0.000959506	13035.59736	13215.71541	6413.057298	20179.37474	20928.59739	19596.95302
BCG_0616c	-1.095247805	5.38E-05	0.000113648	6073.035745	6068.52351	2811.805804	10607.50544	10751.63541	10591.8151
BCG_0617c	-1.613701835	0.000705629	0.001290116	2765.616811	2763.58087	928.5498238	6324.746196	6801.126502	6639.089378
BCG_0618c	-0.27227887	0.091506114	0.120473394	1239.271276	1290.549687	867.914688	1347.125681	1317.49571	1441.418002
BCG_0619c	-1.216136279	2.95E-06	7.28E-06	1038.117129	1028.992877	498.1592524	1985.191138	1940.635573	2037.353094
BCG_0620c	0.022843499	0.776642161	0.807858747	722.7397732	736.0086983	797.7681584	710.8350923	748.7569462	759.8172416
BCG_0621	-0.148054931	0.143311747	0.180613943	2118.688902	2055.958182	2524.086141	2394.298476	2542.014996	2483.373264
BCG_0622	-0.05847308	0.603317799	0.652534526	2305.6915	2313.459848	2906.919743	2581.54717	2607.296315	2645.393117
BCG_0623c	-0.519212849	2.74E-06	6.81E-06	4617.44795	4554.940884	5104.05172	7544.968733	6927.732696	5985.423075
BCG_0624	0.471836445	7.23E-15	3.75E-14	3386.263273	3202.550245	3143.515665	2296.680673	2312.541268	2409.812526
BCG_0625c	1.161338973	3.17E-42	5.66E-41	3438.826166	3544.196156	4024.508519	1600.044534	1664.673633	1655.582176
BCG_0626	0.298592454	0.176713003	0.218321787	1057.322801	1105.026834	1839.265784	1039.185884	1038.566438	1174.17836
BCG_0627	-0.034239216	0.770203512	0.80292192	1805.333196	1724.450132	2241.122174	1982.528834	1938.657351	1985.208773
BCG_0628c	-0.533731296	7.46E-16	4.06E-15	1149.307863	1120.233625	1049.820095	1627.555005	1598.403203	1582.952587
BCG_0629	-0.33332448	0.033548151	0.047920732	1889.231659	1960.66229	1330.406214	2102.332501	2204.728181	2222.651661
BCG_0630c	-0.048762601	0.71611801	0.756317096	2510.888946	2527.368712	1864.233193	2367.675439	2430.245465	2344.632125
BCG_0631	0.5130813	1.77E-07	4.89E-07	7955.19163	8268.439316	6743.578234	5269.586489	5254.157065	5571.993105
BCG_0632	0.537428622	7.48E-26	7.24E-25	5167.336672	5262.563571	4993.481767	3520.452948	3484.637677	3623.099126
BCG_0633	0.720805999	4.44E-11	1.72E-10	5587.839813	5518.037665	4469.166181	3214.28802	3011.84267	3225.498682
BCG_0634	0.609663592	5.67E-18	3.56E-17	2541.213692	2329.680425	2267.278507	1569.871758	1547.958548	1561.536169
BCG_0635	0.60542994	1.56E-30	1.89E-29	3131.535409	3034.261755	3006.789378	2026.013128	2036.579329	1967.51695
BCG_0636	0.676975389	8.95E-41	1.53E-39	4587.123204	4574.202819	4516.72315	2781.219949	2827.868044	2947.085257
BCG_0637	0.464425753	1.02E-08	3.24E-08	3964.455092	4060.213274	3478.792297	2765.246127	2776.434277	2798.101484
BCG_0639	0.159843589	0.035555039	0.050586229	2903.088991	2763.58087	2539.542156	2511.439839	2467.831679	2368.841988
BCG_0640	0.448464745	4.50E-15	2.37E-14	3891.675702	3815.890827	3645.24169	2709.337749	2851.606705	2761.786689
BCG_0641c	0.396240765	3.89E-06	9.43E-06	639.8521349	628.5473732	605.1624332	450.8167627	503.4574447	471.1611817
BCG_0642c	0.174860528	0.184978101	0.227466068	323.4639545	292.9841788	368.5665114	310.6021003	298.7114898	261.6527511
BCG_0643c	-0.060296014	0.648333845	0.694796988	1959.989399	1945.455499	2583.532352	2164.452922	2319.465045	2279.451725
BCG_0644c	0.02467275	0.823700943	0.850612239	773.2810161	761.3533504	942.8169145	780.9424235	812.0600433	839.8960195
BCG_0645c	0.129732085	0.421388755	0.479523897	533.7155249	526.1549785	743.0776439	504.062837	564.78232	577.3121198
BCG_0646c	-0.179346243	0.276897	0.329028585	89.96341233	93.26831989	84.41362034	106.4921487	105.8348656	91.25256088
BCG_0647c	0.152658813	0.46705945	0.524545733	69.74691518	54.74444863	65.39083266	59.45811633	49.45554466	61.4558063
BCG_0648c	0.057678321	0.796559368	0.825255831	100.0716609	71.97881209	79.65792342	83.41884978	63.30309717	94.9771552
BCG_0649	0.675866631	1.07E-05	2.46E-05	146.5696044	138.8886938	150.9933772	92.2931955	99.90020022	81.00992649
BCG_0650	0.197562184	0.025470106	0.037161149	1923.599704	1858.269895	1652.60468	1502.426731	1587.522984	1651.857582
BCG_0651	0.615059849	1.02E-26	1.02E-25	2161.143546	2117.799133	2185.242735	1443.856049	1365.962144	1408.827802
BCG_0652	0.513120748	1.78E-11	7.13E-11	2211.684789	2289.128982	2520.519368	1660.390085	1597.414093	1659.30677
BCG_0653	0.120924304	0.28374855	0.336360793	366.9294233	368.0043491	386.4003748	361.1858709	366.9601414	302.6232886
BCG_0654	-0.519789667	3.42E-08	1.02E-07	927.9372193	936.7383433	1103.321686	1419.007881	1455.971235	1376.237602
BCG_0655	-0.371112671	1.25E-05	2.85E-05	956.2403154	985.4000754	1121.155549	1324.939816	1314.528377	1317.575241
BCG_0656	-0.491528449	1.44E-08	4.47E-08	470.0335588	490.6724655	508.8595705	728.5837837	661.7151876	673.2204236
BCG_0657c	0.285411903	3.39E-07	9.15E-07	2002.444043	2036.696246	2014.037646	1682.575949	1602.359647	1680.723188
BCG_0658c	0.452488815	1.69E-10	6.26E-10	3322.581307	3341.438939	3015.111848	2303.780149	2441.125685	2331.596045
BCG_0659	-0.474192246	5.29E-08	1.54E-07	777.3243156	827.249446	719.2991593	1026.7618	1078.130874	1126.689782
BCG_0660c	-0.527607362	1.05E-12	4.60E-12	7787.394704	7946.055341	8780.20544	11830.39028	11318.39595	12183.14803
BCG_0661	-0.507889665	0.000520953	0.000972725	343.6804516	394.3627874	272.2636487	474.7774961	497.5227793	467.4365873
BCG_0662	0.074371282	0.55912661	0.611095225	1054.290327	1010.744728	1319.705895	1143.015729	1046.479325	1022.401141
BCG_0663A	-0.296599222	0.015388642	0.023438907	790.4650387	830.2908043	1015.341293	1048.06023	1158.248856	1028.919181
BCG_0663c	-0.247975948	0.006980012	0.011129147	349.7454008	380.1697822	372.133284	434.8429404	452.0236782	421.8103069
BCG_0664	-0.176557059	0.141013423	0.178001289	1022.954756	996.5517223	1256.692911	1172.30107	1199.791513	1327.817876
BCG_0665	-0.427100467	0.000326436	0.000628226	1020.933106	1057.378887	1318.516971	1483.790605	1583.56654	1496.355769
BCG_0666	-0.378959738	0.02416554	0.035480509	431.6222142	336.5769805	530.2602067	564.4083879	565.7714309	555.8957025
BCG_0667	0.101176138	0.176443523	0.218057041	990.6083605	993.5103641	940.4390661	881.2225302	960.4266773	887.3845971
BCG_0668	0.052839683	0.61931408	0.66727841	473.0660334	443.0245195	496.9703282	426.8560292	500.490112	434.846387
BCG_0669	0.052100341	0.790368028	0.82004834	712.6315247	667.0712445	1091.432443	766.7434703	781.3976057	833.3779794
BCG_0670	-0.271348015	0.036572088	0.051883778	566.0619203	600.1613628	758.5336588	751.6570826	767.5500532	800.7877791
BCG_0671c	-0.375163888	4.89E-10	1.73E-09	1311.03984	1306.770265	1366.07394	1756.233018	1675.553853	1731.936359
BCG_0672	0.122970309	0.252865068	0.302748449	3306.408109	3191.398598	3957.928762	3201.863936	3358.031483	3039.268966
BCG_0673	0.302495224	0.004169009	0.006866092	3652.110211	3698.291641	4538.123787	3227.599539	3201.751961	3207.806859
BCG_0674c	0.9123232	5.01E-43	9.33E-42	10612.65018	10346.70079	11594.38909	5708.866603	5745.745179	5840.163896
BCG_0675c	0.144824983	0.365445768	0.424295101	589.310892	635.6438758	863.1589911	612.3298548	611.270532	662.9777892
BCG_0677c	0.170771891	0.022054557	0.032672499	1836.668766	1843.063104	1895.145223	1695.000033	1527.187219	1728.211765
BCG_0678c	-0.486185649	2.21E-10	8.08E-10	1771.975976	1820.75981	1663.304998	2349.926747	2403.539471	2611.871768
BCG_0679c	-0.090575025	0.172692523	0.214225482	6850.36006	6786.284058	7494.978347	7266.314277	7556.807224	7674.526599
BCG_0680c	-0.164140004	0.016177423	0.024508051	2981.93333	3059.606407	3349.199556	3463.657135	3501.452562	3553.262983
BCG_0681c	0.330487767	1.04E-10	3.91E-10	3964.455092	3932.476227	4126.756003	3153.055035	3153.285528	3253.43314
BCG_0682	-0.502624475	2.97E-06	7.34E-06	1394.938304	1219.584661	1226.969806	1920.408414	1907.005802	1616.473936
BCG_0683	-0.974410741	4.87E-19	3.26E-18	2051.974461	2009.324022	1647.848983	3776.034105	3920.835581	3526.259674
BCG_0684	-1.068858703	6.33E-17	3.72E-16	2890.959093	2854.821618	2270.84528	5882.803779	5908.948476	5030.064631
BCG_0685	-0.573869597	1.84E-14	9.18E-14	3889.654052	3819.945971	3591.740099	5844.644092	5757.61451	5222.812387
BCG_0686	-0.640272925	8.83E-16	4.81E-15	7994.613799	7720.994829	6911.21655	12215.53689	11412.36149	11643.08185
BCG_0687	-0.305869758	1.06E-09	3.64E-09	9562.403154	9264.991038	9248.641587	11908.48452	11611.17278	11187.75019
BCG_0688	-0.138852364	0.016888839	0.025478351	14497.25011	13617.1747	13584.64825	15719.12858	15460.79237	14733.56399
BCG_0689	0.041501328	0.571010304	0.622190213	8792.154612	8765.194498	9910.872383	9082.892846	8834.738498	8767.695033
BCG_0690	0.19806199	0.007439078	0.011794461	22870.92323	23645.54667	26244.31346	20665.68888	21344.02397	21414.55505
BCG_0691c	-0.782418312	2.17E-36	3.18E-35	4137.306142	4200.115753	4051.853776	7149.172913	7431.190141	6732.204236
BCG_0692c	-1.34783042	9.93E-23	8.18E-22	2377.460065	2348.942361	1722.75121	5558.89016	5380.763259	5481.671693
BCG_0693c	-1.102478746	6.99E-75	3.63E-73	1597.103275	1638.278315	1513.500545	3356.277552	3363.966148	3482.495691
BCG_0694c	-0.938112661	3.55E-24	3.09E-23	738.912971	757.2982061	645.585857	1309.853429	1439.15635	1360.408076
BCG_0695c	-0.669988139	1.91E-16	1.08E-15	2406.773986	2539.534145	2178.10919	3643.806353	3895.118698	3801.879654
BCG_0696c	-0.800057328	5.98E-21	4.46E-20	3842.145284	4039.937552	3403.890071	6350.481798	6709.139189	6597.187692
BCG_0697	-0.034710399	0.534078704	0.586640244	2222.803862	2126.923208	2241.122174	2276.269678	2199.782627	2272.933685
BCG_0698	-0.579625787	4.28E-10	1.53E-09	313.3557059	326.4391196	336.4655571	497.850795	461.9147871	497.2333419
BCG_0699	-0.457392677	8.24E-08	2.36E-07	429.6005645	405.5144343	450.6022832	597.2434671	589.5100924	576.3809712
BCG_0700	-0.670626258	1.46E-27	1.54E-26	3437.815341	3491.479279	3721.33284	5446.185969	5766.516508	5736.806404
BCG_0701	-0.80072353	6.35E-32	7.96E-31	3442.869465	3535.072081	3663.075553	5865.942522	6530.110117	6139.06259
BCG_0702c	-0.810720148	1.18E-36	1.79E-35	4804.450549	4801.290902	4370.48547	7998.447799	8357.987048	8166.17305
BCG_0703	-0.221383026	0.000115048	0.000233225	2435.077082	2557.782294	2595.421594	2885.937229	3024.701112	2934.980325
BCG_0704	-0.284489251	5.42E-08	1.57E-07	3991.747363	3942.614088	4209.980699	4922.599572	4875.327593	4989.094094
BCG_0705c	-0.123159346	0.096484808	0.126354483	783.3892647	794.8082913	735.9440985	867.023577	830.8531503	824.0664936
BCG_0706c	0.135468896	0.137151671	0.173737176	459.9253102	503.8516846	466.0582982	413.5445106	446.0890128	443.2267243
BCG_0707c	-0.350206882	5.75E-06	1.37E-05	1920.56723	1902.876483	2082.995251	2529.188531	2361.007702	2635.150482
BCG_0708c	-0.013132515	0.911577001	0.924683115	7033.31936	6994.110206	8952.599453	7737.542035	7497.460571	7952.008876
BCG_0709c	-0.00547935	0.970917409	0.976353953	2967.781782	3142.736866	4214.736396	3287.94509	3680.481634	3394.036575
BCG_0710c	-0.066618308	0.487647336	0.544264019	352.7778753	349.7561996	318.6316937	363.8481746	355.0908107	351.9741634
BCG_0711c	-0.042964236	0.580502476	0.630100352	589.310892	603.2027211	619.4295239	608.7801165	645.8894133	611.7646173
BCG_0712	-0.320095793	1.56E-06	3.97E-06	10967.44971	10631.57468	9728.966975	13153.55523	12849.53961	13111.50316
BCG_0713	-0.093477265	0.442477392	0.499636517	1696.164111	1756.891287	1358.940395	1821.903177	1694.34696	1620.19853
BCG_0714	-0.293810799	7.37E-05	0.000152872	787.4325641	770.4774252	737.1330227	928.2565625	908.9929109	977.7060094
BCG_0715	-0.450050528	0.000604328	0.001118361	339.6371522	334.5494083	262.7522549	457.0288047	401.5790227	423.6726041
BCG_0716	-0.299832837	1.09E-13	5.15E-13	131318.2789	131233.595	136323.2412	161666.6183	165688.9331	163656.8122
BCG_0717	-0.122157257	0.051684369	0.071250852	96715.72238	95223.91325	105738.1653	106642.1251	109339.2855	107995.5435
BCG_0718c	-0.297351054	1.88E-06	4.77E-06	6684.584784	6837.987149	7414.131499	8494.523725	8541.961674	8687.616255
BCG_0719	0.831290652	7.05E-09	2.27E-08	6147.836784	6350.356041	8572.1437	3839.929394	3962.378238	4038.391393
BCG_0720	0.605039554	2.20E-21	1.67E-20	4102.938097	4109.888792	4496.511439	2775.007907	2759.619392	2818.586753
BCG_0721	0.745531684	1.07E-10	4.04E-10	7659.019947	7478.699955	9611.263477	4964.308997	4887.196923	4908.084167
BCG_0722	0.859654463	1.49E-18	9.62E-18	3137.600358	3185.315882	3786.723673	1807.704223	1861.506701	1900.474253
BCG_0723	0.399678809	0.000258448	0.00050451	1352.48366	1365.569858	1683.51671	1100.418869	1112.749755	1121.102891
BCG_0724	0.881933554	1.16E-23	9.86E-23	1678.980089	1634.22317	1672.816392	864.3612733	997.0237804	845.482911
BCG_0725c	1.879031892	1.02E-90	7.57E-89	31991.59592	32568.89179	27547.37441	7889.293347	8718.023413	8435.274989
BCG_0726c	1.553325443	4.98E-17	2.94E-16	8007.754523	8229.915445	5114.752038	2364.1257	2464.864346	2447.058469
BCG_0727	1.486376703	1.93E-62	7.42E-61	4644.740221	4612.72669	4075.632261	1695.887467	1548.947659	1514.047592
BCG_0728c	1.35697974	3.49E-108	3.63E-106	4282.864922	4399.831612	4068.498716	1624.005267	1703.248958	1652.78873
BCG_0729c	0.370626147	0.000253354	0.000495545	2167.208495	2090.426909	1813.109451	1472.253955	1676.542964	1549.431238
BCG_0730	0.315421173	8.18E-11	3.11E-10	5456.432582	5579.878616	5601.022048	4391.913698	4383.739479	4593.355947
BCG_0731	-0.529553658	1.25E-07	3.50E-07	9980.884645	9258.908322	8054.961659	13734.82487	12618.08766	13050.04735
BCG_0732	-0.441826672	4.30E-27	4.39E-26	7070.719879	6972.820698	6983.740928	9706.75935	9400.509929	9453.951536
BCG_0733	-0.342781455	7.19E-14	3.44E-13	31206.18501	30274.69388	29466.29812	39110.12903	38170.77848	38061.62937
BCG_0734	-0.274196288	0.000194547	0.000385097	27323.60673	27584.10561	30799.08218	34183.09229	35804.82522	33655.43429
BCG_0735	-0.289055484	0.00014481	0.000290872	2151.035297	2235.398319	2376.659536	2919.659742	2700.272739	2639.806225
BCG_0736	-0.033303652	0.728658621	0.766692467	1736.597105	1641.319673	1947.457889	1933.719933	1789.301606	1723.556022
BCG_0737	-0.085742928	0.249474525	0.298870178	3245.758618	3028.179038	2974.688424	3479.630957	3183.947965	3151.937945
BCG_0738c	-0.140723799	0.186788229	0.229263837	405.3407679	373.0732796	351.9215721	415.3193798	386.7423593	445.0890214
BCG_0739c	0.543443966	6.65E-06	1.57E-05	5853.686751	5909.359094	7582.95874	4380.377048	4433.195023	4458.339403
BCG_0740c	0.564538534	1.77E-09	5.99E-09	4531.527837	4855.021565	5514.23058	3248.010534	3424.301912	3401.485764
BCG_0741	-1.702098021	2.55E-34	3.44E-33	1242.30375	1194.240009	1663.304998	4479.76972	4430.227691	4421.09346
BCG_0742	-1.304999994	4.09E-50	1.04E-48	1972.119297	1934.303852	2289.868067	4984.719992	5234.374847	5083.1401
BCG_0743	-0.699460802	7.36E-29	8.38E-28	2637.242054	2597.319952	2867.685243	4402.562912	4411.434584	4337.290087
BCG_0744	-0.149094263	0.014324284	0.021936143	1642.590394	1558.189214	1559.86859	1725.172808	1810.072935	1745.903588
BCG_0745	-0.118145973	0.087157767	0.115293843	1126.058891	1072.585679	1068.842883	1146.565467	1168.139965	1232.84072
BCG_0746	-0.422806854	0.001849864	0.00320281	695.4475021	723.8432653	526.693434	861.6989696	903.0582455	847.3452081
BCG_0747	-0.336494359	0.00091153	0.00164375	2306.702325	2274.935977	1878.500284	2809.617855	2696.316295	2654.704603
BCG_0748	-0.561662965	0.003860687	0.006398311	354.799525	344.6872692	215.1952857	450.8167627	472.795007	429.2594955
BCG_0749	-0.6821875	2.65E-05	5.82E-05	166.7861015	145.9851964	112.9478019	243.1570728	225.5172837	216.9576192
BCG_0750	-0.81439442	1.17E-29	1.36E-28	17445.82622	17394.54166	15412.0248	29989.96393	29277.68244	29110.49807
BCG_0751	-0.695714896	4.87E-97	4.01E-95	21673.09577	21477.05823	21838.16026	35312.7965	34864.18076	35080.09162
BCG_0752	-0.606086643	2.80E-66	1.24E-64	21805.51383	22042.75086	21718.07891	33119.05823	33731.64879	32952.41711
BCG_0753	-0.679699332	1.61E-50	4.25E-49	5922.422841	5950.924324	5932.731909	9410.356203	9794.176065	9318.934992
BCG_0754	-0.686724694	1.13E-40	1.93E-39	20333.75284	20284.84579	19034.67693	32194.35141	32407.22931	31424.40229
BCG_0755	-0.554394482	7.06E-17	4.11E-16	6296.428038	6386.852341	6799.457672	9664.162491	9895.065376	9048.901904
BCG_0756	-0.489048825	3.06E-21	2.31E-20	10567.16306	10656.91933	10334.12941	14985.22019	14159.12244	15148.85625
BCG_0757	-0.707917225	1.74E-28	1.93E-27	12445.27565	12534.45116	12035.47998	21048.17318	20476.57371	18939.56212
BCG_0758	-0.538890172	9.96E-35	1.38E-33	5843.578502	5927.607244	5674.735351	8505.17294	8486.571464	8358.920806
BCG_0759	-0.479399218	4.23E-12	1.77E-11	3261.931816	3001.8206	3301.642587	4617.322079	4277.904613	4436.922985
BCG_0760	-0.487171488	9.83E-26	9.42E-25	4902.50056	4935.110666	5031.527342	7127.874484	6817.941387	6892.361792
BCG_0761	2.020000978	4.96E-45	1.01E-43	29262.3688	28995.29584	40129.75954	8105.827382	7992.016017	8159.65501
BCG_0762	1.947869621	5.56E-38	8.82E-37	8103.782884	7733.160262	11065.31781	2393.411041	2262.096613	2316.697668
BCG_0763	-0.266157914	0.00056993	0.001058671	1377.754281	1329.073558	1521.823015	1732.272285	1677.532075	1671.411702
BCG_0764	-1.091123089	2.24E-13	1.04E-12	10192.14704	10239.23947	7195.369441	19537.75954	19911.79139	19411.65445
BCG_0765	-0.874959815	7.97E-33	1.03E-31	7269.852376	7493.906746	6515.304781	13034.639	12871.30005	13125.47039
BCG_0766	-0.840793473	8.89E-87	6.17E-85	8666.81233	8477.279249	8286.801884	15330.43223	15205.60176	15016.63316
BCG_0767	-1.103695281	3.17E-33	4.18E-32	1673.925964	1700.119266	1455.243258	3519.565513	3614.211204	3250.639694
BCG_0768	-0.973589878	3.61E-95	2.91E-93	6783.64562	6795.408133	6520.060478	13357.66518	13268.92263	12847.98811
BCG_0769	-0.72295182	8.67E-65	3.57E-63	9069.120623	9092.647404	8742.159864	14984.33275	14777.31674	14649.76061
BCG_0770	-0.787937061	3.17E-64	1.28E-62	3630.882889	3595.899246	3550.127751	6344.269756	6082.042883	6181.895425
BCG_0771	-0.752935966	1.42E-48	3.39E-47	10871.42134	10658.94691	10699.12915	18754.15481	18160.076	17399.44237
BCG_0772	-0.769528596	8.80E-35	1.22E-33	1994.357444	1926.193563	1860.66642	3267.534095	3410.45436	3181.734699
BCG_0773	-0.475752797	1.27E-07	3.57E-07	8752.732443	8888.8764	10361.47467	12873.1259	13463.77748	12601.23374
BCG_0774	0.863337075	9.86E-15	5.03E-14	30863.51538	30926.55833	38840.96568	18424.91659	18125.45712	18762.64389
BCG_0775c	-0.011418451	0.841720576	0.866051562	5327.047	5318.321806	4913.823843	5240.301149	5242.287734	5204.189416
BCG_0776c	-0.383022184	5.45E-09	1.77E-08	6337.871858	6301.694309	6929.050413	8256.691259	8750.664072	8507.904579
BCG_0777c	-0.046373852	0.508097262	0.562637971	1815.441444	1819.746024	1935.568647	1908.871765	2013.829779	1828.775812
BCG_0778c	-0.536668585	9.69E-06	2.24E-05	1366.635208	1370.638788	1051.009019	1830.777522	1807.105602	1861.366012
BCG_0779	-0.020012994	0.826800284	0.853143881	2181.360043	1975.869081	1792.897739	2015.363913	1984.156452	2036.421945
BCG_0780	-0.086374088	0.222977227	0.269496183	3613.698866	3608.064679	3795.046143	3634.044573	4058.321995	4003.938896
BCG_0781c	-0.611119124	1.28E-10	4.79E-10	1739.62958	1763.987789	1452.865409	2510.552405	2537.069441	2528.068396
BCG_0782	-0.861979214	1.08E-27	1.15E-26	4868.132515	4699.912294	4158.856957	8391.581314	8319.411723	8244.389531
BCG_0783	-0.754676597	4.78E-43	8.94E-42	2562.441014	2501.010274	2667.945973	4412.324693	4382.750368	4245.106378
BCG_0784	-0.715693797	2.97E-34	3.99E-33	3723.878776	3795.615105	4007.86358	6435.675517	6098.857768	6390.472707
BCG_0785	-0.489143852	0.000124493	0.000251211	1273.639321	1298.659976	978.4846414	1667.489561	1593.457649	1726.349468
BCG_0786	-0.234234476	0.001742351	0.003031276	825.8439087	788.7255748	768.0450527	956.6544688	893.1671366	953.4961463
BCG_0787	0.55676749	8.89E-10	3.07E-09	642.8846095	602.188935	565.9279336	409.9947723	422.3503514	400.3938896
BCG_0788	1.035032875	1.24E-79	7.09E-78	3717.813827	3698.291641	3880.648687	1805.929354	1824.909598	1880.920132
BCG_0789	0.013256753	0.878173962	0.896786075	841.0062816	839.414879	734.7551742	799.5785495	778.430273	817.5484536
BCG_0790	-0.011947818	0.943491736	0.952897712	1029.019705	919.5039798	658.6640235	900.7460907	875.3631405	854.7943968
BCG_0791	-0.115414556	0.111611407	0.144487768	920.8614453	867.8008894	852.458673	922.931955	965.3722318	974.9125636
BCG_0792	-0.276872009	0.006245136	0.010022149	400.2866436	397.4041456	370.9443598	511.1623136	465.8712307	439.5021299
BCG_0793c	0.298259138	0.000833591	0.00151287	778.3351404	730.9397679	764.47828	565.2958225	646.8785242	637.8367775
BCG_0794c	0.236992699	0.057435218	0.078602891	848.0820556	874.897392	1102.132761	826.2015867	803.1580453	765.4041331
BCG_0795	0.786131287	1.25E-05	2.85E-05	106.1366101	110.5026834	112.9478019	54.1335089	73.1942061	64.24925204
BCG_0796	-0.220262408	0.016412245	0.024816219	1006.781558	1002.634439	1040.308701	1285.00526	1191.878626	1074.545462
BCG_0797	0.510918521	0.000668296	0.001225261	2057.028585	1981.951798	2216.154765	1743.808934	1453.003902	1191.870183
BCG_0798	0.225698908	0.032449928	0.046435952	301.2258076	302.1082536	318.6316937	266.2303716	276.9510501	244.8920766
BCG_0799	-0.050167021	0.767636763	0.800668651	898.6232985	872.8698199	590.8953424	843.0628436	821.9511523	783.0959561
BCG_0800c	0.19672247	0.228605015	0.275791882	728.8047224	752.2292757	512.4263432	579.4947756	616.2160865	545.6530681
BCG_0801	0.283705704	5.40E-05	0.000114064	1631.47132	1668.691897	1500.422378	1299.204214	1335.299706	1311.98835
BCG_0802c	0.868279986	5.67E-32	7.19E-31	2964.749308	3005.875744	3349.199556	1707.424117	1701.270736	1694.690416
BCG_0803c	0.594648346	0.010466435	0.016312775	1395.949128	1446.672744	2537.164307	1199.811542	1192.867737	1168.591468
BCG_0804c	0.594925779	0.031837655	0.045642443	2186.414167	2143.143785	4458.465863	1939.04454	1970.308899	1907.923441
BCG_0805	0.509289519	1.77E-08	5.44E-08	1066.420225	1087.79247	1251.937214	799.5785495	792.2778255	798.9254819
BCG_0806c	0.398691303	7.10E-05	0.000147556	1277.68262	1291.563473	1469.510348	1111.955519	971.3068972	977.7060094
BCG_0807c	-0.271076889	0.137219319	0.173767157	723.7505981	756.28442	473.1918436	819.1021101	762.6044987	777.5090646
BCG_0808c	0.390332528	2.56E-12	1.09E-11	5325.02535	5606.237054	5774.604986	4198.452961	4245.263954	4300.044144
BCG_0809	0.242475078	0.08587092	0.113698394	4724.595385	5123.674878	6416.62407	4230.400605	5047.432888	4469.513186
BCG_0810	0.266431243	2.59E-06	6.44E-06	4684.16239	4882.393789	5005.371009	3966.832538	4171.080637	3976.004438
BCG_0811c	-0.160989529	0.024967256	0.036494869	858.1903042	802.91858	840.5694307	916.719913	965.3722318	915.3190545
BCG_0812c	-0.77001566	2.83E-25	2.61E-24	581.2242932	554.5409889	559.9833124	991.2644171	933.7206832	966.5322264
BCG_0813c	-0.779500913	9.65E-53	2.64E-51	3386.263273	3303.928854	3235.06283	5833.107443	5626.062761	5580.373442
BCG_0814c	-0.268656982	0.021043279	0.031315252	444.7629374	419.7074395	357.8661933	496.9633604	520.2723298	458.1251015
BCG_0815c	0.067007722	0.724467933	0.763299414	75.81186433	81.10288686	85.60254457	75.43193863	90.00909128	66.11154921
BCG_0816c	-0.013788919	0.83342769	0.858413139	1034.073829	998.5792945	1047.442247	1036.52358	1060.326878	1012.158507
BCG_0817c	0.413043901	1.62E-07	4.49E-07	642.8846095	683.2918218	652.7194024	498.7382296	483.6752268	503.751382
BCG_0818c	0.418147913	0.000153572	0.000308002	2579.625037	2728.098357	2132.930069	1826.34035	1912.940468	1831.569258
BCG_0819c	0.289958536	3.67E-05	7.93E-05	916.8181459	936.7383433	959.4618537	783.6047272	738.8658372	776.577916
BCG_0820	0.663828037	1.81E-13	8.40E-13	2026.70384	1982.965584	1769.119254	1206.023584	1148.357747	1294.296527
BCG_0821	1.244440217	2.20E-18	1.42E-17	15955.87038	16044.17859	21939.21882	7458.887579	7756.607625	7549.75269
BCG_0822	1.201807153	2.18E-23	1.84E-22	11131.20333	11159.75723	14372.90502	5265.149317	5317.460162	5355.035486
BCG_0823	1.186295677	2.88E-19	1.95E-18	3460.053488	3400.238532	4539.312711	1624.005267	1692.368738	1691.896971
BCG_0824	0.374631136	3.43E-08	1.03E-07	4010.953035	4016.620472	4446.576621	3258.659749	3155.263749	3204.082265
BCG_0825c	-0.412525899	5.40E-15	2.82E-14	2375.438416	2495.941343	2491.985186	3275.521006	3213.621292	3309.302055
BCG_0826c	-0.626149395	5.57E-14	2.69E-13	1588.005851	1735.601779	1531.334408	2357.026224	2626.089422	2514.101167
BCG_0827	0.237597129	0.000467808	0.000883091	1220.065603	1212.488159	1150.878655	998.3638937	992.0782259	1050.335599
BCG_0828c	0.759150766	4.34E-14	2.12E-13	1339.342936	1287.508329	1102.132761	716.1596997	729.9638392	758.886093
BCG_0829	0.57969843	3.57E-34	4.78E-33	7365.880738	7411.790073	7706.60686	5002.468683	4935.663357	5103.625369
BCG_0830	0.164786803	0.016071162	0.02437511	3313.483883	3461.065697	3088.82515	2856.651888	2954.474238	2990.84924
BCG_0831c	0.02760784	0.684472857	0.726976413	922.8830951	893.1455416	903.5824149	860.811535	903.0582455	905.0764201
BCG_0832	-0.370990729	0.000153968	0.000308482	1586.995027	1512.56884	1298.305259	1862.725167	1850.626481	1977.759585
BCG_0833	-0.053184115	0.436426831	0.494216798	5540.331045	5320.349378	4882.911813	5420.450367	5458.90302	5459.324127
BCG_0834c	-0.089387326	0.493588552	0.549343203	4019.039634	4027.772119	5335.891945	4687.42941	4714.102517	4833.592281
BCG_0835	0.519326549	0.014548955	0.022237107	21828.7628	21686.91195	36845.95082	18766.5789	18370.75662	18929.31949
BCG_0836	-0.049200926	0.709753293	0.750598303	4870.154164	4652.264348	6325.076905	5537.59173	5346.144378	5510.537299
BCG_0837	-0.110030197	0.280492931	0.332901043	1817.463094	1602.795802	2018.793343	1986.966007	1956.461347	1923.752967
BCG_0838c	0.595632541	3.10E-11	1.21E-10	870.3202025	841.4424512	902.3934907	527.1361359	606.3249776	596.86624
BCG_0839	-0.150761881	0.009501948	0.014879983	3834.058685	3803.725394	3753.433795	4067.112644	4156.243973	4423.886905
BCG_0840	0.579470966	7.83E-15	4.03E-14	2309.7348	2326.639067	2351.692127	1671.039299	1547.958548	1456.31638
BCG_0841	1.264576191	1.55E-201	3.83E-199	7828.838523	7925.779619	7951.525251	3250.672838	3300.663051	3315.820095
BCG_0842c	2.504415108	0	0	8284.720534	8636.443665	8776.638667	1509.526207	1491.579227	1527.083672
BCG_0843c	-0.055479478	0.392642089	0.451361331	930.9696939	922.5453381	941.6279903	962.8665108	991.089115	950.7027005
BCG_0844c	0.047902524	0.487533153	0.544264019	1012.846507	1001.620653	978.4846414	1001.913632	965.3722318	928.3551346
BCG_0845c	0.366208941	6.63E-06	1.56E-05	1613.276473	1601.782016	1429.086925	1180.287981	1255.181724	1170.453766
BCG_0846	0.388746752	0.001929415	0.003330327	311.3340562	308.1909701	261.5633306	234.2827271	204.7459549	234.6494423
BCG_0847c	0.612495866	1.82E-09	6.14E-09	698.4799767	756.28442	638.4523116	480.1021035	458.9474545	431.1217927
BCG_0848c	0.982017981	9.98E-19	6.52E-18	2805.03898	2673.353908	2200.69875	1282.342957	1331.343262	1275.673555
BCG_0849	-0.428051851	0.000161063	0.000322297	391.1892199	342.659697	318.6316937	472.1151924	500.490112	446.02017
BCG_0850c	0.108495408	0.06121457	0.083256029	1538.475433	1573.396005	1501.611303	1415.458143	1417.39591	1447.936042
BCG_0851c	-0.091943904	0.127289387	0.162546983	1504.107388	1439.576242	1461.187879	1610.693748	1532.132774	1551.293535
BCG_0852	0.330144933	6.81E-06	1.60E-05	2320.853873	2219.177742	2060.405691	1760.670191	1694.34696	1797.11676
BCG_0853	0.617206086	1.78E-11	7.13E-11	1260.498598	1293.591045	1244.803669	893.6466142	742.8222808	838.9648709
BCG_0854c	0.751514613	2.11E-21	1.60E-20	1965.043523	2009.324022	1763.174633	1160.76442	1109.782422	1138.794714
BCG_0855	0.085510282	0.154723947	0.193699086	9703.918634	9534.658137	10423.29873	9107.741014	9318.413725	9525.649977
BCG_0856	-0.343627958	0.005404507	0.008762087	888.5150499	880.9801086	1011.77452	1317.84034	1183.965739	1025.194587
BCG_0857	-0.23095632	0.000254446	0.000497189	10202.25529	10236.19811	11191.34378	12558.08663	12514.23102	12044.40689
BCG_0858c	-0.278420308	2.80E-09	9.30E-09	4200.988109	4287.301357	4092.2772	5088.549837	5145.354867	5028.202334
BCG_0859	0.486453786	4.52E-05	9.63E-05	493.2825305	475.4656742	582.5728728	339.8874411	381.7968048	384.5643637
BCG_0860	0.382824659	5.89E-05	0.000124075	9850.488238	9829.669888	11712.09259	7815.636277	7895.08315	8362.6454
BCG_0861	-0.047730809	0.377731181	0.437273922	5543.36352	5430.852062	5828.106576	5841.981789	5659.692531	5861.580313
BCG_0862c	0.11797805	0.201556034	0.245332067	3265.975115	3542.168584	3974.573701	3252.447707	3403.530584	3277.643003
BCG_0863c	1.189325104	7.13E-35	9.92E-34	6299.460513	6163.819402	7484.278029	2883.274925	2940.626686	2921.944245
BCG_0864	-0.186195676	0.101383767	0.132200417	3110.308087	2991.682739	2411.138339	3313.680692	3155.263749	3219.911791
BCG_0865c	-0.093141672	0.302235346	0.356563706	10417.56098	10240.25325	8823.006712	10612.83005	9987.052689	10849.74326
BCG_0866c	0.095705487	0.076825937	0.102790138	10461.02645	10563.65101	10102.28918	9665.049925	9383.695044	10081.54568
BCG_0867c	-0.158612955	0.142228518	0.179305958	13079.06283	13668.87779	11632.43467	12934.35889	15750.60186	14159.04531
BCG_0868c	-0.356945479	0.074790229	0.100270171	1109.885694	1099.957903	663.4197204	1258.382223	1256.170834	1167.66032
BCG_0869c	-0.098860161	0.201082015	0.244854501	799.5624624	749.1879174	719.2991593	827.9764558	794.2560473	808.2369678
BCG_0870	0.322071249	9.60E-10	3.31E-09	6364.153304	6342.245753	6688.887719	5299.759265	5164.147974	5047.756454
BCG_0871	0.336448084	0.00096634	0.00173902	3675.359183	3716.539791	4510.778529	3106.908437	3121.633979	3195.701928
BCG_0872	0.40315031	0.000185927	0.000369888	1803.311546	1816.704666	2209.02122	1419.007881	1544.002104	1443.2803
BCG_0874c	0.910597107	2.35E-98	2.06E-96	4905.533034	4896.586794	4947.113722	2620.594292	2609.274536	2615.596362
BCG_0875c	-0.137294016	0.0484162	0.067214479	7821.762749	7958.220774	8469.896216	8446.602258	9370.836603	8852.429553
BCG_0876c	-0.137639583	0.284015342	0.33657607	32604.15578	33735.75958	24987.62055	32618.54513	33600.09704	34254.16283
BCG_0877c	-0.157803872	0.121563042	0.155934643	55476.08984	56545.94651	45573.84359	57383.29431	59087.50654	59344.89247
BCG_0878c	0.356826273	0.003162127	0.005289401	2114.645602	2024.530813	1602.669862	1483.790605	1511.361445	1490.768877
BCG_0879	-0.409887139	0.007705506	0.012177781	1087.647547	1026.965305	741.8887196	1216.672798	1311.561044	1270.086664
BCG_0880c	-0.171169215	0.111415736	0.144281735	546.856248	595.0924324	475.5696921	593.6937288	630.063639	600.5908343
BCG_0881c	-0.15254368	0.481287218	0.538589456	239.5654913	223.0329389	134.348438	225.4083813	212.658842	227.2002536
BCG_0882	0.129269679	0.179912454	0.221789112	479.1309825	507.906829	444.6576621	433.0680712	459.9365654	418.0857126
BCG_0883	0.305171321	0.000116792	0.000236396	7202.127111	6914.021105	8075.173371	5931.61268	6061.271554	5964.937806
BCG_0884c	-0.194074638	8.83E-05	0.000181732	8556.63242	8359.680064	8083.495841	9359.772433	9492.497242	9750.987934
BCG_0885	-0.170013768	0.095599932	0.125361876	7806.600376	7554.733911	8309.391445	9771.542074	8982.116021	7875.654693
BCG_0886c	0.755175971	6.54E-10	2.30E-09	11274.74046	10712.67757	13650.03909	7650.573447	6947.514914	6514.315468
BCG_0887	0.901703081	1.53E-31	1.91E-30	1596.09245	1672.747042	1532.523333	851.9371893	904.0473564	815.6861564
BCG_0888c	0.607699274	4.10E-13	1.87E-12	1331.256338	1460.86575	1269.771078	894.5340487	859.5373662	912.5256088
BCG_0889c	-0.220424886	0.039738813	0.056094337	573.1376943	579.8856411	486.2700101	644.2774994	673.5845183	595.0039429
BCG_0890	0.02741138	0.686054848	0.728069488	1295.877468	1295.618618	1269.771078	1268.144004	1200.780624	1319.437538
BCG_0891	-0.810194109	0.000489145	0.000918542	4025.104583	4222.419047	2201.887674	6209.379701	6068.19533	6047.810029
BCG_0892c	-0.600257144	0.004178691	0.006879169	1157.394462	1160.785068	669.3643416	1494.43982	1509.383223	1528.01482
BCG_0893	-0.650086396	0.002675051	0.004518652	61.66031632	84.14424512	54.69051459	120.6911018	100.8893111	94.04600662
BCG_0894	0.064179347	0.53308176	0.585870941	562.0186209	524.1274064	461.3026013	485.426711	509.39211	487.9218561
BCG_0895	-0.16170629	0.16509605	0.20603111	599.4191406	624.4922289	485.0810859	646.9398031	622.1507518	645.2859662
BCG_0896c	-0.031704909	0.566167954	0.617765696	2362.297692	2247.563752	2379.037385	2352.589051	2371.887922	2418.192863
BCG_0897	-0.291739885	0.019616174	0.029312975	1549.594507	1436.534884	1149.689731	1703.874379	1726.98762	1635.096907
BCG_0898c	-0.12869079	0.427899045	0.485812968	2011.541467	2058.99954	1377.963183	1995.840353	2010.862446	1952.618573
BCG_0899	1.026695688	2.48E-08	7.55E-08	4610.372176	4750.601598	2955.665636	2021.575955	2008.884224	2015.936676
BCG_0900	0.696704088	0.002002355	0.00344269	4199.977284	4226.474192	2308.890855	2194.625697	2216.597512	2213.340176
BCG_0901	0.734284029	0.00039994	0.000761157	2642.296178	2673.353908	1555.112893	1387.060236	1351.12548	1392.998276
BCG_0902	0.544225946	0.004695932	0.007676305	477.1093328	539.3341976	328.1430875	324.8010534	312.5590423	285.8626142
BCG_0903c	0.076509824	0.497383105	0.552943345	1059.344451	1033.048021	842.9472792	914.0576093	897.1235802	974.9125636
BCG_0904	0.508572005	6.26E-10	2.20E-09	1053.279502	1044.199668	953.5172326	681.5497514	745.7896135	719.7778526
BCG_0905c	1.075487404	1.88E-90	1.35E-88	5252.24596	5329.473453	5473.807156	2458.193765	2553.884326	2606.284876
BCG_0906	0.095729821	0.423519083	0.481670667	351.7670505	389.2938569	312.6870725	346.0994831	333.330371	308.2101801
BCG_0907	0.325467353	6.26E-05	0.000130885	1315.08314	1228.708736	1158.0122	991.2644171	944.600903	1019.607695
BCG_0908	0.180216363	0.125665185	0.160628646	537.7588243	533.2514811	626.5630693	486.3141455	551.9238784	459.0562501
BCG_0909	0.805255206	4.29E-16	2.38E-15	1874.069286	1808.594377	2195.943053	1095.981697	1112.749755	1153.693091
BCG_0910c	-0.252804008	0.000348996	0.000668712	863.2444285	845.4975956	882.1817788	1055.159706	982.187117	1047.542153
BCG_0911	0.135133882	0.560092816	0.611981945	4639.686097	4796.221972	8435.417413	5205.6912	5422.305917	5643.691546
BCG_0912	0.145590344	0.523679276	0.577464923	7277.938975	7162.398696	12828.49244	8136.887592	8241.271962	8271.392839
BCG_0913c	0.851726048	9.15E-44	1.78E-42	5895.13057	5889.083372	6304.865193	3217.837759	3367.922591	3436.86941
BCG_0914c	0.646267169	6.47E-27	6.57E-26	2645.328653	2751.415437	2834.395365	1767.769668	1702.259847	1786.874126
BCG_0915	0.273714175	0.078846887	0.105244612	2834.352901	2831.504538	3915.12749	2644.555025	2867.432479	2411.674823
BCG_0916	0.161452778	0.124386863	0.159046115	4513.33299	4574.202819	5595.077427	4300.507937	4359.011706	4465.788591
BCG_0917	-0.631349369	1.02E-22	8.35E-22	2373.416766	2333.73557	2369.525991	3451.233051	3820.935381	3691.072973
BCG_0918	-1.125534039	7.56E-11	2.88E-10	2676.664223	2696.670988	1761.985709	4989.157165	5438.131691	5145.527055
BCG_0919c	-0.899292069	6.92E-09	2.23E-08	31899.61086	31875.46211	22243.58342	52170.50363	56609.78375	51661.98554
BCG_0920c	0.438989559	1.15E-07	3.24E-07	902.6665979	942.8210598	1034.36408	702.8481812	705.2360669	714.1909611
BCG_0921c	0.391817622	1.44E-05	3.26E-05	5106.687181	5063.861499	5988.611347	4100.835158	3997.98623	4214.378475
BCG_0922c	0.139539029	0.031307083	0.044963389	2749.443613	2791.96688	2535.975383	2480.379629	2395.626583	2459.163401
BCG_0923	-0.462412023	3.66E-13	1.67E-12	3020.344675	2968.365659	2777.327002	4005.879659	3908.96625	4166.889897
BCG_0924c	0.375975543	1.97E-05	4.38E-05	9587.673775	8973.020645	9199.895693	7787.238371	7101.816213	6502.210537
BCG_0925	0.97541691	2.06E-108	2.20E-106	8985.22216	8815.883802	9072.6808	4598.685953	4608.267652	4460.2017
BCG_0926c	0.815269116	2.80E-50	7.24E-49	3432.761217	3563.458092	3664.264477	2016.251348	2005.916891	2034.559648
BCG_0927c	0.468863668	9.45E-06	2.19E-05	1861.939388	1846.104462	2276.789901	1418.120446	1441.134571	1462.83442
BCG_0928c	0.395584859	3.97E-05	8.52E-05	6161.988332	6213.49492	7405.80903	4907.513184	4945.554466	5181.84185
BCG_0929	0.937851038	1.72E-20	1.25E-19	6278.233191	5925.579672	7333.284652	3519.565513	3382.759255	3294.403677
BCG_0930c	0.333804998	0.000116212	0.000235464	1746.705354	1660.581609	1951.024662	1442.08118	1440.145461	1366.926116
BCG_0931c	-0.42520066	1.42E-05	3.22E-05	577.1809937	638.6852341	537.393752	750.769648	778.430273	827.7910879
BCG_0932	-1.110748256	4.85E-32	6.16E-31	446.7845871	467.3553856	394.7228444	982.3900714	908.0038	940.4600662
BCG_0933	-0.773026175	5.08E-11	1.96E-10	877.3959765	868.8146755	678.8757354	1385.285367	1413.439466	1350.165442
BCG_0934	-0.85820757	3.51E-14	1.72E-13	552.9211971	561.6374915	451.7912075	890.9843104	999.9911131	953.4961463
BCG_0935c	-0.641468525	6.52E-14	3.13E-13	2603.884833	2741.277576	2350.503203	3792.007927	4069.202215	4148.266926
BCG_0936c	0.564733383	1.97E-26	1.94E-25	5233.040288	5398.410907	5523.741973	3605.646667	3567.722992	3746.941887
BCG_0937	0.70436027	0.007918757	0.012489824	7876.347291	7993.703287	3774.834431	4058.238298	4123.603314	3875.440391
BCG_0938	0.986074168	0.00073017	0.001333134	4611.383001	4505.265365	1965.291752	1891.123073	1845.680927	1858.572566
BCG_0939c	0.66366118	2.76E-05	6.05E-05	509.4557283	529.1963368	367.3775871	290.1911051	304.6461551	294.2429514
BCG_0940	0.17034943	0.000557096	0.001036293	2407.784811	2447.279611	2457.506384	2163.565487	2187.913296	2146.297478
BCG_0941c	-0.197115781	0.078617301	0.104973625	2851.536924	2836.573468	3556.072372	3446.795878	3477.713901	3669.656555
BCG_0942c	-0.74753544	9.54E-11	3.61E-10	1723.456382	1757.905073	2213.776917	3210.738282	3195.817296	3150.075647
BCG_0943c	-1.354014714	1.47E-23	1.25E-22	1364.613558	1400.038584	1014.152368	3191.214721	3299.67394	3175.216659
BCG_0944	-0.792643087	8.20E-30	9.61E-29	2757.530212	2844.683757	3056.724196	5222.552457	4884.229591	4886.66775
BCG_0945c	-0.618733837	1.98E-21	1.51E-20	1222.087253	1209.4468	1249.559366	1972.767054	1840.735372	1836.225
BCG_0946	-0.650768908	2.20E-11	8.77E-11	389.1675702	448.0934499	375.7000567	640.7277611	630.063639	635.9744804
BCG_0947	-0.483616018	1.16E-05	2.65E-05	534.7263497	622.4646567	506.4817221	804.0157224	723.040063	800.7877791
BCG_0948	-0.253643213	6.14E-05	0.000128814	4131.241193	4417.065976	4498.889287	4996.256641	5323.394827	5233.98617
BCG_0949c	0.643729805	3.58E-09	1.18E-08	3929.076222	3980.124173	4917.390616	2700.463403	2792.260052	2715.22926
BCG_0950c	1.01057197	8.75E-12	3.58E-11	3807.777239	3829.070046	5253.856173	2176.877006	2213.630179	2006.625191
BCG_0951	0.244943902	0.000193214	0.000382651	1296.888292	1261.149891	1287.604941	1045.397926	1073.185319	1126.689782
BCG_0952	-0.120498925	0.293911828	0.34778246	234.511367	215.9364363	204.4949676	246.7068111	232.4410599	233.7182937
BCG_0953	-0.062857865	0.430166034	0.488196781	938.0454679	929.6418407	1007.018823	1060.484314	962.4048991	976.7748608
BCG_0954c	0.451437511	5.29E-07	1.41E-06	5585.818164	5615.361129	6598.529477	4233.950344	4341.20771	4439.716431
BCG_0955c	0.535857312	0.000339776	0.000651361	4472.899995	4628.947268	6344.099692	3425.497449	3608.276539	3618.443383
BCG_0956c	-0.259128174	0.003223886	0.005383589	2040.855388	2083.330406	1761.985709	2297.568107	2334.301708	2416.330566
BCG_0957	-0.228339647	0.012754552	0.019654147	3628.861239	3475.258702	4202.847154	4391.026263	4492.541677	4358.706505
BCG_0958	-0.124200615	0.065166162	0.088177572	3038.539522	2979.517306	3280.241951	3326.104776	3300.663051	3503.912108
BCG_0959	-0.349726926	4.76E-05	0.000101168	2506.845647	2492.899985	2131.741145	3000.416288	3072.178434	3019.714846
BCG_0960	-0.485228037	4.86E-20	3.41E-19	2900.056517	2954.172654	2827.261819	4050.251387	3945.563353	4158.50956
BCG_0961	-0.776975566	2.51E-09	8.36E-09	873.352677	902.2696164	668.1754174	1412.795839	1440.145461	1338.991659
BCG_0962	-0.466104029	7.92E-10	2.76E-09	1017.900632	1085.764898	1158.0122	1527.274899	1461.9059	1512.185295
BCG_0963	-0.513944221	1.68E-10	6.22E-10	581.2242932	536.2928394	533.8269793	812.8900681	767.5500532	778.4402132
BCG_0964	-0.290147963	0.000481942	0.000906307	703.5341009	761.3533504	803.7127796	905.1832636	908.0038	958.1518892
BCG_0965c	0.515904293	1.08E-11	4.37E-11	952.1970159	969.179498	1033.175156	694.86127	707.2142887	662.9777892
BCG_0966c	0.450412958	1.82E-11	7.28E-11	1961.000224	1879.559403	2034.249358	1409.246101	1397.613692	1490.768877
BCG_0967c	0.329838164	6.33E-05	0.000132359	706.5665755	639.6990201	653.9083266	539.5602199	522.2505516	529.8235422
BCG_0968c	0.646116751	7.33E-09	2.36E-08	291.117559	310.2185423	325.7652391	204.9973862	186.9419588	199.2657962
BCG_0969	0.07497546	0.422957662	0.481170665	1988.292495	1986.006942	1662.116074	1773.094275	1792.268939	1788.736423
BCG_0970	0.303211879	0.016330598	0.024702218	746.9995698	802.91858	984.4292626	683.3246206	715.1271758	653.6663034
BCG_0971	0.314747791	5.61E-05	0.000118357	1716.380608	1831.911457	1587.213847	1396.822017	1372.88592	1361.339224
BCG_0972c	-0.65454817	7.75E-14	3.70E-13	1442.447072	1503.444765	1279.282472	2153.803707	2323.421488	2178.887678
BCG_0973	-0.540954986	5.79E-06	1.37E-05	628.7330615	603.2027211	536.2048278	961.0916417	774.4738294	838.0337223
BCG_0974	-0.093717741	0.260914619	0.311819014	9352.151583	9721.194777	11071.26243	10768.1311	10739.76608	10656.06435
BCG_0975c	-0.374585856	2.81E-08	8.48E-08	3607.633917	3605.023321	4007.86358	4776.172867	4885.218702	4881.080858
BCG_0976c	-0.86847282	2.14E-50	5.60E-49	1462.663569	1425.383237	1455.243258	2672.065497	2550.916994	2704.986626
BCG_0977c	-0.777773849	6.10E-22	4.77E-21	1508.150688	1438.562456	1685.894558	2665.853455	2666.642968	2604.422579
BCG_0978c	-0.387116485	4.21E-06	1.02E-05	2216.738913	2184.709015	2534.786459	2972.905817	2961.398014	3132.383824
BCG_0979c	-0.407257355	4.32E-05	9.22E-05	1905.404857	1816.704666	2207.832295	2729.748744	2481.679231	2648.186563
BCG_0980	-0.189057407	0.299707663	0.353792942	17760.19275	17311.4112	27024.24775	24085.86172	23966.15694	22735.85489
BCG_0981	0.125629012	0.529883141	0.582841952	5561.558367	5402.466051	8915.742802	6233.340435	5988.077348	5998.459155
BCG_0982	0.17998351	0.404453464	0.462709425	4336.438639	4457.617419	7500.922968	4875.565539	4852.578042	4653.880605
BCG_0983c	0.067397529	0.767075136	0.800294128	5111.741305	5392.32819	9285.498238	6165.895407	6325.364162	6393.266153
BCG_0984c	-0.103416118	0.205882699	0.250290014	6374.261553	6388.879913	7373.708076	7347.958257	7202.705525	7078.591508
BCG_0985c	-0.118412382	0.013112257	0.020173881	15119.91822	14810.40093	15775.83561	16553.31707	16719.93054	16338.86414
BCG_0986	-0.603104601	0.001035765	0.001855081	508.4449034	452.1485943	309.1202998	624.7539388	677.5409619	629.4564403
BCG_0987	-0.704221873	3.50E-10	1.27E-09	769.2377167	693.4296827	620.6184481	1073.795832	1229.46484	1095.030731
BCG_0988	-0.46458252	6.51E-16	3.56E-15	1945.837851	1862.32504	1889.200602	2534.513138	2651.806305	2677.052169
BCG_0989	-0.425632835	0.000191814	0.00038045	1441.436247	1501.417193	1857.099648	2147.591665	2130.544864	2164.920449
BCG_0990	-0.124711052	0.220932345	0.267188152	816.746485	900.2420442	1018.908065	1001.026197	1005.925778	973.0502665
BCG_0991c	0.776269482	3.89E-31	4.81E-30	1479.847592	1479.113899	1421.953379	886.5471376	844.7007028	826.8599394
BCG_0992	1.226120479	3.06E-54	8.81E-53	6972.669868	6961.669051	7959.847721	3058.98697	3172.078635	3126.796933
BCG_0993	1.02180436	5.67E-36	8.12E-35	10421.60428	10355.82487	11929.66573	5464.822095	5195.799522	5445.356898
BCG_0994c	0.228164894	0.054110661	0.07441393	1594.070801	1604.823374	1997.392707	1490.002647	1384.755251	1558.742724
BCG_0995c	0.328749143	7.67E-06	1.79E-05	1439.414597	1510.541268	1614.559105	1180.287981	1236.388617	1216.080046
BCG_0996	0.483167369	5.12E-08	1.50E-07	1003.749084	983.3725032	1115.210928	698.4110083	770.5173858	749.5746072
BCG_0997c	-0.551696421	0.004214095	0.006931678	206.208271	193.6331424	137.9152107	298.1780162	221.5608401	270.0330883
BCG_0998	-0.446984396	0.029265049	0.042153192	193.0675478	206.8123615	126.0259684	214.7591665	270.0272739	234.6494423
BCG_0999	0.07464195	0.180979082	0.222964875	1602.157399	1563.258144	1607.425559	1529.937202	1490.590116	1510.322997
BCG_1000c	0.523453948	2.63E-18	1.68E-17	2644.317828	2717.960496	2736.903578	1796.167574	1940.635573	1898.611955
BCG_1001c	-0.038559562	0.62728917	0.674950848	669.1660558	651.8644532	655.0972508	714.3848306	666.660742	648.0794119
BCG_1002c	0.056912355	0.491789376	0.547958213	1700.207411	1614.961235	1840.454708	1559.222543	1709.183624	1686.310079
BCG_1003	0.368250667	5.24E-05	0.00011097	5440.259384	5252.425711	6216.8848	4461.133594	4141.40731	4494.654197
BCG_1004c	-2.190263909	1.18E-71	5.69E-70	1101.799095	1140.509347	915.4716572	4391.026263	5318.449273	4712.542965
BCG_1005	-0.749998021	4.95E-41	8.61E-40	5652.532604	5702.546733	5297.84637	9189.384995	9566.680559	9257.479186
BCG_1006	-0.566403677	1.71E-15	9.20E-15	3482.291635	3596.913032	3873.515142	5299.759265	5659.692531	5256.333736
BCG_1007c	-0.569211852	6.35E-09	2.05E-08	268.8794121	287.9152484	299.608906	436.6178095	424.3285732	407.8430782
BCG_1008	0.307836878	1.17E-05	2.68E-05	15231.10896	15135.82626	17003.99434	12575.83532	12654.68477	13035.14898
BCG_1009	0.206905529	9.98E-06	2.31E-05	5995.202231	6031.013424	5990.989196	5187.055074	5068.204217	5354.104337
BCG_1010	-0.197101278	0.012766715	0.01966522	1139.199615	1132.399058	1012.963444	1212.235626	1289.800605	1267.293218
BCG_1011	-0.480406168	7.01E-07	1.85E-06	4151.45769	3975.055242	3380.111586	5379.628376	5199.755966	5477.947098
BCG_1012	0.782840468	1.27E-42	2.32E-41	7457.8658	7318.521753	6847.014642	4212.651914	4202.732185	4154.784966
BCG_1013	1.069729823	6.99E-162	1.32E-159	10895.68114	10669.08477	10841.80005	5136.471304	5107.768653	5193.946781
BCG_1013A	0.243225554	0.089444507	0.117995074	994.65166	888.0766112	695.5206747	745.4450406	709.1925104	725.3647441
BCG_1014	0.030886834	0.680631485	0.72367465	1186.708383	1284.466971	1182.979609	1166.089028	1160.227078	1251.463692
BCG_1015	-0.450486984	4.60E-10	1.64E-09	713.6423495	705.5951157	682.4425081	985.0523751	966.3613427	921.8370946
BCG_1016c	-0.680351419	9.81E-12	3.99E-11	348.7345759	385.2387126	321.0095421	571.5078645	575.6625399	546.5842167
BCG_1017c	-0.71666947	7.84E-10	2.73E-09	272.9227116	314.2736866	247.2962399	438.3926786	468.8385634	467.4365873
BCG_1018c	-0.730025223	1.24E-12	5.40E-12	306.2799319	286.9014623	341.2212541	504.9502716	502.4683338	539.135028
BCG_1019c	-0.069928306	0.577837984	0.627553016	1209.957355	1126.316341	1502.800227	1297.429344	1342.223482	1387.411385
BCG_1020c	0.240824394	0.024429757	0.035841801	2009.519817	1928.221135	2400.438021	1718.073332	1861.506701	1782.218383
BCG_1021	-0.965972478	3.84E-26	3.76E-25	861.2227787	757.2982061	739.5108712	1493.552385	1621.152754	1495.42462
BCG_1022	-0.500555902	6.21E-20	4.33E-19	1761.867727	1810.621949	1811.920527	2604.620469	2483.657453	2527.137247
BCG_1023	-0.477018775	6.78E-13	3.03E-12	6801.840467	6665.643514	6093.23668	9137.026355	8853.531605	9239.787363
BCG_1024	-0.680774654	1.40E-13	6.59E-13	1495.009965	1540.95485	1274.526775	2333.06549	2310.563047	2271.071387
BCG_1025c	-0.704037396	3.75E-10	1.35E-09	2622.079681	2615.568101	2060.405691	3981.918925	3969.302015	3942.483089
BCG_1026c	-0.725032167	9.09E-13	4.00E-12	3232.617895	3180.246951	2618.011155	4858.704283	5101.833987	4972.333419
BCG_1027c	-0.047152679	0.441932196	0.499306293	4203.009758	4312.646009	4019.752822	4148.756625	4468.803016	4338.221236
BCG_1028c	0.129950097	0.122814338	0.157340937	1605.189874	1542.982423	1388.663501	1336.476466	1370.907698	1441.418002
BCG_1029c	0.156377378	0.024302526	0.035668381	1282.736744	1269.260179	1175.846064	1120.829865	1090.989315	1135.070119
BCG_1030c	-0.245800921	6.07E-05	0.000127339	1677.969264	1706.201982	1671.627468	1908.871765	2034.601107	2053.18262
BCG_1031	-0.463048361	2.05E-05	4.56E-05	1783.095049	1675.7884	1506.367	2475.942456	2316.497712	2054.113768
BCG_1032c	-0.155704425	0.230711735	0.278248494	426.5680899	422.7487978	335.2766329	474.7774961	436.1979039	410.6365239
BCG_1033c	-0.185629489	0.391134483	0.450021066	84.90928804	97.32346424	60.63513574	96.73036837	100.8893111	80.07877791
BCG_1034	-0.904082457	1.57E-59	5.41E-58	1430.317174	1419.30052	1443.354015	2641.892721	2755.662949	2636.081631
BCG_1035c	-0.74182637	4.92E-38	7.90E-37	4605.318052	4789.125469	4370.48547	7559.167686	7747.705627	7718.290583
BCG_1036	2.648855498	7.90E-260	2.40E-257	13425.77576	13874.67637	15237.25293	2187.52622	2353.094815	2242.205782
BCG_1037	2.584553727	7.21E-139	1.14E-136	26855.59482	26803.49032	32878.51066	4766.411087	4772.46006	4887.598898
BCG_1038	2.414304996	0	0	47401.62088	47498.91948	50509.06807	8935.578707	9147.297541	9195.092231
BCG_1039	1.924385757	0	0	22442.33349	21658.52594	21558.76307	5739.039378	5670.572751	5888.583622
BCG_1040c	1.46815425	2.52E-45	5.15E-44	10934.09249	10957.00002	9114.293148	3839.041959	3476.72479	3891.269917
BCG_1041	0.093822948	0.616584848	0.665244876	1063.38775	998.5792945	647.9637054	847.5000164	856.5700335	837.1025737
BCG_1042	-0.542889762	4.06E-14	1.99E-13	1032.05218	1037.103166	999.8852776	1537.924114	1403.548358	1529.877118
BCG_1043	-0.857013242	1.80E-13	8.37E-13	257.7603387	276.7636014	328.1430875	527.1361359	534.1198823	497.2333419
BCG_1044c	-0.104890035	0.458367005	0.515809752	1071.474349	1117.192267	1482.588515	1272.581176	1361.016589	1311.98835
BCG_1045c	-0.324321875	9.48E-07	2.48E-06	2191.468291	2222.2191	2242.311098	2795.418902	2620.154756	2916.357354
BCG_1046c	-0.358492347	1.39E-13	6.54E-13	2250.096133	2258.715399	2260.144962	2940.958172	2870.399812	2866.07533
BCG_1047c	0.464399211	3.00E-11	1.18E-10	2219.771387	2112.730203	1974.803146	1524.612595	1534.110995	1514.97874
BCG_1048	-0.439482102	6.02E-05	0.000126484	1376.743456	1457.824391	1134.233716	1786.405794	1809.083824	1790.59872
BCG_1049	0.115559878	0.135110875	0.171481872	4931.814481	4849.952634	4395.452879	4603.123126	4223.503514	4260.935904
BCG_1050	-0.134418409	0.093040357	0.122370989	702.5232761	714.7191905	640.8301601	741.0078678	772.4956076	748.6434586
BCG_1051	0.385432767	1.75E-05	3.91E-05	4092.829849	4067.309776	4793.742496	3278.18331	3235.381732	3400.554615
BCG_1052	-0.607426208	0.000854615	0.001547472	772.2701913	768.449853	487.4589344	1036.52358	1026.697107	1029.85033
BCG_1053	2.604015127	1.11E-213	3.12E-211	13532.92319	14048.03379	15842.41537	2340.164967	2361.996813	2439.609281
BCG_1054	2.643336845	0	0	16035.72554	16383.79693	16663.96201	2645.44246	2568.72099	2640.737374
BCG_1055	1.405474057	2.09E-183	4.14E-181	9475.472216	9216.329306	9581.540371	3527.552424	3490.572342	3653.827029
BCG_1056	0.171871775	0.033875136	0.04835284	2548.289466	2259.729185	2637.033943	2205.274912	2175.054854	2226.376256
BCG_1057c	-0.003081137	0.980812787	0.984419893	3464.096787	3375.907666	4492.944666	3752.073371	3724.002513	3878.233837
BCG_1058	-0.14673929	0.012528813	0.01932891	2073.201783	2146.185144	2149.575008	2407.609994	2257.151058	2383.740366
BCG_1059c	0.055060746	0.379782338	0.439250946	4112.035521	4061.22706	4462.032636	3987.243533	4049.419997	4122.194765
BCG_1060	-0.121879947	0.174088703	0.215551384	676.2418298	700.5261853	657.4750993	705.5104849	707.2142887	801.7189277
BCG_1061c	0.028721375	0.630994612	0.678199051	6041.700174	5918.483169	6407.112676	6201.39279	5866.416708	5933.278754
BCG_1062c	0.784447258	1.87E-41	3.30E-40	5963.86666	6020.875564	6265.630693	3655.343003	3553.875439	3384.72509
BCG_1063	-0.52752532	6.41E-12	2.64E-11	6183.215654	6552.099473	5624.800533	8975.513263	8670.54609	8823.563947
BCG_1064c	-0.085897348	0.314576929	0.369964296	2806.049805	2827.449393	3279.053027	3155.717339	3090.971541	3208.738008
BCG_1065	-0.813632268	1.06E-12	4.64E-12	1003.749084	965.1243537	775.1785981	1624.892702	1566.751655	1636.028056
BCG_1066	-0.917576849	1.70E-24	1.50E-23	7631.727675	7970.386207	6603.285174	14193.62855	13652.69766	14104.10755
BCG_1067	-0.783029434	6.59E-18	4.10E-17	5426.107836	5364.955966	4535.745938	8888.544675	8589.438997	8900.84928
BCG_1068	-1.253227313	1.55E-77	8.17E-76	1008.803208	967.1519259	904.7713392	2279.819416	2315.508601	2278.520576
BCG_1069	-0.869777933	7.52E-14	3.60E-13	194.0783727	184.5090676	177.1497103	358.5235672	345.1997017	312.865923
BCG_1070	-1.280482777	1.26E-131	1.92E-129	3233.62872	3276.556629	3364.655571	7729.555124	8070.155778	8184.796021
BCG_1071c	-1.165945636	1.42E-24	1.26E-23	1164.470236	1107.054406	897.6377938	2450.206854	2297.704605	2368.841988
BCG_1072c	-1.11121091	3.83E-25	3.49E-24	3092.11324	3202.550245	2518.14152	6291.023682	6332.287938	6421.20061
BCG_1073c	-0.499710571	2.41E-11	9.51E-11	2088.364156	2012.36538	1830.943314	2844.227804	2712.142069	2834.416279
BCG_1074c	-0.55217929	1.28E-13	6.02E-13	4898.45726	5014.18598	4358.596228	6913.115317	6988.068461	7030.171782
BCG_1075c	-0.121221219	0.039450625	0.055787194	5572.67744	5652.871214	6059.946801	6149.034151	6247.224402	6400.715341
BCG_1076	0.665686199	2.46E-09	8.19E-09	2286.485828	2419.907387	2862.929546	1686.125687	1580.599207	1502.873809
BCG_1077	0.478652961	0.000223879	0.000440073	11764.99052	11778.16674	15528.53937	9239.081331	9129.493545	9669.046858
BCG_1078	0.449120585	1.90E-10	6.98E-10	2700.92402	2879.152484	3051.968499	2092.570721	2147.359749	2081.117077
BCG_1079	0.264991455	1.00E-06	2.60E-06	2499.769873	2368.204296	2449.183914	2007.377002	2051.415993	2030.835054
BCG_1080	-0.097542825	0.17419271	0.215596101	4240.410278	3895.979928	4017.374974	4588.036738	4133.494423	4281.421172
BCG_1081	-0.085683971	0.185575474	0.228058693	1534.432134	1485.196616	1626.448347	1617.793225	1645.880526	1663.962513
BCG_1082	-0.167435959	0.113967982	0.147200882	908.7315471	786.6980026	989.1849595	969.0785528	1031.642662	1012.158507
BCG_1083	-0.07734224	0.481336211	0.538589456	1387.86253	1352.390638	1687.083483	1598.269664	1483.66634	1585.746032
BCG_1084c	0.592277965	4.29E-13	1.94E-12	651.9820332	658.9609558	638.4523116	428.6308984	451.0345673	414.3611183
BCG_1085c	0.665709553	1.64E-09	5.57E-09	4981.344899	5136.854097	6322.699056	3427.272318	3473.757457	3461.079273
BCG_1086	-0.487263153	0.018415242	0.027622862	95.01753662	81.10288686	70.14652958	121.5785364	91.98731307	132.2230984
BCG_1087	-0.246549023	0.036824821	0.05222357	1367.646032	1282.439399	1039.119777	1496.214689	1442.123682	1441.418002
BCG_1088	0.002372458	0.977155763	0.981534511	1242.30375	1181.06079	1097.377064	1231.759186	1118.68442	1165.798023
BCG_1089	-0.322655108	0.00335359	0.005586018	578.1918186	649.836881	508.8595705	731.2460875	705.2360669	738.4008242
BCG_1090c	0.032187961	0.737586126	0.773408382	1266.563547	1168.895357	1033.175156	1151.890075	1121.651753	1121.102891
BCG_1091c	-0.149554344	0.266320979	0.317561441	290.1067342	295.011751	370.9443598	339.0000066	337.2868146	381.7709179
BCG_1092c	-1.223670719	8.28E-15	4.25E-14	183.9701241	145.9851964	127.2148926	331.0130954	385.7532484	354.7676091
BCG_1093c	-0.880337249	1.18E-25	1.12E-24	533.7155249	540.3479837	607.5402816	1014.337716	1014.827776	1061.509382
BCG_1094c	-1.00366727	1.47E-25	1.37E-24	303.2474573	272.7084571	281.7750426	598.1309016	571.7060963	550.308811
BCG_1095c	-0.09233488	0.674933786	0.718196441	5592.893938	5643.74714	9738.478369	7426.939934	7445.037693	7487.365735
BCG_1096c	-0.23269133	0.231241696	0.278802545	5885.022321	5884.014442	9429.358069	8371.170319	8351.063272	8183.864873
BCG_1097c	-0.848732626	1.59E-42	2.90E-41	819.7789596	793.7945052	795.39031	1446.518353	1439.15635	1453.522934
BCG_1098c	-0.629304632	8.51E-10	2.95E-09	489.2392311	404.5006482	486.2700101	693.9738354	723.040063	716.0532583
BCG_1100c	0.179103476	0.013867861	0.021303234	1841.722891	1740.670709	1683.51671	1556.56024	1618.185421	1478.663946
BCG_1101c	0.120347756	0.146742582	0.184584508	5918.379542	6032.027211	6905.271929	5691.117911	5931.698027	5720.976878
BCG_1102	-0.104398779	0.360257122	0.418763133	638.8413101	729.9259818	831.0580369	779.1675544	799.2016017	784.0271047
BCG_1103	-0.196255415	0.118585744	0.152517017	1453.566145	1476.072541	1904.656617	1793.50527	1840.735372	1901.405401
BCG_1104c	-0.424810764	2.39E-11	9.45E-11	6348.990931	6523.713462	5899.44203	8626.751476	8369.856379	8207.143587
BCG_1105	-0.49965912	4.74E-08	1.39E-07	643.8954343	602.188935	561.1722366	905.1832636	827.8858176	824.0664936
BCG_1106c	-0.069762343	0.465777511	0.523254747	955.2294905	1008.717155	833.4358854	1007.238239	953.5029011	977.7060094
BCG_1107	0.155969816	0.241830455	0.290328814	786.4217393	671.1263888	583.761797	635.4031537	565.7714309	632.2498861
BCG_1108	0.335213334	0.000153811	0.000308325	1015.878982	1047.241027	915.4716572	812.8900681	743.8113917	805.443522
BCG_1109c	0.0749423	0.557743913	0.609921451	532.7047	487.6311073	423.2570259	429.5183329	435.208793	507.4759763
BCG_1110	0.797325562	1.54E-26	1.53E-25	1936.740427	2014.392952	2185.242735	1151.890075	1201.769735	1176.040657
BCG_1111c	0.563960644	0.002211019	0.003780067	1435.371298	1512.56884	2261.333886	1171.413635	1220.562842	1130.414377
BCG_1112	0.61083713	1.19E-20	8.74E-20	3362.003477	3296.832351	3128.05965	2162.678052	2209.673735	2038.284242
BCG_1113	0.460334285	4.59E-06	1.10E-05	687.3609032	669.0988166	618.2405997	463.2408467	525.2178843	448.8136157
BCG_1114	0.599433349	7.41E-12	3.05E-11	3131.535409	3218.770822	2744.037123	2052.636165	2032.622886	1919.097224
BCG_1115	2.03407086	1.60E-81	9.57E-80	43820.26841	43262.30743	34953.18344	9854.073489	10064.20334	9879.486438
BCG_1116	1.666755584	1.00E-28	1.13E-27	6695.703857	6533.851323	4673.661149	1906.209461	1864.474034	1868.815201
BCG_1117	1.234790393	1.43E-61	5.24E-60	4123.154594	4110.902578	4521.478847	1899.109984	1742.813394	1775.700343
BCG_1118	-0.145153289	0.018028441	0.027063211	1895.296608	1879.559403	1948.646813	2154.691141	2159.22908	2014.074379
BCG_1119	0.254143338	0.001832183	0.003173589	1662.806891	1702.146838	1470.699273	1373.748718	1347.169037	1336.198213
BCG_1120	0.460836886	1.21E-11	4.91E-11	1322.158914	1324.004628	1389.852425	1006.350805	936.6880159	987.0174952
BCG_1121c	0.523091875	3.23E-05	7.06E-05	2017.606416	2137.061069	2690.535533	1561.884847	1576.642764	1622.991976
BCG_1122c	0.603038537	8.66E-09	2.77E-08	435.6655137	447.0796638	489.8367828	277.7670211	314.537264	311.0036258
BCG_1123	0.284970032	7.37E-09	2.36E-08	3818.896312	3833.12519	3689.231886	3112.233045	3047.450662	3150.075647
BCG_1124	0.047849001	0.675348976	0.718444751	1745.694529	1731.546635	1375.585334	1521.950291	1559.827879	1615.542787
BCG_1125c	-0.029457275	0.87948624	0.897662138	2307.71315	2170.51601	1505.178075	2396.073345	1962.396012	1749.628182
BCG_1126c	0.461243382	0.00836581	0.013152931	1782.084224	1752.836142	1603.858787	1549.460763	1213.639066	969.3256722
BCG_1127c	0.129052686	0.005086823	0.00827761	3734.997849	3736.815512	3684.476189	3388.225197	3349.129484	3464.803868
BCG_1128c	-0.059952155	0.46235442	0.519852679	2239.987885	2199.915806	1945.080041	2302.00528	2172.087522	2184.47457
BCG_1129c	-0.024996593	0.737397469	0.773408382	2695.869895	2614.554315	2365.959218	2592.196385	2550.916994	2670.534128
BCG_1130	1.736467776	6.10E-65	2.57E-63	113879.5285	110384.0704	136300.6516	36367.06877	37050.11584	34788.64211
BCG_1131	1.36889552	2.44E-261	8.04E-259	35468.83343	34612.68454	35890.05574	13570.64948	13850.51984	13609.66765
BCG_1132c	-0.050885696	0.281081747	0.333499694	6123.576988	5938.758891	5930.35406	6054.078651	6269.973952	6316.911969
BCG_1133c	0.805431175	5.46E-07	1.45E-06	760.140293	728.9121957	1049.820095	463.2408467	481.697005	506.5448277
BCG_1134	0.579760774	1.90E-12	8.14E-12	711.6206998	741.0776287	751.4001135	516.486921	466.8603416	489.7841533
BCG_1135	-0.501907553	2.41E-12	1.03E-11	3312.473059	3438.762403	3707.06575	4792.14669	5148.322199	4866.182481
BCG_1136	-1.075017499	2.22E-32	2.86E-31	5053.113464	4947.276099	5930.35406	11371.58661	11192.77887	10990.34669
BCG_1137	-0.920252966	2.86E-57	9.25E-56	5625.240333	5320.349378	5616.478063	10734.40858	10029.58446	10575.05443
BCG_1138c	0.033336038	0.448117947	0.505427921	16068.07194	15737.00141	15810.31441	15156.49506	15945.45671	15428.20083
BCG_1139c	-0.282645169	0.00020571	0.000406178	1135.156315	1279.39804	1184.168533	1419.895315	1506.41589	1452.591785
BCG_1140	0.508201239	1.86E-21	1.42E-20	5180.477396	5213.901839	5431.005883	3595.884886	3802.142274	3728.318916
BCG_1141	0.608237167	3.76E-06	9.16E-06	877.3959765	914.4350494	1162.767897	614.9921585	659.7369658	662.0466406
BCG_1142	0.402405371	0.002663187	0.004502461	6298.449688	6283.44616	8394.993989	5478.133614	5194.810411	5195.809078
BCG_1143c	0.183344074	0.002428109	0.004124446	2471.466777	2622.664604	2682.213063	2317.979102	2285.835274	2242.205782
BCG_1144	0.984017971	3.32E-20	2.36E-19	4636.653622	4534.665162	5661.657184	2492.803713	2541.025885	2463.819144
BCG_1145	-0.527848321	0.001306797	0.00230704	1368.656857	1275.342896	1425.520152	2346.377009	1989.102006	1530.808266
BCG_1146	-1.035769487	7.18E-05	0.000149097	284.041785	359.8940605	160.5047711	535.123047	566.7605418	550.308811
BCG_1147	-0.647870028	0.000229084	0.000449857	72.77938975	77.04774252	66.57975689	122.465971	117.7041963	99.6328981
BCG_1148	-0.780145104	0.000789582	0.001437622	71.7685649	82.11667295	42.80127229	114.4790598	117.7041963	108.0132353
BCG_1149	-0.887779365	0.010916244	0.016980346	68.73609032	46.63415995	22.58956037	91.40576093	75.17242789	90.32141229
BCG_1150	-0.936905969	3.76E-05	8.10E-05	154.6562032	205.7985754	108.1921049	267.1178062	312.5590423	320.3151116
BCG_1151	-0.173225253	0.169508526	0.210938011	2592.76576	2462.486402	2647.734261	3368.701636	2824.900711	2490.822452
BCG_1152c	-0.57111053	4.67E-06	1.12E-05	1083.604247	1009.730941	809.6574007	1501.539296	1430.254352	1384.617939
BCG_1153	0.449986909	1.86E-12	7.97E-12	17220.41228	17492.87891	19072.7225	12935.24632	13009.77558	13426.23138
BCG_1154	-1.107780794	3.39E-16	1.88E-15	34253.82195	34386.61024	25205.19368	66165.34683	68764.96752	67325.76695
BCG_1155	-1.090489164	1.03E-22	8.43E-22	17848.13451	17265.79083	13884.25716	34964.92214	34677.23881	34703.90759
BCG_1156	-0.616169253	6.00E-21	4.46E-20	3352.906053	3541.154798	3166.105225	5060.15193	5104.80132	5260.05833
BCG_1157c	-0.500477519	3.82E-12	1.60E-11	3441.85864	3363.742233	3784.345825	4823.2069	5034.574447	5119.454895
BCG_1158c	-0.687512211	2.69E-25	2.48E-24	3330.667906	3363.742233	3689.231886	5455.94775	5698.267856	5563.612768
BCG_1159c	-0.720052851	1.65E-09	5.58E-09	1950.891975	1975.869081	2527.652913	3549.738289	3538.049665	3539.295754
BCG_1160	0.097956307	0.39457176	0.452920693	1613.276473	1488.237974	1935.568647	1582.295842	1527.187219	1594.12637
BCG_1161c	0.004510517	0.949918842	0.958096879	1030.03053	1013.786086	1115.210928	1069.358659	1036.588216	1040.092964
BCG_1162c	0.107199488	0.182114255	0.224223565	1053.279502	1123.274983	1202.002397	1029.424104	1082.087317	1023.33229
BCG_1163c	-0.005643331	0.960750147	0.967114352	855.1578296	862.731959	1080.732125	936.2434736	932.7315723	937.6666204
BCG_1164	0.285408369	0.000125547	0.000253209	1458.62027	1335.156275	1303.060956	1110.18065	1144.401303	1108.997959
BCG_1165	-0.109137665	0.437642536	0.495370871	418.4814911	373.0732796	298.4199818	382.4843006	405.5354662	390.1512552
BCG_1166c	-0.522373214	2.43E-17	1.47E-16	2335.005421	2324.611495	2132.930069	3252.447707	3262.087726	3246.9151
BCG_1167c	-0.309426384	0.000836044	0.00151593	936.0238182	927.6142685	1085.487822	1238.858663	1250.236169	1162.073428
BCG_1168c	0.041354501	0.659551636	0.705247229	3941.20612	3921.32458	4689.117164	4082.199032	3973.258458	4138.024291
BCG_1169c	-0.086802572	0.119875941	0.154025966	2958.684358	2874.083553	3100.714392	3146.842993	3198.784629	3138.901864
BCG_1170	0.680160799	5.67E-15	2.96E-14	9347.097459	9859.069684	11186.58808	6210.267136	6421.307919	6334.603792
BCG_1171c	-0.110264854	0.068242381	0.092022405	3618.75299	3724.650079	3679.720492	3878.08908	4181.960857	3840.056745
BCG_1172	-0.19193494	0.030738929	0.044163457	481.1526323	527.1687646	466.0582982	544.8848273	567.7496527	573.5875255
BCG_1173	0.011221516	0.946737922	0.955443558	358.8428245	333.5356222	450.6022832	371.8350857	437.1870148	324.039706
BCG_1174	-0.071676312	0.608748552	0.657508345	341.6588019	389.2938569	439.9019652	449.9293281	417.4047969	361.2856492
BCG_1175	-0.058163069	0.498075679	0.553557527	405.3407679	396.3903595	399.4785413	420.6439872	420.3721296	409.7053754
BCG_1176	-0.292150663	0.056541128	0.077486645	114.2232089	92.25453381	110.5699534	126.9031438	129.573527	131.2919498
BCG_1177c	-0.618738638	7.99E-13	3.55E-12	349.7454008	372.0594935	344.7880267	552.8717385	546.978324	539.135028
BCG_1178	0.258174913	3.82E-05	8.22E-05	3075.940042	3169.095304	3315.909678	2561.136175	2694.338073	2737.576826
BCG_1179c	0.160686253	0.052044529	0.071722335	4357.665961	4358.266383	5020.827024	4160.293274	3969.302015	4155.716114
BCG_1180c	0.658316849	3.22E-16	1.80E-15	799.5624624	771.4912113	833.4358854	511.1623136	485.6534486	525.1677993
BCG_1181c	0.276857442	0.019682527	0.029401008	468.0119091	462.2864551	381.6446779	371.8350857	375.8621394	337.0757861
BCG_1182	0.135512452	0.139206014	0.175832149	5271.451633	5244.315422	6254.930375	5132.921565	5070.182439	5060.792534
BCG_1183	0.216445187	0.030351204	0.043622266	2403.741512	2384.424874	2883.141258	2191.963393	2274.955054	2133.261398
BCG_1184c	0.134588929	0.095077297	0.12475935	1809.376495	1800.484088	2048.516449	1774.869144	1696.325182	1679.792039
BCG_1185	0.871357176	8.00E-37	1.22E-35	1917.534755	1981.951798	2052.083221	1099.531435	1031.642662	1120.171742
BCG_1186	0.677929719	5.19E-17	3.06E-16	1729.521331	1853.200965	1946.268965	1089.769655	1166.161743	1199.319372
BCG_1187c	0.582688688	4.65E-16	2.57E-15	2099.483229	2234.384533	2350.503203	1443.856049	1497.513892	1520.565632
BCG_1188c	0.883142934	6.57E-57	2.08E-55	4819.612921	4511.348082	4790.175723	2587.759212	2543.993217	2523.412653
BCG_1189c	0.832500639	3.07E-47	6.73E-46	2456.304404	2547.644434	2549.053549	1398.596886	1384.755251	1457.247528
BCG_1190c	0.102577275	0.693795276	0.735099259	1294.866643	1394.969654	664.6086447	968.1911182	1129.56464	1027.988033
BCG_1191	0.576456643	0.255087836	0.305132316	6952.453371	7100.557745	2187.620584	3430.822056	3724.002513	3736.699253
BCG_1192	0.480644544	0.3384445	0.395619591	4082.7216	4270.066993	1313.761274	2242.547164	2398.593916	2286.900913
BCG_1193	-0.381934404	9.57E-12	3.90E-11	4653.837645	4659.36085	4477.488651	5787.84828	6229.420406	5957.488617
BCG_1194c	-0.2619981	0.032806839	0.046912712	32599.10166	33741.84229	42228.21081	40662.2521	45653.40239	43871.06536
BCG_1195	-0.164280405	0.305242973	0.360004474	127.3639321	155.1092711	110.5699534	145.5392698	150.3448558	146.1903271
BCG_1196c	0.066355434	0.412278074	0.470647405	890.5366996	894.1593277	798.9570827	832.4136287	797.2233799	839.8960195
BCG_1197	-0.6102877	0.032846989	0.04695313	32.34639545	32.44115475	23.7784846	41.70942489	57.36843181	37.24594321
BCG_1198	-0.681498879	3.39E-06	8.31E-06	148.5912541	121.6543303	141.4819834	195.2356059	232.4410599	232.7871451
BCG_1199c	0.00821954	0.937790387	0.947623995	272.9227116	271.694671	272.2636487	268.0052408	256.1797213	287.7249113
BCG_1200c	0.302386964	0.000100788	0.000205688	1371.689332	1320.96327	1272.148926	1003.688501	1121.651753	1092.237285
BCG_1201c	0.012560942	0.874667338	0.894129535	824.8330839	810.0150826	751.4001135	825.3141521	771.5064967	770.059876
BCG_1202	0.0907945	0.320552003	0.375927861	2395.654913	2327.652853	2769.004532	2383.649261	2391.67014	2257.104159
BCG_1203c	-0.208736251	0.007309706	0.011603315	1439.414597	1442.6176	1276.904623	1623.117832	1555.871435	1630.441164
BCG_1204c	0.190774142	0.133933244	0.170260697	2756.519387	2816.297746	3582.228706	2490.141409	2729.946065	2799.032633
BCG_1205	-0.582587005	3.41E-14	1.68E-13	988.5867108	954.9864928	888.1263999	1419.007881	1468.829676	1356.683482
BCG_1206	-0.336159688	0.002937678	0.004936948	6157.945033	6298.652951	4904.312449	7269.864015	7218.531299	7431.49682
BCG_1207	-0.174651297	0.114565142	0.147923816	1941.794552	1997.158589	1567.002135	2045.536689	2062.296212	2109.982683
BCG_1208	-0.272107862	0.000196747	0.000389258	1391.905829	1345.294136	1234.103351	1593.832492	1634.011196	1571.778804
BCG_1209c	0.606469521	1.17E-09	4.01E-09	3696.586505	3688.15378	4478.677575	2597.520993	2575.644766	2616.527511
BCG_1210	0.17632436	0.015337129	0.023369455	1827.571343	1649.429962	1794.086663	1602.706837	1559.827879	1501.011512
BCG_1212c	0.55928415	1.14E-16	6.54E-16	3160.84933	3017.027391	2827.261819	2065.947684	2005.916891	2041.077688
BCG_1213	0.643527053	0.000249775	0.000489114	3866.405081	4041.965124	5943.432227	3024.377022	2829.846266	3011.334509
BCG_1214c	-0.017357128	0.775465115	0.807114233	2236.95541	2232.356961	2066.350312	2221.248734	2187.913296	2208.684433
BCG_1215c	0.433863213	8.64E-05	0.000177906	817.7573099	720.801907	649.1526297	558.1963459	528.185217	534.4792851
BCG_1216	0.369059716	6.83E-06	1.61E-05	2641.285353	2652.0644	3037.701408	2176.877006	2176.043965	2095.084306
BCG_1217	-0.000396602	0.997251553	0.997251553	5666.684152	5820.145919	7178.724502	6028.343049	6588.46766	6051.534624
BCG_1218c	-0.195837972	0.090121006	0.118808173	3932.108696	4016.620472	4972.081131	4997.144076	5144.365756	4654.811753
BCG_1219c	0.435625141	0.067957411	0.091732057	920.8614453	951.9451346	1668.060695	819.1021101	965.3722318	832.4468308
BCG_1220	0.725484357	7.37E-36	1.05E-34	2818.179703	2889.290345	2987.76659	1703.874379	1763.584723	1790.59872
BCG_1221c	1.141042546	7.30E-30	8.61E-29	1529.37801	1489.25176	1764.363558	684.2120551	720.0727303	763.5418359
BCG_1222	-0.733742698	1.79E-07	4.93E-07	399.2758188	385.2387126	305.5535272	676.225144	575.6625399	563.3448911
BCG_1223	-0.201717895	0.044575788	0.062342987	8604.141189	8622.25066	10453.02183	10311.98973	10915.82782	10602.05774
BCG_1224	-0.761965292	1.33E-29	1.54E-28	2654.426076	2721.001854	2909.297591	4778.835171	4474.737681	4789.828297
BCG_1225	-0.454782898	0.001577885	0.002761112	627.7222366	677.2091053	888.1263999	1032.086407	981.1980061	988.8797923
BCG_1226	-0.754126544	2.56E-17	1.54E-16	606.4949146	593.0648602	678.8757354	1089.769655	999.0020022	1074.545462
BCG_1227	-0.708436125	2.28E-19	1.55E-18	2161.143546	2113.743989	2437.294672	3562.162373	3716.089626	3684.554932
BCG_1228	-0.114326268	0.019036952	0.028468961	5311.884627	5513.982521	5378.693217	5796.722625	6011.816009	5734.012958
BCG_1229c	0.366528864	4.91E-05	0.000104276	4201.998933	4166.660813	3562.016994	2982.667597	3081.080432	3192.908482
BCG_1231c	-0.263184176	0.005963913	0.00960596	1082.593423	1073.599465	900.0156422	1238.858663	1230.453951	1202.112817
BCG_1232c	-0.249346467	0.004586005	0.007505926	536.7479994	480.5346047	483.8921617	614.1047239	580.6080943	590.3481999
BCG_1233	-0.527841316	1.09E-05	2.51E-05	1540.497083	1492.293118	1169.901442	2016.251348	2039.546662	2007.556339
BCG_1234	-0.34806034	0.001193319	0.002114261	593.3541915	685.319394	546.9051459	748.1073443	799.2016017	779.3713618
BCG_1235c	0.093171651	0.275461168	0.327618024	1074.506824	963.0967815	923.7941268	923.8193896	910.9711327	943.2535119
BCG_1236	0.008435744	0.84985705	0.87283213	28630.60327	28924.33081	27346.44622	28072.21782	28029.42449	28308.77914
BCG_1237c	0.350246061	1.98E-08	6.06E-08	23378.35731	22638.85708	25101.75727	18605.95324	18974.11426	18206.74819
BCG_1238c	-0.415375169	1.34E-05	3.04E-05	10148.68157	10672.12613	8700.547516	13101.19659	12799.09496	13474.65111
BCG_1239c	-0.486463009	0.00069391	0.001269762	939.0562928	927.6142685	670.5532658	1163.426724	1204.737068	1190.007886
BCG_1240	-0.119243401	0.001301413	0.002298562	14505.33671	14809.38714	14395.49458	15752.85109	15928.64182	15797.86681
BCG_1241	0.153100912	2.44E-05	5.37E-05	30092.25601	30189.53585	29466.29812	26850.22042	26654.56035	27209.09267
BCG_1242c	-0.033351088	0.528043279	0.581192093	20714.83381	20808.9732	22308.97425	21742.14702	21972.10938	21607.30281
BCG_1243	0.666200988	1.39E-41	2.45E-40	26542.23911	25591.00216	24730.81291	16249.81445	15952.38049	16236.4378
BCG_1244	0.298476741	5.03E-05	0.00010663	6055.851722	6001.613628	6805.402293	5067.251407	5210.636186	5057.06794
BCG_1245	0.707610494	5.39E-16	2.96E-15	6834.186863	6949.503618	8000.271145	4445.159772	4604.311208	4287.939213
BCG_1246c	1.033212021	9.70E-53	2.64E-51	4493.116492	4384.624821	4344.329137	2231.010514	2221.543066	2008.487488
BCG_1247c	0.667073748	9.34E-45	1.88E-43	14064.61707	13684.08459	14365.77147	8765.191269	9062.234004	8695.065443
BCG_1248c	-0.199299642	0.003632555	0.006027814	1825.549693	1879.559403	1681.138861	2083.696375	2075.154654	2028.972757
BCG_1249	1.020178143	1.42E-71	6.76E-70	2297.604902	2304.335773	2288.679143	1103.081173	1166.161743	1129.483228
BCG_1250	0.740838613	9.64E-23	7.95E-22	891.5475245	880.9801086	920.2273542	522.698963	560.8258765	527.9612451
BCG_1251	0.441668028	2.67E-19	1.81E-18	3810.809713	3673.960775	3680.909417	2723.536702	2714.120291	2784.134255
BCG_1252	-0.885796922	4.91E-33	6.41E-32	4061.494278	3933.490013	4471.54403	7484.623182	7599.338993	7945.490836
BCG_1253	-0.009311113	0.860321532	0.881974668	5308.852153	5089.206151	5096.918175	5287.335181	5020.726894	5287.061639
BCG_1254c	-0.416487617	0.000384402	0.000733706	1942.805376	2023.517027	1552.735045	2522.089054	2380.78992	2466.612589
BCG_1255	-1.123696928	3.43E-06	8.39E-06	238.5546664	216.9502224	117.7034988	408.2199032	440.1543475	404.1184839
BCG_1256	-0.609232276	0.001670279	0.002913586	1038.117129	1016.827444	627.7519935	1339.138769	1414.428577	1341.785104
BCG_1257	-0.521091809	4.58E-05	9.76E-05	344.6912765	358.8802744	282.9639668	488.9764493	499.5010011	430.1906441
BCG_1258	-0.433747912	1.08E-06	2.81E-06	435.6655137	473.4381021	449.413359	620.3167659	637.9765261	577.3121198
BCG_1259c	-0.651238324	3.17E-18	2.01E-17	707.5774004	651.8644532	722.8659319	1105.743477	1071.207097	1090.374988
BCG_1260	0.081434083	0.444866465	0.502047244	3773.409194	3793.587533	4666.527603	3736.986983	3939.628688	3882.88958
BCG_1261c	-0.911738163	4.74E-62	1.77E-60	2948.57611	2892.331703	2783.271623	5487.895394	5496.489234	5245.159953
BCG_1262	-0.036572914	0.488204343	0.544731816	3494.421533	3418.486681	3525.160342	3573.699022	3455.953461	3674.312298
BCG_1263c	-0.366023323	2.71E-05	5.94E-05	660.0686321	623.4784428	569.4947063	819.9895447	797.2233799	773.7844703
BCG_1264c	-0.225793207	0.022896085	0.033805094	3207.347273	3317.108073	3906.80502	3886.075991	4109.755761	4199.480097
BCG_1265	-0.419435896	3.21E-06	7.89E-06	667.1444061	664.0298862	726.4327046	891.871745	988.1217823	870.6239226
BCG_1266	-0.01944039	0.806895481	0.835003679	2437.098732	2225.260458	2117.474054	2256.746117	2237.36884	2380.015771
BCG_1267	0.390284494	1.10E-09	3.78E-09	2625.112155	2456.403686	2428.972202	1941.706844	1848.648259	1940.513641
BCG_1268	0.561756136	2.16E-20	1.56E-19	3672.326708	3592.857888	3470.469828	2470.617849	2316.497712	2486.16671
BCG_1269	0.829318671	5.64E-19	3.76E-18	3040.561172	3192.412384	3684.476189	1859.175429	1851.615592	1868.815201
BCG_1270	0.426390035	4.46E-11	1.73E-10	2092.407455	2042.778963	2243.500022	1572.534062	1594.44676	1577.365695
BCG_1271	0.222640163	0.069319092	0.093346876	6043.721824	5787.704764	7542.535316	5843.756658	5278.884837	5477.947098
BCG_1272c	-0.062531846	0.522545162	0.576375192	4430.445351	4340.018233	5296.657445	4814.332554	4919.837583	4952.779299
BCG_1273	0.276023673	2.22E-06	5.59E-06	2702.945669	2583.126947	2738.092502	2270.94507	2150.327082	2203.097541
BCG_1274c	-0.593840941	2.63E-20	1.89E-19	903.6774228	891.1179694	938.0612176	1405.696362	1362.994811	1352.958887
BCG_1275c	0.046364259	0.335226274	0.3920897	6203.432152	6062.440793	5926.787287	5739.039378	5909.937587	5971.455846
BCG_1276c	0.058615592	0.574423699	0.624531655	2206.630664	2315.48742	1844.021481	2018.026217	2007.895113	2089.497414
BCG_1277c	0.345810429	5.72E-08	1.66E-07	4132.252018	3936.531371	4012.619277	3219.612628	2995.027785	3290.679083
BCG_1278c	0.283934609	0.003194857	0.005341887	1744.683704	1694.036549	1474.266045	1314.290601	1291.778827	1431.175368
BCG_1279c	0.030948001	0.736279753	0.772653732	2009.519817	2086.371765	1767.93033	1809.479093	1989.102006	1944.238236
BCG_1280c	-0.500432393	3.87E-17	2.30E-16	2378.47089	2288.115196	2360.014597	3272.858702	3208.675738	3457.354679
BCG_1281	1.479141823	2.12E-90	1.49E-88	48483.20347	50113.47379	55311.13304	17853.40872	18604.18679	18748.67667
BCG_1282	1.103801803	5.56E-56	1.72E-54	12596.89938	12666.24336	14098.26352	6032.780222	6252.169956	6028.255909
BCG_1283	0.811412145	3.40E-17	2.03E-16	23812.00117	23796.60079	28704.19769	14650.65735	14509.26769	14322.92746
BCG_1284	0.657154697	2.40E-08	7.31E-08	6701.768806	6447.679506	8377.160126	4602.235691	4452.977241	4593.355947
BCG_1285c	0.690171546	7.19E-05	0.00014924	6345.958457	6404.086704	9564.895432	4686.541976	4437.151467	4705.093777
BCG_1286c	-0.042327466	0.855186598	0.877393469	1025.987231	971.2070702	1779.819573	1316.065471	1264.083722	1307.332607
BCG_1287c	-0.197320621	0.297189973	0.351240677	506.4232537	484.589749	772.8007496	660.2513217	670.6171856	689.0499495
BCG_1288	-0.126826564	0.049562131	0.068660581	3065.831793	3229.922469	3351.577405	3627.832531	3392.650364	3509.498999
BCG_1289c	0.324622508	0.000403336	0.000766943	12838.48652	12787.89769	15266.97604	10785.87979	10929.67537	10935.40893
BCG_1290c	-0.327468174	6.78E-07	1.79E-06	1309.018191	1283.453185	1209.135942	1623.117832	1545.980326	1603.437855
BCG_1291c	-0.17902695	0.051149755	0.070587734	750.0320444	726.8846235	819.1687946	869.6858807	919.8731307	808.2369678
BCG_1292c	-0.311663624	0.002305205	0.003925804	2424.968834	2525.34114	3012.733999	3258.659749	3244.28373	3376.344752
BCG_1293c	-0.63255767	3.78E-20	2.66E-19	1947.859501	1998.172375	2193.565205	3148.617862	3175.045967	3189.183888
BCG_1294	-0.112816776	0.108117943	0.14024097	1862.950213	1996.144803	1986.692389	2094.34559	2213.630179	2013.143231
BCG_1295	0.018167915	0.796640278	0.825255831	1985.26002	1959.648504	2138.87469	2087.246114	1926.78802	1989.864516
BCG_1296	0.009793424	0.895298472	0.910508176	767.216067	773.5187835	713.3545381	757.8691246	736.8876155	745.8500129
BCG_1297	-0.053314697	0.434972698	0.493135475	980.5001119	947.8899902	960.650778	970.8534219	988.1217823	1039.161816
BCG_1298	-0.246977208	1.41E-05	3.18E-05	1878.112586	1942.41414	1848.777178	2303.780149	2212.641068	2212.409027
BCG_1299c	0.037160207	0.573020137	0.623864029	2118.688902	2045.820321	1905.845541	1976.316792	1957.450458	1985.208773
BCG_1300	-1.05807906	9.08E-22	7.05E-21	2328.940472	2311.432276	2854.607077	5301.534134	4882.251369	5415.560143
BCG_1301	-1.137874135	2.96E-35	4.15E-34	533.7155249	579.8856411	631.3187662	1229.984317	1266.061943	1338.991659
BCG_1302	-0.982489531	1.05E-27	1.12E-26	670.1768806	598.1337906	702.65422	1356.000026	1278.920385	1255.188286
BCG_1303c	-0.048818794	0.704849622	0.74601148	922.8830951	862.731959	998.6963533	1080.007874	979.2197843	819.4107507
BCG_1304	0.078577352	0.101019034	0.131855369	4525.462888	4551.899525	4387.130409	4188.691181	4222.514403	4341.94583
BCG_1305c	0.548170105	1.57E-16	8.92E-16	5355.350096	5418.686629	4888.856434	3487.617869	3595.418097	3631.479463
BCG_1306c	0.25419047	0.001699912	0.002961354	855.1578296	860.7043868	814.4130977	667.3507983	749.7460571	706.7417725
BCG_1307c	0.611540656	7.37E-12	3.04E-11	1116.961468	1239.860383	1289.98279	772.9555124	775.4629403	837.1025737
BCG_1308c	0.753828359	8.49E-65	3.53E-63	27894.72277	27249.5562	28796.93378	16614.55006	16735.75631	16427.32325
BCG_1309c	0.531940655	1.68E-24	1.49E-23	3436.804516	3508.713643	3596.495796	2396.960779	2406.506803	2486.16671
BCG_1310	-0.258675587	7.59E-05	0.000157136	1731.542981	1767.029148	1616.936953	2001.16496	2097.904205	2025.248162
BCG_1311c	-0.921683339	5.23E-57	1.68E-55	2652.404427	2629.761107	2730.958957	4946.560305	4945.554466	5284.268194
BCG_1312c	-0.680794098	7.65E-12	3.14E-11	553.932022	489.6586794	467.2472225	763.1937321	842.722481	819.4107507
BCG_1313	0.236180338	0.006279448	0.010073121	2901.067342	2985.600023	3430.046404	2645.44246	2594.437873	2666.809534
BCG_1314	-0.856844245	6.00E-22	4.70E-21	4393.044831	4157.536738	4988.72607	8038.382355	8442.061474	8034.8811
BCG_1315c	-0.903395895	1.80E-47	4.01E-46	1055.301151	1055.351315	1056.953641	1907.096896	1977.232676	2041.077688
BCG_1316c	-2.581002622	1.78E-286	7.03E-284	1754.791953	1720.394988	1546.790423	10265.84313	9808.023617	9994.948862
BCG_1317	-0.889635361	1.28E-26	1.28E-25	427.5789148	453.1623804	467.2472225	859.9241004	797.2233799	837.1025737
BCG_1318	-1.042640531	5.32E-33	6.91E-32	788.443389	732.96734	852.458673	1638.20422	1697.314293	1550.362386
BCG_1319	-0.880485388	1.08E-28	1.21E-27	443.7521125	439.9831612	425.6348744	784.4921618	795.2451582	832.4468308
BCG_1320c	-0.285322354	1.74E-05	3.90E-05	1099.777445	1050.282385	1014.152368	1285.00526	1307.604601	1266.362069
BCG_1321c	-0.047982841	0.498840137	0.554095413	989.5975357	1010.744728	993.9406564	1014.337716	1088.021983	994.4666838
BCG_1322	-0.538793588	2.87E-11	1.13E-10	717.685649	799.8772217	827.4912642	1139.465991	1140.44486	1123.896336
BCG_1323	-0.312219457	3.69E-09	1.21E-08	3994.779838	4015.606686	4253.970896	5145.345649	4995.010011	5082.208952
BCG_1324	0.690703578	3.36E-48	7.86E-47	7775.264805	7756.477342	7493.789423	4681.217368	4717.06985	4868.975927
BCG_1325c	0.478998912	2.37E-20	1.71E-19	5544.374344	5447.072639	5383.448914	3917.136202	4044.474442	3788.843573
BCG_1326c	0.114816939	0.16835844	0.209638889	664.1119315	708.636474	722.8659319	676.225144	642.9220806	614.558063
BCG_1327c	0.256473488	0.031870336	0.045672723	344.6912765	337.5907666	378.0779052	285.7539322	270.0272739	330.557746
BCG_1328c	-0.138265828	0.298192715	0.352215073	457.9036605	485.6035351	356.6772691	468.5654541	484.6643377	480.4726675
BCG_1329c	0.081261611	0.532372638	0.585254394	1781.073399	1928.221135	1406.497364	1614.243487	1572.68632	1650.926433
BCG_1330c	-0.184387402	0.109778248	0.142301135	453.8603611	464.3140273	458.9247528	485.426711	596.4338686	484.1972618
BCG_1331c	-0.151093205	0.024492261	0.035906837	2825.255477	2795.008239	2691.724457	2921.434612	3247.251062	3064.409978
BCG_1332c	-0.212390058	0.000258851	0.000505047	1808.36567	1782.235939	1689.461331	2021.575955	2061.307102	2038.284242
BCG_1333	0.549425512	5.18E-17	3.05E-16	7178.878139	6948.489832	7514.001135	5168.418948	4887.196923	4729.30364
BCG_1334	0.629667921	9.84E-16	5.34E-15	4691.238164	4573.189033	5186.087492	3144.180689	3224.501512	2969.432823
BCG_1335c	0.313100162	0.000118356	0.000239195	2051.974461	1877.531831	2103.206963	1599.157099	1714.129178	1541.982049
BCG_1336	0.039038779	0.581806024	0.631168479	3318.538008	3371.852521	3747.489173	3365.151898	3377.8137	3412.659547
BCG_1337	0.064314967	0.322958078	0.378637201	5295.711429	5379.148971	5784.11638	5073.463449	5226.46196	5438.838858
BCG_1338	0.037188237	0.660131945	0.705676763	3218.466347	3175.178021	3705.876825	3195.651894	3323.412601	3320.475838
BCG_1339c	1.017685471	4.04E-53	1.14E-51	10310.41355	10497.75492	11373.24919	5409.801152	5105.790431	5376.451903
BCG_1340c	0.241493079	2.88E-08	8.70E-08	5123.871204	4965.524248	5061.250448	4242.82469	4266.035283	4306.562184
BCG_1341c	0.031222756	0.752282179	0.786106028	1491.97749	1552.106497	1261.448608	1418.120446	1379.809696	1418.139288
BCG_1342c	-0.085593106	0.12613614	0.161178489	1982.227546	1949.510643	1930.81295	2009.151871	2121.642866	2092.29086
BCG_1343	-0.829751368	8.42E-13	3.73E-12	298.193333	285.8876762	364.9997387	565.2958225	547.9674349	568.9317826
BCG_1344	-0.088720433	0.384209699	0.443639582	1535.442959	1538.927278	1868.98889	1708.311551	1774.464942	1771.0446
BCG_1345	-0.147294632	0.026588699	0.038622041	3472.183386	3496.54821	3847.358809	3961.50793	4070.191326	3943.414238
BCG_1346	-0.388750565	0.000291668	0.000565446	1740.640405	1798.456516	2185.242735	2546.937222	2430.245465	2513.170018
BCG_1347	-0.22924114	0.000497411	0.000932291	948.1537165	973.2346424	996.3185049	1151.890075	1105.825979	1160.211131
BCG_1348	0.014109991	0.882272649	0.900273563	561.007796	617.3957263	658.6640235	577.7199065	613.2487538	626.6629946
BCG_1349c	0.263188702	0.000682728	0.001250561	2288.507478	2240.46725	1992.63701	1817.466004	1794.24716	1825.051218
BCG_1350	0.534837422	5.12E-09	1.67E-08	710.6098749	759.3257783	655.0972508	473.8900615	498.5118902	496.3021933
BCG_1351c	-0.8363007	3.15E-05	6.87E-05	348.7345759	336.5769805	208.0617403	573.2827336	534.1198823	490.7153018
BCG_1352	0.156134975	0.062169173	0.08443809	4728.638684	4896.586794	5376.315369	4320.918932	4790.264056	4350.326167
BCG_1353	0.377454344	1.94E-08	5.94E-08	7553.894161	7764.587631	8458.006973	6011.481792	6245.24618	6044.085435
BCG_1354	0.366593292	1.07E-08	3.38E-08	10017.27434	10214.9086	11118.8194	7942.539421	8211.598636	8159.65501
BCG_1355	0.408965862	3.28E-05	7.16E-05	9042.839177	9203.150087	11029.65008	7201.531553	7505.373458	7340.244259
BCG_1356	0.400890742	9.71E-08	2.76E-07	6829.132738	6700.112241	7676.883754	5406.251414	5284.819503	5367.140417
BCG_1357	-0.215592426	0.016755703	0.025287159	50106.5882	50275.67957	42255.55606	54713.89111	56491.09045	54427.49682
BCG_1358	-0.460585164	1.75E-07	4.84E-07	6853.392535	7068.11659	6001.689514	9427.21746	9305.555284	8687.616255
BCG_1359	-0.33996861	4.04E-17	2.40E-16	9368.324781	9159.557285	9211.784935	11857.90075	11756.57208	11496.89152
BCG_1360	0.192638754	0.043635526	0.061179546	7793.459653	7926.793405	9405.579585	7296.487052	7532.079452	7154.014543
BCG_1361	0.485490105	0.000609826	0.001126951	7185.953913	7385.431635	9970.318594	5769.212154	5820.917607	5937.003348
BCG_1362	-0.068891387	0.258298285	0.308879093	2416.882235	2535.479001	2598.988367	2617.931988	2574.655655	2725.471895
BCG_1363	-0.495164067	4.59E-10	1.64E-09	2020.63889	1885.64212	2167.408872	2979.117859	2807.096715	2770.167027
BCG_1364	-0.494579722	5.78E-11	2.22E-10	2250.096133	2135.033497	2471.773475	3238.248754	3212.632181	3205.013414
BCG_1365	-0.47235238	0.015274699	0.023292294	2553.34359	2541.561717	4078.010109	4143.432017	4359.011706	4220.896515
BCG_1366	-0.3519575	0.023579147	0.034683995	5253.256785	5493.706799	7626.948937	7832.497534	7551.86167	8062.815557
BCG_1367	-0.286604006	0.051084735	0.070522637	10924.99506	11300.6735	15376.35707	15062.42699	14864.3585	15935.6768
BCG_1368	-0.390701428	0.016634961	0.025124132	8196.778771	8397.190149	12105.62651	12318.4793	12560.71923	12743.69947
BCG_1369	-0.444431895	2.31E-06	5.78E-06	4613.40465	4696.870936	5558.220776	6730.303795	6899.04848	6599.049989
BCG_1370	-0.381088818	0.017646149	0.026549861	5378.599068	5589.002691	7884.945494	7997.560364	8588.449886	7963.182659
BCG_1371	-0.342864482	0.027312535	0.039528141	1130.102191	1083.737326	1572.946757	1613.356052	1584.555651	1601.575558
BCG_1372	-0.522719075	0.000287102	0.000557689	930.9696939	992.496578	1317.328047	1522.837726	1588.512095	1541.0509
BCG_1373c	-0.58811764	4.25E-13	1.93E-12	1314.072315	1360.500927	1442.165091	2162.678052	2104.827981	1918.166076
BCG_1374c	-0.276053942	0.105053932	0.136490656	1870.025987	1866.380184	1230.536578	2023.350825	1984.156452	2009.418636
BCG_1375c	-0.253158508	0.003919012	0.006489529	906.7098973	849.5527399	771.6118254	984.1649405	1040.54466	991.6732381
BCG_1376	-0.043252566	0.343998247	0.401754973	7181.910614	7344.880192	7515.190059	7498.822135	7498.449682	7712.703691
BCG_1377c	-0.108070255	0.121598237	0.155934643	1114.939818	1030.006663	1055.764716	1121.717299	1143.412193	1185.352143
BCG_1378c	0.525520227	2.23E-08	6.82E-08	5699.030548	5778.580689	6788.757354	4051.138822	4331.316601	4305.631036
BCG_1379c	-0.273652583	1.11E-05	2.54E-05	1654.720292	1637.264529	1591.969544	1958.568101	2049.437771	1898.611955
BCG_1380c	-0.681318954	1.06E-20	7.81E-20	1065.4094	1060.420246	958.2729295	1684.350818	1656.760746	1609.024747
BCG_1381c	-0.680476591	3.01E-13	1.38E-12	2531.105444	2439.169322	2082.995251	3857.678085	3703.231184	3747.873036
BCG_1382	-0.571160798	1.41E-06	3.61E-06	2935.435387	2812.242602	2231.61078	4015.641439	3881.271145	3962.037209
BCG_1383	-0.500030969	9.56E-09	3.04E-08	3434.782866	3405.307462	2898.597273	4601.348257	4606.28943	4570.077232
BCG_1384c	-0.279678633	3.53E-05	7.66E-05	13090.18191	13269.44608	14728.39336	16635.84849	16630.91056	16606.10378
BCG_1385	0.295879631	0.001971655	0.003395819	19304.73313	18932.45515	22972.39398	16933.13907	16368.79617	16554.89061
BCG_1386	-0.205337112	0.007248793	0.011512083	10455.97233	10555.54073	11991.48979	12785.26988	12472.68836	12788.3946
BCG_1387c	-0.361009291	0.0104379	0.016281147	1915.513105	1786.291083	2300.568385	2777.670211	2724.0114	2204.959838
BCG_1388c	0.695564306	7.65E-08	2.19E-07	10840.08577	10897.18664	14361.01578	7304.473963	7585.49144	7397.975471
BCG_1389c	0.410052636	0.005640719	0.009126324	13751.26136	13790.53213	19243.92759	11636.04211	11691.29076	11881.45589
BCG_1390	-0.20671351	6.20E-05	0.000129877	9155.040736	8899.014261	9514.960614	10817.82743	10390.60993	10602.98888
BCG_1391c	0.22378497	0.058271519	0.079664627	3093.124064	3073.799412	3929.394581	2953.382256	2799.183828	2890.285193
BCG_1392c	0.729112192	6.27E-12	2.59E-11	2375.438416	2374.287013	2922.375758	1532.599506	1536.089217	1557.811575
BCG_1393	0.786724872	1.63E-07	4.52E-07	4188.85821	4354.211239	5982.666726	2818.492201	2797.205606	2802.757227
BCG_1394	0.75025969	1.02E-08	3.24E-08	7031.29771	7241.474011	9463.836872	4694.528887	4643.875644	4771.205326
BCG_1395	0.78480551	9.40E-06	2.18E-05	7769.199856	7848.731876	11855.95242	5414.238325	5175.028193	5355.966634
BCG_1396	0.335880014	4.74E-05	0.000100768	2327.929647	2413.82467	2723.825411	1994.065484	1949.537571	1968.448099
BCG_1397	0.422267383	0.02616774	0.03810864	1760.856902	1679.843544	2653.678882	1387.947671	1609.283423	1549.431238
BCG_1398	0.603934318	0.001654554	0.002888706	3987.704064	3997.358536	6340.53292	3162.816815	3119.655757	3141.69531
BCG_1399	0.511838507	0.00210877	0.003614622	3980.62829	3877.731778	5778.171759	3232.924146	3162.187526	3166.836322
BCG_1400	0.277382386	0.098944573	0.129404173	2511.899771	2557.782294	3732.033159	2349.039313	2405.517692	2505.72083
BCG_1401	-0.123758991	0.17488526	0.216334271	6355.05588	6267.225582	5313.302385	6398.403265	6457.905022	6689.371401
BCG_1402	-0.22508977	0.001011254	0.00181447	6027.548626	6197.274342	5474.99608	6857.206939	6874.320708	6961.266787
BCG_1403	-0.153395366	0.088207066	0.116528415	3275.072539	3264.391196	2753.548517	3427.272318	3433.20391	3478.771096
BCG_1404c	0.717459163	1.93E-16	1.09E-15	2635.220404	2646.99547	2335.047188	1525.50003	1641.924083	1467.490163
BCG_1405c	0.667702307	3.40E-06	8.34E-06	1270.606846	1249.998244	954.7061568	653.1518451	762.6044987	773.7844703
BCG_1406	0.049176989	0.861438943	0.882662153	1314.072315	1294.604832	592.0842666	963.7539454	1108.793311	1022.401141
BCG_1407	0.365908554	0.076313117	0.102207838	8824.501008	8655.705601	5121.885584	5958.235717	5613.204319	5968.6624
BCG_1408	0.22768745	0.252476244	0.30237455	5170.369147	5373.066255	3166.105225	3991.680706	3821.924491	3895.92566
BCG_1409c	0.444634898	0.103217497	0.134325538	2297.604902	2347.928575	1077.165353	1411.02097	1423.330575	1371.581859
BCG_1410	0.31358368	0.498762495	0.554095413	10214.38519	10290.94256	3559.639145	6430.35091	6406.471255	6527.351548
BCG_1411	0.284261734	0.364784748	0.423652128	4917.662933	4928.014163	1948.646813	3173.46603	3212.632181	3299.990569
BCG_1412	0.613065363	2.34E-18	1.50E-17	1323.169739	1291.563473	1213.891639	831.5261941	823.9293741	849.2075053
BCG_1413	1.223293787	8.38E-20	5.81E-19	1291.834168	1224.653592	1626.448347	557.3089113	627.0963063	589.4170514
BCG_1414	0.524119531	0.001036985	0.001856424	2046.920337	2033.654888	2820.128274	1440.306311	1757.650057	1599.713261
BCG_1415c	0.241998756	0.000793357	0.00144383	807.6490613	834.3459486	835.8137338	673.5628403	716.1162867	705.8106239
BCG_1416c	-0.138215791	0.133623911	0.169922135	1474.793467	1403.079943	1687.083483	1626.667571	1686.434073	1707.726496
BCG_1417c	0.616447797	6.61E-22	5.14E-21	2227.857986	2247.563752	2392.115551	1458.055002	1541.034772	1479.595094
BCG_1418c	0.781496715	4.42E-06	1.07E-05	1039.127954	1064.47539	1532.523333	690.4240971	748.7569462	675.0827208
BCG_1419c	0.570686735	4.94E-14	2.40E-13	1433.349648	1475.058755	1316.139123	973.5157257	932.7315723	939.5289176
BCG_1420	0.216608825	0.026231454	0.038170597	1767.932676	1760.946431	1462.376803	1422.557619	1433.221684	1442.349151
BCG_1421	0.896431643	1.41E-21	1.08E-20	2467.423478	2417.879815	2849.85138	1389.72254	1444.101904	1320.368687
BCG_1422	-0.478266192	2.78E-06	6.89E-06	3144.676132	3285.680704	2621.577928	4148.756625	4235.372845	4230.208001
BCG_1423c	-0.089776478	0.121840245	0.156194291	2556.376065	2527.368712	2424.216505	2757.259216	2624.1112	2610.009471
BCG_1424c	0.443998212	1.78E-07	4.90E-07	1459.631094	1403.079943	1269.771078	1024.099496	1048.457547	967.463375
BCG_1425c	0.443057591	5.48E-07	1.46E-06	2360.276043	2313.459848	2018.793343	1699.437206	1650.826081	1574.572249
BCG_1426c	0.409359357	4.35E-14	2.13E-13	6124.587813	6452.748436	6075.402816	4582.712131	4805.100719	4659.467496
BCG_1427c	-0.663869019	3.40E-10	1.23E-09	210.2515704	218.9777945	197.3614222	338.112572	324.428373	331.4888946
BCG_1428	-0.041667255	0.630135095	0.677459527	603.46244	671.1263888	622.9962966	683.3246206	625.1180845	644.3548176
BCG_1429c	0.447075163	4.74E-13	2.14E-12	3242.726143	3096.102706	3162.538452	2388.973868	2372.877033	2207.753284
BCG_1430	-0.300861673	0.002506169	0.004249731	1846.777015	1805.553019	1581.269226	2254.971248	2227.477732	1967.51695
BCG_1431	0.020963703	0.779859633	0.810635467	1463.674394	1451.741675	1393.419198	1426.107357	1325.408597	1495.42462
BCG_1432	0.022398944	0.839287879	0.863773485	248.662915	258.5154519	234.2180733	244.9319419	231.451949	254.2035624
BCG_1433	-0.090589274	0.202393217	0.246199385	1070.463524	1147.605849	1039.119777	1179.400546	1142.423082	1148.1062
BCG_1434	0.179989317	0.088642132	0.116975639	2016.595591	1896.793767	1601.480938	1666.602127	1632.032974	1571.778804
BCG_1435c	-1.564064502	6.58E-46	1.38E-44	805.6274116	911.3936911	695.5206747	2378.324653	2365.953257	2396.776446
BCG_1436	-0.189422549	0.014944201	0.022805925	2224.825512	2237.425891	2006.904101	2359.688527	2584.546764	2436.815835
BCG_1437	0.140444843	0.004755091	0.007763374	2383.525014	2354.011291	2421.838657	2151.141403	2162.196413	2180.749975
BCG_1438c	0.363936677	3.80E-06	9.24E-06	2702.945669	2683.491769	3053.157423	2231.010514	2119.664644	2204.02869
BCG_1439c	0.474095213	0.008407003	0.013212438	8043.133393	8166.046921	12411.18004	6964.586522	6680.454973	6957.542192
BCG_1440	-0.818885018	3.01E-19	2.03E-18	2738.324539	2828.463179	2459.884232	4771.735695	4374.837481	5016.097402
BCG_1441	-0.320465454	3.07E-05	6.72E-05	993.6408351	937.7521294	892.8820969	1154.552378	1147.368636	1227.253829
BCG_1442	-0.120370252	0.116528979	0.150263053	2095.43993	2060.013326	2346.93643	2351.701616	2303.63927	2408.881377
BCG_1443	-0.062473591	0.43927933	0.496735156	998.6949594	983.3725032	1106.888458	1086.219916	1031.642662	1104.342216
BCG_1444	-0.083865578	0.190042707	0.232752242	1816.452269	1778.180794	1807.16483	1928.395325	1811.062046	1984.277625
BCG_1445	0.105706766	0.189795961	0.23258645	5396.793915	5497.761943	6219.262648	5112.51057	5426.26236	5363.415823
BCG_1446	-0.240130262	0.005243153	0.008517968	1431.327998	1319.949484	1558.679666	1755.345584	1664.673633	1666.755959
BCG_1447	-0.576434054	7.45E-05	0.000154312	231.4788924	245.3362328	173.5829376	318.5890114	333.330371	321.2462602
BCG_1448	-0.503227333	6.15E-05	0.000128899	1511.183162	1575.423577	1172.279291	2026.013128	1985.145563	2028.972757
BCG_1449	-0.432121727	1.26E-27	1.34E-26	11634.59411	11212.47411	11337.58146	15404.0893	15261.98108	15457.06643
BCG_1450	-0.43527414	1.69E-13	7.90E-13	14624.61404	14680.63631	15533.29507	20078.2072	19492.40837	21054.20055
BCG_1451	-0.159198517	0.059892613	0.081654836	8475.766432	8663.815889	9797.924581	9516.848352	10392.58816	10168.1425
BCG_1452	-0.122297219	0.191688549	0.234114824	15198.76256	15096.2886	18014.57994	17084.00295	18146.22845	17350.0915
BCG_1453	0.185185824	0.002462536	0.004181125	21172.73747	20786.6699	19089.36744	17895.11815	17882.13584	17920.88558
BCG_1454c	-0.031448813	0.710939779	0.751487572	2217.749738	2162.405721	1891.57845	2104.994805	2109.773535	2198.441798
BCG_1455c	0.220032486	0.00112061	0.001993485	960.2836148	930.6556268	973.7289445	801.3534187	831.8422612	825.9287908
BCG_1456	0.457372624	0.000526652	0.000981973	763.1727675	772.5049974	999.8852776	643.3900648	603.3576449	597.7973886
BCG_1457c	-0.176370265	0.207282352	0.251914049	1406.057377	1279.39804	1707.295195	1844.976476	1598.403203	1517.772186
BCG_1458c	-0.320465152	0.022602283	0.033421266	2490.672449	2528.382498	1816.676224	2882.38749	2811.053159	2845.590062
BCG_1459c	-0.146094289	0.315843169	0.371287225	10773.37133	11662.59513	8051.394887	11418.62064	11294.65729	11025.73034
BCG_1460c	-0.398293448	1.02E-06	2.66E-06	761.1511178	751.2154896	702.65422	922.931955	1026.697107	973.0502665
BCG_1461c	-0.177535958	0.007781063	0.012282452	1539.486258	1562.244358	1637.148665	1702.986944	1819.964044	1835.293852
BCG_1462	0.705838756	1.78E-15	9.58E-15	2873.77507	2836.573468	2579.965579	1723.397939	1557.849657	1801.772503
BCG_1463	0.601493997	3.35E-12	1.41E-11	3385.252448	3391.114457	3953.173065	2324.191144	2368.920589	2376.291177
BCG_1464c	0.231253996	0.001148458	0.002040268	1270.606846	1266.218821	1357.751471	1121.717299	1056.370434	1136.932417
BCG_1465	-0.145759845	0.064406943	0.087237515	2463.380178	2450.320969	2746.414972	2722.649267	2967.33268	2782.271958
BCG_1466c	0.384869095	1.33E-09	4.53E-09	1825.549693	1777.167008	1687.083483	1325.827251	1358.049256	1369.719562
BCG_1467	0.777483536	7.54E-10	2.63E-09	2328.940472	2400.645451	3037.701408	1434.094269	1589.501205	1506.598403
BCG_1468	0.777574037	4.70E-15	2.46E-14	4250.518527	4249.791272	5077.895387	2550.48696	2599.383427	2769.235878
BCG_1469	-0.229431015	0.00043748	0.000827818	1809.376495	1772.098078	1901.089844	2069.497422	2128.566642	2227.307404
BCG_1470	0.028227531	0.569419971	0.620628498	8880.096375	8779.387503	8480.596534	8740.343101	8303.585949	8590.776802
BCG_1471c	0.657307761	1.23E-20	9.00E-20	34010.21316	34060.17112	38191.81305	22594.08421	21988.92427	22790.79265
BCG_1472c	0.545875266	8.37E-21	6.19E-20	11441.52656	11495.32043	12312.49933	7800.549889	8223.467966	8119.615621
BCG_1473	0.685411485	1.79E-34	2.45E-33	2791.898257	2732.153501	2625.1447	1672.814169	1695.336071	1701.208456
BCG_1474	0.316380468	5.61E-08	1.63E-07	1858.906913	1961.676076	1911.790162	1505.089034	1562.795211	1536.395158
BCG_1475	-0.283302769	0.015461402	0.023523676	381.0809713	366.9905631	315.064921	429.5183329	400.5899118	465.5742902
BCG_1476	0.252569461	0.001764287	0.003066739	7768.189031	7874.076528	9022.745983	6844.782855	7003.894235	6852.322403
BCG_1477	0.447611669	2.63E-05	5.78E-05	4087.775724	3907.131575	4916.201692	3103.358699	3129.546866	3232.016722
BCG_1478	0.264141317	0.00294507	0.004947266	2120.710551	2068.123615	2446.806066	1830.777522	1808.094713	1883.713578
BCG_1479	-0.087327507	0.083747681	0.111185177	2734.28124	2655.105759	2666.757048	2898.361313	2869.410701	2791.583444
BCG_1480	-0.28896463	1.29E-08	4.04E-08	3791.604041	3701.332999	3747.489173	4733.576008	4506.38923	4491.860752
BCG_1481	0.067370383	0.339987994	0.39730629	7211.224535	7088.392312	8029.994251	7103.91375	7044.447782	7158.670286
BCG_1482	0.247977839	2.94E-06	7.27E-06	4790.299001	5006.075692	5087.406781	4221.52626	4234.383734	4075.637336
BCG_1483	0.28532221	1.14E-08	3.58E-08	6987.832241	6947.476046	7329.717879	5901.439905	5698.267856	5845.750787
BCG_1484	0.032409165	0.66273267	0.707805466	3327.635431	3027.165252	3211.284346	3284.395352	3114.710203	2953.603297
BCG_1485c	-0.051590859	0.530993886	0.583901153	1045.192903	1016.827444	1161.578973	1142.128294	1073.185319	1122.034039
BCG_1486	-0.029028425	0.618305254	0.666373175	1483.890891	1526.761845	1506.367	1496.214689	1569.718988	1543.844346
BCG_1487c	-0.297528617	0.000437007	0.00082732	1106.853219	1049.268599	1212.702715	1341.801073	1352.114591	1443.2803
BCG_1488c	-0.130971546	0.017584935	0.02646784	1436.382123	1452.755461	1467.1325	1583.183277	1608.294312	1578.296844
BCG_1489c	-0.64438337	1.72E-20	1.25E-19	1127.069716	1151.660993	1039.119777	1755.345584	1692.368738	1742.178994
BCG_1490	0.233316132	0.003821224	0.006335567	848.0820556	784.6704304	789.4456888	722.3717417	666.660742	671.3581264
BCG_1491	0.007121301	0.886748701	0.903674005	3250.812742	3268.446341	3169.671998	3213.400586	3285.826387	3144.488756
BCG_1492	0.781216676	1.31E-36	1.96E-35	3284.169963	3167.067732	3456.202737	1899.997419	1903.049359	1960.067762
BCG_1493	0.342280977	3.74E-05	8.06E-05	1418.187275	1381.790435	1245.992593	1097.756566	1015.816887	1079.201205
BCG_1494	0.403471559	9.45E-05	0.000193356	1690.099162	1598.740657	1986.692389	1364.874372	1318.484821	1302.676864
BCG_1495	0.774374572	1.39E-06	3.55E-06	539.780474	504.8654707	713.3545381	323.9136188	327.3957057	375.2528779
BCG_1496c	1.065008783	4.70E-08	1.39E-07	5908.271293	5653.885001	9126.182391	3268.421529	3087.015098	3531.846565
BCG_1497	-0.538862119	1.27E-31	1.58E-30	3477.23751	3432.679687	3421.723934	4911.062922	4995.999122	5104.556518
BCG_1498	-0.419192394	9.86E-19	6.45E-18	2671.610099	2666.257406	2758.304214	3582.573368	3626.080535	3614.718789
BCG_1499	-0.478153862	7.90E-17	4.60E-16	2257.171907	2408.75574	2406.382642	3291.494828	3339.238376	3218.980642
BCG_1500c	-1.071379286	2.94E-06	7.27E-06	527.6505757	625.5060149	316.2538452	1030.311538	1038.566438	1022.401141
BCG_1501	-0.66215692	1.03E-16	5.95E-16	1103.820745	1037.103166	953.5172326	1664.827257	1589.501205	1646.27069
BCG_1502c	-0.692052127	1.37E-07	3.84E-07	1803.311546	1589.616583	1430.275849	2910.785397	2584.546764	2299.005845
BCG_1503	0.559450123	1.51E-19	1.03E-18	9646.301617	9484.982619	9954.862579	6304.335201	6495.491236	6936.125775
BCG_1504c	0.300812248	2.25E-05	4.99E-05	1546.562032	1487.224188	1665.682846	1261.931962	1276.942163	1273.811258
BCG_1505c	-0.049444622	0.539760735	0.591729929	757.1078184	796.8358634	817.9798704	788.0419001	867.4502534	798.9254819
BCG_1506c	0.515611559	1.34E-05	3.04E-05	2299.626551	2287.10141	2928.320379	1770.431971	1744.791616	1739.385548
BCG_1507c	0.405665888	1.02E-07	2.88E-07	2942.511161	2892.331703	3280.241951	2275.382243	2241.325284	2361.3928
BCG_1508c	0.334726686	4.25E-08	1.26E-07	4638.675272	4685.719289	4986.348221	3666.879652	3913.911805	3765.564859
BCG_1509c	0.443563425	2.98E-13	1.37E-12	4665.967543	4643.140273	5045.794433	3444.133575	3556.842772	3552.331834
BCG_1510c	0.43218823	2.23E-08	6.82E-08	20341.83944	20193.60504	23118.63166	15409.41391	15669.49477	16094.90321
BCG_1511c	-0.379325337	0.004427739	0.00725892	1747.716179	1777.167008	1754.852164	2688.039319	2254.183726	1924.684116
BCG_1512	0.177367479	0.039946753	0.056347598	5540.331045	5674.160722	6560.483902	5291.772354	5169.093528	5254.471439
BCG_1513c	-0.314209402	0.016280974	0.024636587	1170.535185	1076.640823	1462.376803	1571.646627	1572.68632	1464.696717
BCG_1514	-0.329882965	0.001544207	0.002709219	986.5650611	978.3035728	800.1460069	1188.274892	1141.433971	1149.037348
BCG_1515c	0.357637819	9.07E-13	4.00E-12	4135.284493	4022.703188	4072.065488	3210.738282	3088.004209	3245.052803
BCG_1516	-0.374138031	0.002903176	0.00488312	764.1835924	836.3735208	620.6184481	923.8193896	971.3068972	987.0174952
BCG_1517c	-0.527326929	1.45E-17	8.89E-17	1712.337309	1688.967619	1820.242996	2473.280153	2470.799011	2577.41927
BCG_1518c	-0.060917865	0.574193118	0.624452796	1315.08314	1425.383237	1681.138861	1554.78537	1529.165441	1525.221375
BCG_1519c	-0.258153938	2.08E-08	6.38E-08	2650.382777	2674.367694	2619.200079	3162.816815	3159.220193	3179.872402
BCG_1520c	-0.407979171	1.74E-05	3.89E-05	4865.10004	4910.7798	4054.231625	6045.204306	6109.737988	6199.587248
BCG_1521	0.827751317	6.04E-13	2.72E-12	19030.7996	18859.46255	24012.70268	11417.73321	11545.89146	11911.25264
BCG_1522	0.872367884	1.90E-44	3.79E-43	78506.7234	78336.26464	86527.52762	44490.64484	44382.39489	44065.67542
BCG_1523	1.046423002	3.37E-27	3.47E-26	40841.36755	39552.86414	48254.86773	20150.0894	21213.46133	20922.9086
BCG_1524	0.858772427	8.06E-13	3.58E-12	17889.57833	17992.67545	22452.83409	10030.67297	11529.07657	10606.71348
BCG_1525	1.134246491	1.71E-28	1.90E-27	29060.20383	28012.93712	34900.87078	14159.0186	13782.27119	13957.91722
BCG_1526	1.161301025	1.05E-38	1.71E-37	8560.67572	8754.042851	10195.02527	4146.094321	4114.701316	4037.460244
BCG_1527	1.281374307	1.39E-22	1.12E-21	7321.404444	7273.915166	9675.465385	3329.654515	3276.924389	3377.275901
BCG_1528c	0.336398861	8.55E-12	3.50E-11	4691.238164	4731.339662	4932.846631	3738.761853	3834.782933	3794.430465
BCG_1529c	-0.083529322	0.50829345	0.562697512	3914.924674	3875.704206	4982.781449	4822.319465	4487.596123	4221.827663
BCG_1530	0.061644203	0.528993878	0.582025846	2122.732201	2148.212716	1798.84236	1895.560246	1874.365143	2048.526877
BCG_1531	0.117236873	0.416936488	0.475415892	571.1160446	497.7689681	407.8010109	441.0549824	434.2196821	487.9218561
BCG_1532	1.23181059	1.03E-59	3.61E-58	2227.857986	2017.434311	2251.822492	903.4083945	923.8295743	938.597769
BCG_1533	-0.148375894	0.003210495	0.005363495	6475.344038	6436.527859	6113.448392	7041.79333	7141.380649	6907.260169
BCG_1534	-0.873157682	7.64E-19	5.05E-18	7258.733303	7377.321346	6007.634135	12641.50548	12396.52682	12780.01427
BCG_1535	-1.093128831	6.13E-20	4.29E-19	733.8588467	798.8634356	596.8399635	1522.837726	1483.66634	1541.982049
BCG_1536c	-0.194492801	0.182984569	0.22515479	1325.191388	1296.632404	1807.16483	1713.636159	1724.020287	1627.647718
BCG_1537c	-0.021339906	0.898703386	0.913735738	8703.202025	8721.601696	12880.80511	10067.05779	10224.4393	10463.3166
BCG_1538	-0.187230532	0.062147038	0.084437052	1185.697558	1163.826426	1413.63091	1380.848194	1465.862344	1434.899962
BCG_1539	1.012771599	8.62E-08	2.46E-07	4868.132515	4535.678948	7361.818833	2727.08644	2739.837174	2840.934319
BCG_1540	1.417267169	2.33E-11	9.24E-11	2000.422393	1935.317638	3251.70777	825.3141521	940.6444595	924.6305403
BCG_1541	0.792082599	3.44E-30	4.11E-29	20414.61883	20368.99004	22675.16292	11986.57877	12593.35989	12066.75445
BCG_1542	0.946100099	3.69E-28	4.04E-27	22060.24169	22692.58774	26029.11817	12148.09186	11969.23092	12618.92556
BCG_1543	0.807448805	5.89E-23	4.89E-22	11641.66989	11722.40851	13185.16971	6575.89018	7069.175554	7237.817915
BCG_1544c	0.074548813	0.535321232	0.58784163	1062.376925	986.4138615	832.2469611	870.5733153	990.1000041	878.0731113
BCG_1545	-1.148313528	1.32E-90	9.68E-89	2013.563116	1925.179777	2049.705373	4543.665009	4390.663255	4334.496642
BCG_1546	-1.145890988	3.65E-69	1.70E-67	3611.677216	3577.651097	3965.062308	8385.369272	8071.144889	8217.386222
BCG_1547	0.003347298	0.974762634	0.97947283	4847.916017	4758.711887	5937.487605	5235.863976	5103.812209	5165.081175
BCG_1548c	0.641492495	6.34E-06	1.50E-05	8017.862771	8188.350215	11065.31781	5777.199065	5669.58364	6033.842801
BCG_1549	0.601477307	7.88E-15	4.05E-14	2052.985286	2070.151187	2213.776917	1398.596886	1472.78612	1304.539161
BCG_1550	0.724459828	1.34E-11	5.38E-11	10470.12388	10412.59689	12964.02981	6792.424215	6910.917811	6779.692814
BCG_1551	0.714172701	9.91E-26	9.48E-25	3462.075138	3280.611774	3627.407826	2183.976482	2056.361547	2078.323631
BCG_1552	0.690899877	1.65E-25	1.54E-24	2144.970348	2035.68246	2073.483857	1339.138769	1228.475729	1305.47031
BCG_1553	-0.132908409	0.139060683	0.175704751	1104.831569	1107.054406	942.8169145	1174.075939	1132.531973	1155.555388
BCG_1554c	0.527370103	0.001162475	0.002063314	8672.877279	9015.599661	12684.63261	6543.942535	7331.289941	7196.847378
BCG_1555	0.290671438	0.006679645	0.010684727	7361.837438	7563.857986	9243.88589	6442.774994	6632.97765	6680.991064
BCG_1556	0.297835888	0.001582071	0.002767048	6351.012581	6318.928673	7586.525513	5528.717385	5415.38214	5531.022567
BCG_1557	-0.067362651	0.565240806	0.617094895	1074.506824	1267.232607	1386.285652	1266.369134	1386.733472	1251.463692
BCG_1558	-0.166780265	0.101772729	0.132663824	557.9753214	634.6300897	681.2535839	675.3377094	727.9856174	698.3614353
BCG_1559	0.165322235	0.203927057	0.247988858	2285.475003	2183.695229	2940.209621	2242.547164	2219.564844	2142.572883
BCG_1560	1.390936065	5.68E-19	3.78E-18	7643.857574	7418.886576	10740.7415	3324.329907	3283.848166	3230.154425
BCG_1561c	-0.095818883	0.265536211	0.316958783	2160.132721	2095.495839	1821.431921	2185.751351	2159.22908	2152.815518
BCG_1562c	-0.2188798	0.002086696	0.003578358	1281.72592	1314.880553	1185.357457	1493.552385	1426.297908	1484.250837
BCG_1563	-0.234716559	0.149539026	0.187683828	367.9402482	379.1559961	257.9965579	399.3455575	412.4592425	373.3905807
BCG_1564	-0.54734011	4.74E-16	2.62E-15	696.4583269	689.3745383	700.2763716	1006.350805	1038.566438	1003.77817
BCG_1565	-0.010331009	0.87895258	0.897349262	901.655773	950.9313485	946.3836872	947.7801231	953.5029011	917.1813517
BCG_1566	-0.324047612	0.001261735	0.002232474	478.1201577	477.4932464	568.305782	646.0523685	638.965637	619.2138059
BCG_1567c	-0.163802516	0.042824556	0.060106508	852.125355	861.7181729	763.2893558	939.7932119	899.101802	938.597769
BCG_1568c	-0.414242281	0.000301554	0.000582327	374.0051973	421.7350117	334.0877087	509.3874444	522.2505516	476.7480731
BCG_1569	0.044548369	0.738152616	0.773797024	659.0578072	792.7807191	581.3839486	693.0864009	643.9111915	635.9744804
BCG_1570	-0.43963015	0.060465641	0.08232245	609.5273892	570.7615663	315.064921	681.5497514	674.5736292	674.1515722
BCG_1571	0.066172714	0.820005002	0.847238432	1316.093965	1266.218821	562.3611609	966.4162491	1038.566438	1000.053575
BCG_1572	-0.06951922	0.726731433	0.764868378	2738.324539	2866.987051	1682.327786	2545.162353	2552.895215	2551.34711
BCG_1573	0.10895171	0.029292548	0.042177427	4640.696922	4542.77545	4753.319072	4295.183329	4409.456362	4217.17192
BCG_1574c	-0.074044346	0.130302858	0.16601954	3425.685443	3368.811163	3292.131193	3545.301116	3597.396319	3477.839948
BCG_1575	-0.666225194	1.09E-13	5.15E-13	491.2608808	444.0383056	475.5696921	709.0602232	788.3213819	742.1254185
BCG_1576	-0.97535887	1.19E-22	9.65E-22	433.6438639	502.8378986	525.5045097	923.8193896	997.0237804	950.7027005
BCG_1577	-0.216614267	0.000492687	0.000924314	934.0021685	942.8210598	930.9276722	1099.531435	1082.087317	1081.063502
BCG_1578c	0.119504394	0.054438278	0.074812395	1239.271276	1266.218821	1198.435624	1149.227771	1123.629975	1137.863565
BCG_1579c	-0.500596748	4.75E-08	1.40E-07	8663.779855	8537.092629	7232.226092	11181.67561	11723.93142	11667.29171
BCG_1580c	0.14131417	0.157162309	0.196502621	420.5031408	395.3765735	364.9997387	349.6492214	350.1452562	372.4594321
BCG_1581	0.569769312	1.31E-15	7.06E-15	3039.550347	3056.565049	3355.144178	2197.288001	2055.372436	2111.84498
BCG_1582	0.307673938	2.22E-05	4.93E-05	1161.437761	1197.281367	1097.377064	912.2827402	966.3613427	916.2502031
BCG_1583	0.592832643	1.41E-12	6.12E-12	1467.717693	1445.658958	1325.650517	905.1832636	1001.969335	906.0075687
BCG_1584c	0.04547237	0.620966719	0.668876638	864.2552533	931.6694129	778.7453708	816.4398064	830.8531503	850.1386539
BCG_1585	0.083376475	0.439919442	0.497316656	8533.383449	8632.388521	6915.972247	7321.33522	7879.257376	7532.060867
BCG_1586	0.148228904	0.145795694	0.183451843	3025.398799	2947.076151	2547.864625	2360.575962	2719.065846	2611.871768
BCG_1587	0.362951116	0.517301288	0.571388703	7728.766862	7638.878157	2063.972464	4712.277578	4278.893724	4563.559192
BCG_1588	0.465630877	0.005680963	0.009187672	17089.00504	16920.08977	11287.64664	11267.75676	10772.40674	10763.14644
BCG_1589	-0.178819683	0.014358245	0.02197963	939.0562928	885.0352529	901.2045665	1024.986931	986.1435606	1073.614313
BCG_1590c	-0.23773731	0.000495094	0.00092839	1237.249626	1306.770265	1373.207486	1513.96338	1551.914991	1550.362386
BCG_1591	0.30337604	0.001818562	0.003151376	3393.339047	3409.362607	4093.466124	2981.780162	2963.376236	2881.904856
BCG_1592	0.183748988	0.137911355	0.174482102	3515.648855	3619.216326	4613.026013	3508.916298	3507.387227	3324.200432
BCG_1593c	-0.281272468	0.028074672	0.04052723	1861.939388	1715.326057	2308.890855	2275.382243	2487.613896	2387.46496
BCG_1594c	-0.395745993	0.134667081	0.171028491	549.8887226	610.2992237	1125.911246	958.4293379	1089.011093	958.1518892
BCG_1595	0.366307786	9.92E-07	2.58E-06	6418.737846	6491.272307	7175.157729	5011.343029	5436.153469	5132.490975
BCG_1596	0.38666892	3.74E-05	8.07E-05	503.3907791	509.9344012	538.5826763	371.8350857	423.3394623	392.0135523
BCG_1597	0.459352424	8.25E-07	2.17E-06	3557.092674	3662.809128	4223.058866	2633.018376	2853.584927	2834.416279
BCG_1598	0.228770298	0.081089739	0.107873925	781.367615	725.8708374	964.2175507	654.9267143	728.9747283	723.5024469
BCG_1599	-0.618229694	1.69E-09	5.69E-09	969.3810385	1037.103166	1181.790685	1675.476472	1691.379627	1523.359077
BCG_1600	-0.586003337	4.35E-48	1.00E-46	14487.14186	14044.99243	14596.42277	21366.76219	21621.96413	21747.90624
BCG_1601c	-0.835014998	7.04E-27	7.13E-26	1294.866643	1275.342896	1149.689731	2250.534075	2273.965944	2116.500723
BCG_1602	-0.474711371	2.46E-08	7.50E-08	748.0103947	751.2154896	663.4197204	1041.848188	1000.980224	965.6010778
BCG_1603	-0.444510683	8.15E-06	1.90E-05	493.2825305	432.8866586	424.4459502	588.3691213	647.8676351	604.3154287
BCG_1604	0.346036305	0.008662225	0.013602722	234.511367	217.9640084	194.9835737	168.6125687	182.9855152	159.2264072
BCG_1605	-0.121658739	0.409634618	0.468035389	138.4830055	151.0541268	129.5927411	136.6649241	168.1488518	152.7083672
BCG_1606	0.294612923	0.025608069	0.037348645	196.1000224	172.3436346	194.9835737	152.6387464	163.2032974	143.3968814
BCG_1607	0.409840345	2.41E-06	6.02E-06	1426.273874	1454.783033	1255.503987	1044.510491	1000.980224	1069.889719
BCG_1608	1.217500738	3.90E-30	4.62E-29	773.2810161	723.8432653	668.1754174	283.9790631	328.3848166	320.3151116
BCG_1609	-0.002447846	0.982814325	0.985308145	2146.991998	2171.529796	1701.350573	2044.649254	1987.123785	2001.038299
BCG_1610	0.236871576	2.00E-06	5.04E-06	3817.885487	3659.76777	3628.59675	3134.418909	3130.535977	3161.24943
BCG_1611	-0.134500024	0.010205644	0.015937747	8599.087064	8565.478639	8010.971463	9150.337874	9214.557081	9275.171009
BCG_1612	0.301009333	0.000219655	0.00043263	770.2485416	787.7117887	733.56625	654.0392797	592.477425	613.6269145
BCG_1613	0.462037402	1.13E-06	2.91E-06	824.8330839	892.1317555	743.0776439	596.3560325	595.4447577	595.9350914
BCG_1614c	0.316375173	0.000634742	0.001168624	515.5206774	557.5823472	558.7943882	408.2199032	446.0890128	456.2628044
BCG_1615c	-0.254810665	0.000103696	0.000211079	1726.488857	1755.877501	1615.748029	2095.233025	2006.906002	1983.346476
BCG_1616c	0.395045091	1.59E-07	4.41E-07	2447.20698	2435.114178	2742.848199	1954.130928	1883.267141	1958.205464
BCG_1617c	0.401703279	6.21E-14	2.99E-13	3452.977714	3357.659516	3383.678359	2498.128321	2563.775435	2655.635751
BCG_1618c	0.414439316	4.50E-06	1.08E-05	7242.560105	7484.782671	8600.677881	5600.599585	5856.525599	6044.085435
BCG_1619c	1.15184106	4.52E-19	3.04E-18	3753.192697	3802.711608	4950.680494	1828.115219	1862.495812	1936.789047
BCG_1620c	-0.035978032	0.827341198	0.853375799	1520.280586	1567.313289	1039.119777	1428.769661	1426.297908	1378.099899
BCG_1621	0.34111569	1.30E-10	4.86E-10	4205.031408	4204.170898	4234.948108	3225.82467	3296.706607	3459.216976
BCG_1622	0.027376571	0.73071082	0.768033639	3501.497307	3289.735848	3833.091718	3529.327293	3372.868146	3518.810485
BCG_1623	0.03359999	0.783161931	0.813639966	2121.721376	2022.503241	2667.945973	2186.638786	2211.651957	2254.310713
BCG_1624	0.093738015	0.535831475	0.588075044	887.504225	939.7797015	1268.582154	992.1518517	979.2197843	927.423986
BCG_1625c	-0.038653142	0.716412017	0.756425409	611.5490389	615.3681541	715.7323866	717.9345689	629.0745281	645.2859662
BCG_1626c	0.230615106	0.064014262	0.086765128	1004.759909	1025.951519	1293.549562	999.2513283	916.905798	914.3879059
BCG_1627	-0.809803217	1.28E-25	1.21E-24	4064.526753	4078.461423	3544.18313	6815.497514	6891.135593	6787.142002
BCG_1628	-0.624987283	4.00E-22	3.17E-21	1260.498598	1262.163677	1364.885016	2020.688521	2013.829779	1956.343167
BCG_1629	-1.079365084	1.35E-47	3.07E-46	1788.149173	1743.712068	1583.647075	3748.523633	3530.136778	3536.502308
BCG_1630c	-1.027746057	2.11E-49	5.22E-48	2829.298777	2816.297746	2572.832034	5625.447753	5359.00282	5776.845793
BCG_1631c	0.024437908	0.893386883	0.909032082	1320.137264	1368.611216	2041.382903	1495.327254	1662.695412	1490.768877
BCG_1632	0.269356189	0.000905046	0.001632803	11846.86733	11777.15296	10331.75156	9131.701748	9247.197741	9796.614214
BCG_1633	0.601603807	1.32E-18	8.59E-18	17277.01847	16833.91795	15536.86184	11131.97927	10461.82592	11126.29439
BCG_1634	0.412387904	4.07E-05	8.72E-05	7915.76946	7581.09235	6403.545904	5700.879692	5367.904818	5388.556835
BCG_1635	-0.198019286	0.000332277	0.000638224	3025.398799	2938.965863	2871.252016	3415.735668	3272.967946	3448.043193
BCG_1636c	0.431684499	3.26E-07	8.81E-07	1606.200699	1696.064122	1870.177814	1261.931962	1324.419486	1246.807949
BCG_1637	-0.181286805	0.208828167	0.253480826	10747.08989	10749.17387	14855.60826	13886.57619	13591.37278	13738.16615
BCG_1638	-0.272080348	0.006825385	0.010904608	4679.108266	4816.497694	5776.982834	6038.104829	6220.518408	6180.033128
BCG_1639	-0.531081966	6.80E-13	3.04E-12	2306.702325	2278.991121	2506.252277	3345.628337	3603.330984	3296.265974
BCG_1640	-0.589164954	8.46E-18	5.22E-17	1517.248111	1417.272948	1444.54294	2257.633552	2243.303506	2087.635117
BCG_1641	-0.456310184	0.000137136	0.000276158	3207.347273	3093.061348	4047.09808	4756.649307	4769.492727	4666.916685
BCG_1642	-0.299101257	0.026959371	0.039117324	2652.404427	2695.657202	3585.795478	3610.971274	3772.468947	3605.407303
BCG_1643	-0.262534662	0.141887121	0.178989787	2713.053918	2569.947728	4024.508519	3660.66761	3725.980735	3775.807493
BCG_1644	-0.291647145	0.035818458	0.050887713	888.5150499	875.9111781	1194.868851	1219.335102	1192.867737	1206.76856
BCG_1645	-0.335337852	2.86E-06	7.08E-06	3107.275613	3181.260737	3514.460024	4026.290654	4152.28753	4185.512869
BCG_1646c	0.118527173	0.148581027	0.186540717	1753.781128	1791.360014	1989.070237	1642.641393	1665.662744	1786.874126
BCG_1647	-0.123686278	0.116074477	0.149725843	4359.687611	4507.292937	5076.706463	5061.039365	5096.888433	5030.064631
BCG_1648	-0.249981134	0.021393883	0.031813034	1652.698642	1637.264529	1971.236374	2246.096902	1952.504903	2054.113768
BCG_1649	-0.759969793	5.44E-41	9.38E-40	9508.829436	9297.432193	9680.221082	16681.10765	15340.12084	16215.02138
BCG_1650	-0.948665057	1.14E-48	2.75E-47	3354.927703	3155.916085	3510.893252	6584.764525	6470.763464	6281.528323
BCG_1651	-0.904262046	1.44E-07	4.01E-07	1769.954326	1575.423577	2433.727899	3889.62573	3512.332782	3409.866101
BCG_1652	-0.588306631	2.13E-06	5.37E-06	4068.570052	4024.730761	5276.445733	6749.827356	6606.271656	6740.584573
BCG_1653	0.698901452	3.31E-17	1.98E-16	4947.987678	5039.530633	5780.549607	3224.049801	3263.076837	3224.567534
BCG_1654	0.924000318	4.56E-25	4.14E-24	3965.465917	4086.571712	4629.670952	2306.442453	2105.817092	2269.20909
BCG_1655	0.096058821	0.047106697	0.065580888	9121.683516	9297.432193	9524.472008	8654.261948	8526.1359	8960.442789
BCG_1656	-0.081654053	0.18218068	0.224235473	3087.059115	3132.599005	3377.733738	3363.377028	3352.096817	3436.86941
BCG_1657	0.137413739	0.014213956	0.021792526	1801.289896	1737.629351	1759.607861	1608.031445	1575.653653	1633.23461
BCG_1658c	0.689484763	5.06E-06	1.21E-05	1823.528043	1801.497874	2532.40861	1253.057616	1255.181724	1308.263755
BCG_1659c	0.711560063	1.52E-05	3.43E-05	3054.71272	3077.854556	4413.286742	2050.861296	2083.067541	2304.592736
BCG_1660c	0.827544889	4.37E-27	4.45E-26	2200.565715	2164.433293	2132.930069	1320.502643	1158.248856	1181.627548
BCG_1661c	0.671189155	6.88E-21	5.11E-20	6104.371316	6029.999638	6819.669384	3956.183323	3952.487129	3991.833964
BCG_1662c	-0.24035183	0.002386049	0.004056489	680.2851292	717.7605487	752.5890377	814.6649372	873.3849187	851.0698024
BCG_1663c	0.417407377	2.88E-07	7.80E-07	2709.010619	2699.712346	3088.82515	2153.803707	2152.305304	2054.113768
BCG_1664	-0.494628989	2.25E-10	8.23E-10	3365.035951	3212.688106	3563.205918	4698.96606	5070.182439	4517.001763
BCG_1665c	0.481956007	0.001754429	0.003050946	9227.820126	9008.503158	12949.76272	7430.489673	7366.897933	7530.198569
BCG_1666c	-0.06763911	0.49525956	0.550737551	2626.12298	2505.065418	3086.447302	2850.439846	2946.561351	2812.068713
BCG_1667	0.164521013	0.016169049	0.024504761	7414.400331	7589.202638	8370.02658	6923.764532	6929.710918	6997.581581
BCG_1668	-0.633538486	8.63E-09	2.76E-08	18968.12845	19036.87512	23623.92445	30754.93253	33241.04979	31608.76971
BCG_1669	-0.748757116	1.73E-13	8.08E-13	6758.374998	6775.132411	8284.424036	12262.57092	12030.55579	12362.8597
BCG_1670c	-0.942532709	1.21E-21	9.34E-21	1178.621784	1231.750094	1449.298637	2427.133555	2438.158352	2546.691367
BCG_1671	0.601268245	5.40E-10	1.91E-09	7342.631766	7160.371124	8636.345608	4901.301142	5297.677944	5052.412197
BCG_1672	0.598644525	9.16E-07	2.40E-06	4279.832447	4306.563292	5542.764761	3128.206867	3046.461551	3153.800242
BCG_1673c	0.289911145	0.004817168	0.007858229	5527.190322	5427.810703	6668.676007	4647.494854	4954.456464	4811.244715
BCG_1674	-0.499596478	7.68E-15	3.96E-14	3267.996765	3157.943657	2954.476712	4493.081239	4298.675942	4474.168929
BCG_1675c	-0.359251945	1.49E-06	3.81E-06	3392.328222	3290.749635	3054.346347	4282.759245	3928.748468	4281.421172
BCG_1676	0.365652478	1.98E-14	9.89E-14	15764.82448	15947.86892	16427.36609	12740.01072	12093.85889	12524.87955
BCG_1677c	0.283045584	9.69E-05	0.000198269	753.064519	720.801907	739.5108712	599.0183362	611.270532	608.9711716
BCG_1678c	0.547415315	9.30E-22	7.20E-21	4420.337103	4410.983259	4331.250971	3033.251368	2862.486925	3110.036258
BCG_1679c	0.109236167	0.190621002	0.233243599	9328.902612	9386.645368	10865.57854	9123.714836	8973.214023	9323.590735
BCG_1680	-0.274084059	2.58E-09	8.58E-09	10427.66923	10028.37196	10406.65379	12158.74107	12672.48876	12488.56476
BCG_1681	-0.226416805	4.50E-05	9.60E-05	4461.780922	4345.087164	4185.01329	5011.343029	5227.451071	4964.88423
BCG_1682	-0.222981704	1.06E-06	2.75E-06	9301.61034	9418.072737	8981.133635	10583.54471	10922.75159	10829.25799
BCG_1683	-0.286349078	4.02E-08	1.20E-07	11320.22758	11698.07764	10854.87822	13579.52382	13723.91364	14010.99269
BCG_1684c	-0.338735207	1.08E-05	2.50E-05	2185.403342	2252.632683	1958.158207	2719.099529	2740.826285	2633.288185
BCG_1685	-0.330235008	0.041007486	0.057740761	2158.111071	2239.453464	3173.23877	3225.82467	3037.559553	3251.570843
BCG_1686	0.638399051	2.25E-42	4.04E-41	4007.920561	4051.089199	3941.283823	2538.950311	2599.383427	2572.763528
BCG_1687	0.497838813	5.13E-21	3.84E-20	4010.953035	3819.945971	3941.283823	2844.227804	2776.434277	2715.22926
BCG_1688	-0.334114603	7.20E-09	2.32E-08	3431.750392	3457.010553	3344.443859	4233.062909	4500.454564	4169.683343
BCG_1689	-0.465584304	1.25E-07	3.50E-07	7177.867314	6812.642497	8096.574007	10411.3824	9727.905635	10355.30336
BCG_1690c	0.205885263	0.073168864	0.098263148	4742.790232	4387.666179	5727.048017	4349.316838	4345.164154	4184.58172
BCG_1691	0.148373038	0.502907932	0.557516622	2245.042009	2273.92219	3888.971157	2492.803713	2400.572138	2691.019397
BCG_1692	0.158192009	0.502853157	0.557516622	3854.275182	3807.780538	6949.262125	4296.070764	4267.024393	4529.106695
BCG_1693	0.231220547	0.352423348	0.410623607	3668.283409	3532.030723	6791.135203	3910.036725	3925.781135	4082.155376
BCG_1694	0.142255673	0.536276457	0.588399967	3060.777669	3048.45476	5420.305565	3295.044566	3558.820994	3591.440074
BCG_1695	0.052148356	0.793843423	0.82322188	2495.726574	2529.396284	4076.821185	2858.426757	2923.8118	2994.573834
BCG_1696	0.029266523	0.910599373	0.92392864	1218.043954	1322.990842	2468.206702	1644.416262	1568.729877	1693.759268
BCG_1697	0.001708783	0.993905117	0.994408488	3474.205036	3569.540808	6156.249664	4381.264483	4304.610607	4496.516495
BCG_1698	0.03678972	0.871545412	0.891630223	2379.481715	2386.452446	4213.547472	2907.235658	2866.443369	2977.81316
BCG_1699	0.176604328	0.023061178	0.033985347	2361.286868	2371.245655	2683.401987	2154.691141	2238.357951	2165.851598
BCG_1700	0.227314723	0.156734791	0.196030123	1637.536269	1550.078925	2253.011416	1668.376996	1493.557449	1483.319689
BCG_1701	0.439666636	0.002006043	0.003447532	589.310892	560.6237054	738.3219469	500.5130987	473.7841179	416.2234154
BCG_1702	-0.13697307	0.187130607	0.229612741	700.5016264	688.3607523	579.0061001	704.6230503	758.6480551	703.9483268
BCG_1703	0.399282502	5.61E-09	1.82E-08	989.5975357	1022.910161	1054.575792	775.6178161	785.3540492	763.5418359
BCG_1704	-0.292894882	1.50E-06	3.83E-06	1338.332112	1299.673762	1347.051153	1636.429351	1668.630077	1576.434547
BCG_1705c	0.14656686	0.049960126	0.069139215	3044.604471	3119.419786	2734.525729	2738.62309	2637.958752	2664.947237
BCG_1706c	0.328511871	1.17E-06	3.01E-06	1950.891975	1894.766194	1777.441724	1486.452908	1457.949457	1535.464009
BCG_1707	0.686520176	0.001719037	0.002993352	110.1799095	153.081699	98.6807111	80.75654607	65.28131895	79.14762933
BCG_1708	1.769960236	3.82E-69	1.76E-67	942.0887674	952.9589207	984.4292626	284.8664977	249.2559451	309.1413287
BCG_1709	1.126217218	4.99E-20	3.49E-19	522.5964514	456.2037386	417.3124048	217.4214702	207.7132876	215.0953221
BCG_1710c	0.450469627	6.63E-05	0.000138154	1865.982687	2122.868064	2424.216505	1517.513118	1582.577429	1591.332924
BCG_1711c	-0.737548954	1.08E-07	3.06E-07	279.9984856	238.2397302	203.3060434	378.0471277	405.5354662	422.7414555
BCG_1712c	-0.59633687	8.31E-05	0.0001715	105.1257852	104.4199668	96.30286264	147.314139	144.4101904	171.3313388
BCG_1713c	-0.532291385	0.000918336	0.001655268	253.7170393	237.2259441	171.2050891	310.6021003	337.2868146	312.865923
BCG_1714	0.270541451	0.000476299	0.000896549	3650.088561	3576.637311	4069.68764	3154.829904	3201.751961	3005.747617
BCG_1715	0.131097754	0.177312323	0.218856916	3017.3122	3117.392214	3673.775871	2939.183303	3074.156656	2940.567217
BCG_1716	-0.537050976	1.53E-10	5.68E-10	1542.518733	1479.113899	1672.816392	2331.290621	2356.062148	2121.156466
BCG_1717	-0.334280927	0.015488726	0.023555025	1746.705354	1672.747042	2304.135158	2333.952925	2408.485025	2470.337184
BCG_1718	-0.59820009	1.30E-14	6.59E-14	804.6165867	785.6842165	894.0710211	1241.520966	1254.192613	1260.775178
BCG_1719	-0.2917172	1.06E-07	3.01E-07	1784.105874	1783.249725	1708.484119	2136.055015	2137.46864	2187.268015
BCG_1720	-0.568480175	0.000223661	0.000439863	663.1011066	669.0988166	462.4915255	904.295829	884.2651386	876.2108141
BCG_1721	-0.330002983	3.03E-08	9.12E-08	6711.877055	6807.573566	7279.783061	8862.809072	8443.050585	8833.806582
BCG_1722	-0.67460897	3.17E-12	1.34E-11	388.1567453	373.0732796	422.0681017	646.9398031	586.5427597	651.8040063
BCG_1723c	-0.743139305	5.70E-30	6.75E-29	902.6665979	906.3247607	870.2925365	1519.287988	1445.091015	1521.49678
BCG_1724c	-0.46833969	1.64E-06	4.18E-06	427.5789148	469.3829577	398.2896171	574.1701682	624.1289736	596.86624
BCG_1725c	-0.257649244	0.004141783	0.006826945	425.5572651	430.8590865	479.1364648	528.911005	545.0001022	520.5120564
BCG_1726	0.286108072	0.001069046	0.001909767	493.2825305	517.0309038	469.6250709	410.8822069	402.5681335	401.3250381
BCG_1727	-0.489561126	1.49E-14	7.52E-14	1752.770303	1737.629351	1613.37018	2411.159733	2429.256354	2329.733748
BCG_1728	1.727480319	2.72E-54	7.90E-53	2083.310032	2175.58494	1759.607861	638.952892	607.3140884	571.7252283
BCG_1729	0.409303242	1.04E-14	5.29E-14	2587.711636	2650.036828	2596.610519	1927.507891	1954.483125	2017.798974
BCG_1730	0.435043023	4.67E-06	1.12E-05	2544.246167	2618.60946	3076.935908	1996.727787	2043.503105	2052.251471
BCG_1731	0.311090993	0.006304987	0.010109986	1138.18879	1173.964287	1391.041349	939.7932119	1082.087317	961.8764835
BCG_1732	0.243388573	0.003237956	0.005404801	2102.515704	2094.482053	2392.115551	1856.513125	1790.290717	1916.303778
BCG_1733	0.071576145	0.587814228	0.636986839	1863.961038	1950.524429	2514.574747	2044.649254	1925.798909	2049.458025
BCG_1734	0.135302723	0.39098098	0.450021066	3037.528697	2906.524708	4251.593047	3088.272311	3038.548664	3153.800242
BCG_1735	-0.408714693	0.046759343	0.065258271	1668.87184	1682.884902	2760.682062	2600.183296	2684.446964	2826.96709
BCG_1736	-0.499554548	0.003301172	0.005505669	827.8655584	832.3183764	1223.403033	1404.808928	1283.865939	1384.617939
BCG_1737	-0.039914967	0.416128641	0.474631715	8748.689143	8667.871034	8305.824672	8698.633676	9028.604233	8721.137604
BCG_1738	0.417871616	3.82E-10	1.37E-09	2372.405941	2228.301817	2279.167749	1796.167574	1642.913194	1709.588794
BCG_1739	0.348800891	0.001140787	0.002027552	2517.96472	2490.872413	3093.580847	2146.70423	2073.176432	2139.779438
BCG_1740c	-0.13228383	0.460503359	0.518066279	973.4243379	1003.648225	1490.910985	1339.138769	1258.149056	1201.181669
BCG_1741c	0.284027092	0.000224313	0.000440706	8198.800421	8201.529434	9335.433055	7085.277624	6876.29893	7171.706366
BCG_1742c	-0.328066851	1.74E-11	6.98E-11	4082.7216	4034.868621	3862.814824	5055.714758	5004.90112	4982.576054
BCG_1743c	0.046541406	0.715363403	0.75572214	1442.447072	1507.49991	1127.10017	1285.892695	1289.800605	1374.375305
BCG_1744c	0.278412709	0.000316435	0.000609871	1405.046552	1421.328092	1266.204305	1152.777509	1131.542862	1092.237285
BCG_1745c	-0.244012289	0.118127185	0.152026224	161.7319772	144.9714103	149.804453	177.4869144	154.3012993	208.577282
BCG_1746	-0.872705606	4.05E-27	4.15E-26	2551.321941	2510.134348	2915.242212	4762.861349	4934.674246	4902.497276
BCG_1747	-0.837212359	1.94E-15	1.04E-14	2918.251364	2815.28396	3533.482812	5396.489633	5582.541881	5571.993105
BCG_1748	-0.961821129	1.27E-13	5.99E-13	1582.951727	1607.864732	2091.317721	3248.897969	3604.320095	3430.35137
BCG_1749	-0.454824733	3.23E-10	1.17E-09	1945.837851	1978.910439	2163.842099	2749.272305	2892.160252	2700.330883
BCG_1750	-0.537863974	2.78E-08	8.41E-08	1430.317174	1437.54867	1728.695831	2226.573342	2233.412397	2208.684433
BCG_1751	-0.289696342	0.058137008	0.079508244	1203.892405	1166.867785	1672.816392	1626.667571	1670.608299	1642.546096
BCG_1752	-0.199122189	0.245520459	0.294408231	3125.47046	2921.731499	4498.889287	4125.683326	3979.193123	3999.283153
BCG_1753	-0.416260528	0.011013498	0.017118147	475.0876831	404.5006482	621.8073724	676.225144	673.5845183	650.8728577
BCG_1754	-0.426188505	0.017519715	0.026379723	289.0959093	259.529238	401.8563898	440.1675478	446.0890128	388.288958
BCG_1755	-0.072434639	0.742054328	0.777006672	305.269107	293.9979649	508.8595705	392.2460809	379.818583	391.0824038
BCG_1756	-0.035356838	0.890660359	0.906958526	147.5804292	131.7921912	252.0519368	197.8979096	183.9746261	161.0887044
BCG_1757	-0.130768789	0.450084151	0.507355914	397.2541691	417.6798673	596.8399635	547.547131	495.5445575	500.0267877
BCG_1758	-0.249578594	0.047215428	0.065709108	293.1392087	281.8325319	354.2994206	382.4843006	340.2541473	378.9774722
BCG_1759c	-0.339085251	0.012107871	0.018694099	254.7278641	264.5981684	203.3060434	325.688488	285.8530481	304.4855858
BCG_1760c	0.022205865	0.817377788	0.844965892	311.3340562	335.5631944	331.7098602	319.476446	326.4065948	317.5216659
BCG_1761	-0.150772042	0.056248333	0.077138897	1186.708383	1172.950501	1066.465034	1307.191125	1206.71529	1291.503081
BCG_1762	0.567875566	1.26E-38	2.04E-37	9264.209821	9457.610394	9608.885628	6407.277611	6255.137289	6447.27277
BCG_1763c	-0.450184936	0.000637258	0.001172162	313.3557059	288.9290345	236.5959218	385.1466043	404.5463553	359.423352
BCG_1764c	0.949843397	1.01E-13	4.80E-13	796.5299878	805.9599382	1005.829899	471.2277578	415.4265752	461.8496959
BCG_1765	-0.269196709	0.021507823	0.031946394	499.3474797	500.8103264	626.5630693	646.0523685	635.0091935	676.0138693
BCG_1766	0.182853767	0.096356196	0.126227895	979.4892871	894.1593277	1121.155549	893.6466142	913.9384653	828.7222365
BCG_1767c	0.483718681	1.30E-06	3.33E-06	2018.617241	2123.88185	2483.662717	1618.68066	1573.675431	1543.844346
BCG_1768c	0.320517052	5.22E-09	1.70E-08	2436.087907	2484.789696	2348.125355	1960.34297	1915.9078	1946.100533
BCG_1769c	0.128891175	0.106631718	0.138404047	1644.612043	1635.236956	1439.787243	1432.319399	1417.39591	1469.35246
BCG_1770	0.37491933	1.89E-17	1.15E-16	7463.930749	7617.588649	7479.522332	5735.48964	5722.006517	5940.727943
BCG_1771c	-0.108515751	0.285959655	0.338677037	4960.117577	5003.034333	4286.07185	4723.814228	5545.944778	5096.17618
BCG_1772c	-0.418505614	0.095641097	0.125374245	10535.82749	10935.71051	5476.185004	10909.2332	13148.2511	11961.53466
BCG_1773c	-0.726122343	3.91E-05	8.39E-05	4953.041803	5766.415256	3531.104964	7881.306435	7747.705627	7947.353133
BCG_1774c	-0.79994433	2.81E-12	1.20E-11	1245.336225	1083.737326	1405.30844	2273.607374	2062.296212	2161.195855
BCG_1775c	0.184652094	0.348695932	0.406640386	1477.825942	1444.645172	2349.314279	1563.659716	1543.012993	1529.877118
BCG_1776c	-0.084397379	0.389403985	0.44881422	601.4407903	601.1751489	707.409917	654.0392797	696.3340688	672.289275
BCG_1777	-1.586060188	6.40E-12	2.64E-11	4408.207204	4469.782852	2402.815869	11505.58923	11878.23272	10489.38876
BCG_1778c	-1.624607099	1.54E-13	7.24E-13	3638.969488	3651.657481	2028.304737	9837.212232	9543.931009	9359.90553
BCG_1779	0.220428363	0.079609947	0.106155552	501.3691294	536.2928394	411.3677836	421.5314218	392.6770246	431.1217927
BCG_1780	0.043842454	0.633888139	0.680753476	381.0809713	371.0457074	376.888981	349.6492214	365.9710305	379.9086208
BCG_1781	-0.089893678	0.473057502	0.530528013	439.7088131	392.3352152	444.6576621	513.8246173	405.5354662	437.6398328
BCG_1782	-0.076483376	0.388784899	0.448362269	2062.08271	1956.607146	2335.047188	2266.507897	2263.085724	2166.782746
BCG_1783c	-0.163414037	0.061072223	0.083091031	543.8237734	535.2790533	609.9181301	634.5157191	635.9983044	618.2826574
BCG_1784c	-0.051204505	0.550831472	0.602862921	684.3284286	642.7403784	628.9409178	664.6884945	644.9003024	717.9155555
BCG_1785	-0.140829329	0.011100904	0.017226894	2460.347704	2377.328371	2364.770294	2592.196385	2619.165645	2731.058786
BCG_1786	0.196565989	0.006673871	0.010679816	11699.2869	11933.27602	13219.64852	10369.67298	10850.5465	10935.40893
BCG_1787	0.190780592	0.000886067	0.001600755	1831.614642	1849.14582	1855.910723	1599.157099	1578.620986	1672.34285
BCG_1788c	-0.134748941	0.006022142	0.00969454	2454.282754	2416.866029	2430.161126	2704.013141	2623.122089	2688.225951
BCG_1789c	0.034720767	0.732218445	0.769074822	2094.429105	1962.689862	1675.19424	1851.188518	1907.005802	1840.880743
BCG_1790	-0.559339649	4.15E-36	5.97E-35	6624.946117	6450.720864	6630.630432	9901.107522	9618.114326	9517.26964
BCG_1791	-0.845366006	2.39E-39	4.00E-38	876.3851516	868.8146755	853.6475973	1579.633538	1504.437669	1585.746032
BCG_1792c	-0.383185132	4.72E-08	1.39E-07	923.8939199	918.4901937	976.106793	1183.837719	1271.007498	1219.80464
BCG_1793c	0.007700183	0.907143683	0.921605732	1255.444473	1294.604832	1191.302079	1255.71992	1248.257947	1219.80464
BCG_1794c	-0.314796371	1.26E-05	2.87E-05	872.3418522	834.3459486	834.6248096	1036.52358	1103.847757	1022.401141
BCG_1795c	-0.863579358	2.21E-43	4.22E-42	1512.193987	1409.162659	1473.077121	2664.96602	2587.514097	2742.232569
BCG_1796	0.505299485	2.45E-09	8.19E-09	587.2892423	623.4784428	595.6510393	417.0942489	411.4701316	444.1578728
BCG_1797	0.142533693	0.015857078	0.024081212	3510.594731	3557.375375	3699.932204	3125.544563	3262.087726	3366.102118
BCG_1798	1.159314068	2.67E-36	3.89E-35	2355.221918	2440.183109	2658.434579	1022.324627	1125.608197	1189.076737
BCG_1799c	0.494228149	1.88E-11	7.49E-11	1112.918168	1100.971689	1152.067579	835.963367	794.2560473	757.9549444
BCG_1800c	0.115626207	0.38280809	0.442373432	193.0675478	205.7985754	168.8272407	183.6989564	165.1815192	175.9870817
BCG_1801	-0.223062761	0.000727853	0.001329518	2014.573941	2209.039881	2004.526252	2436.007901	2435.191019	2400.50104
BCG_1802c	-0.454408448	1.03E-06	2.67E-06	493.2825305	518.0446898	448.2244348	634.5157191	683.4756272	685.3253551
BCG_1803c	-0.727260219	6.31E-24	5.46E-23	1291.834168	1194.240009	1202.002397	2112.094282	2053.394214	1941.44479
BCG_1804c	-0.370568273	5.87E-08	1.70E-07	1531.399659	1410.176445	1461.187879	1953.243493	1819.964044	1918.166076
BCG_1805c	0.116551399	0.191455885	0.233975318	1927.643004	1949.510643	2242.311098	1940.819409	1792.268939	1907.923441
BCG_1806c	0.329028555	0.005045491	0.00821595	11441.52656	11522.69265	14680.83639	9870.047312	10118.60444	9977.257039
BCG_1807	-0.062042872	0.139913552	0.176669366	13123.53913	13372.85226	12994.94184	13741.92435	13475.64681	14010.06154
BCG_1808	0.023327814	0.566825179	0.61831206	16701.85912	16988.01344	16819.71108	16575.50294	16210.53843	16912.45167
BCG_1809c	-0.020177098	0.629395582	0.676848651	5437.226909	5378.135185	5354.914733	5456.835184	5396.589033	5544.989796
BCG_1810	-0.715344479	1.71E-07	4.72E-07	1086.636722	1191.198651	869.1036123	1860.950298	1698.303404	1610.887044
BCG_1811c	-0.879779548	1.65E-24	1.46E-23	1293.855818	1202.350298	1146.122958	2312.654495	2316.497712	2076.461334
BCG_1812c	-0.608103461	1.05E-22	8.56E-22	6010.364604	5950.924324	5489.263171	8823.761951	8676.480755	9103.83967
BCG_1813	-0.664517471	3.36E-14	1.66E-13	2163.165195	2282.032479	1901.089844	3378.463416	3283.848166	3401.485764
BCG_1814c	-0.255435795	5.68E-06	1.35E-05	3376.155025	3334.342436	3156.593831	3918.911071	3843.684931	4018.837273
BCG_1815	0.421879663	6.73E-14	3.23E-13	11314.16263	10950.9173	11536.13181	8748.330012	8373.812822	8106.579541
BCG_1816	0.561269664	2.32E-13	1.07E-12	37419.72541	36798.40734	42091.48452	25496.88269	26965.14117	26359.88516
BCG_1817c	-0.063616448	0.450005069	0.507355914	2822.223003	2675.38148	2407.571566	2736.848221	2861.497814	2666.809534
BCG_1818	-0.084648775	0.417169791	0.475544675	354.799525	371.0457074	335.2766329	404.6701649	351.1343671	369.6659864
BCG_1819	0.738509861	1.34E-06	3.43E-06	10659.14812	10332.50779	14850.85256	7161.596997	7153.24998	7166.119474
BCG_1820	0.766804758	1.91E-05	4.25E-05	4110.013871	4126.109369	6287.031329	2775.895342	2878.312699	2880.042559
BCG_1821	0.862280844	6.22E-07	1.65E-06	21448.69266	21294.57673	32072.42003	13321.28036	13844.58517	13987.71397
BCG_1822	0.515236411	0.000106961	0.000217501	2571.538438	2402.673023	3275.486254	1900.884854	1998.004004	1871.608647
BCG_1823	-0.665941668	1.21E-22	9.85E-22	3394.349872	3301.901281	3400.323298	5522.505343	5516.271452	4979.782608
BCG_1824	-0.615280072	1.76E-12	7.58E-12	5975.996559	5745.125748	6320.321208	9300.314316	9907.923818	8426.894652
BCG_1825	-0.064613961	0.313366187	0.369034219	7415.411156	7062.033874	7852.84454	7730.442558	7991.026906	7628.900319
BCG_1826	-0.353255471	5.94E-09	1.92E-08	11933.79827	11126.30229	11660.96885	14861.86678	15335.17529	14157.18302
BCG_1827	0.177245161	0.005507976	0.008926175	28239.41405	28295.78344	31224.71706	25619.34866	25716.88322	26274.21949
BCG_1828	0.197428348	0.032716544	0.046800531	24410.40949	24599.51937	29230.89112	22621.59468	22482.4906	23126.93729
BCG_1829	0.235132612	0.04821535	0.067006278	12203.68851	11923.13816	15420.34727	11419.50807	11367.8515	10809.70387
BCG_1830	0.547447941	4.14E-05	8.87E-05	9602.836148	9863.124829	12991.37506	7221.055114	7572.632999	7412.873848
BCG_1831	0.107215734	0.319711905	0.375053959	275.9551861	276.7636014	301.9867545	268.0052408	275.9619392	248.616671
BCG_1832	0.321684607	2.27E-07	6.22E-07	2902.078166	2984.586237	2774.949153	2314.429364	2385.735474	2232.894296
BCG_1833	0.218016584	0.008105885	0.012774771	579.2026434	592.0510741	563.5500851	520.0366593	480.7078941	490.7153018
BCG_1834	-0.76842178	1.46E-19	1.00E-18	628.7330615	596.1062185	540.9605247	1004.575936	980.2088952	1027.056884
BCG_1835c	0.13790611	0.264797641	0.316172705	1518.258936	1381.790435	1212.702715	1393.272278	1174.07463	1171.384914
BCG_1836c	0.435953839	0.001815446	0.00314874	206.208271	191.6055702	204.4949676	151.7513118	165.1815192	128.4985041
BCG_1837c	0.619428863	1.28E-05	2.92E-05	346.7129262	366.9905631	429.2016471	216.5340356	250.245056	276.5511284
BCG_1838c	-0.231826545	0.120480856	0.154702587	1455.587795	1417.272948	1014.152368	1528.162333	1541.034772	1498.218066
BCG_1839	0.217727113	0.625291045	0.673167553	150.6129038	145.9851964	36.85665114	101.1675412	95.94375664	90.32141229
BCG_1840	0.160719377	0.396442728	0.454672052	1711.326484	1683.898689	1053.386868	1322.277513	1314.528377	1344.57855
BCG_1841	1.452759211	8.30E-56	2.54E-54	4517.376289	4426.190051	3827.147097	1592.945057	1480.699007	1592.264072
BCG_1842	1.543995817	1.07E-102	9.81E-101	3954.346843	3876.717992	3565.583766	1332.926727	1257.159945	1318.50639
BCG_1844	-0.014931157	0.884306882	0.901883452	2128.79715	2009.324022	2477.718096	2206.162346	2336.27993	2139.779438
BCG_1845	-0.646229727	1.35E-16	7.72E-16	3115.362211	2920.717713	2662.001351	4561.413701	4467.813905	4588.700204
BCG_1846c	-0.620818977	0.002990572	0.005017303	17634.85047	17342.83857	10112.9895	23180.67846	22681.30189	23478.91145
BCG_1847c	-0.807198989	0.006684284	0.010687821	26581.66128	25164.19822	10903.62411	38180.98503	35672.28436	35773.79731
BCG_1848	0.366199377	0.0065837	0.010544062	2718.108042	2893.345489	2093.695569	1926.620456	2051.415993	2001.969448
BCG_1849	-0.548036281	4.80E-23	4.00E-22	1971.108472	1995.131017	2061.594615	2869.963406	2924.800911	3015.990252
BCG_1850	-0.323569678	3.51E-05	7.62E-05	1966.054348	2133.005925	1830.943314	2499.015755	2489.592118	2435.884686
BCG_1851	0.00420437	0.977385509	0.981534511	311.3340562	261.5568101	359.0551175	324.8010534	323.4392621	279.3445741
BCG_1852	0.303501294	0.000427145	0.000809813	2058.03941	2053.93061	2360.014597	1791.730401	1779.410497	1670.480553
BCG_1853c	0.416747602	1.36E-05	3.09E-05	4042.288606	3886.855853	4548.824105	3354.502683	3055.363549	2934.980325
BCG_1854c	0.902750522	1.81E-08	5.55E-08	8202.84372	7899.421181	5490.452095	3807.094315	3827.859157	3915.47978
BCG_1855	0.719676178	1.45E-48	3.45E-47	6812.959541	6651.450509	6615.174417	4192.240919	3982.160456	4017.906124
BCG_1856	1.003135398	3.31E-79	1.84E-77	40890.89797	41109.02578	42512.3637	19816.414	21038.3887	21266.50243
BCG_1857	0.13004304	0.035684509	0.05073014	2064.104359	2110.702631	2137.685766	1852.075952	2010.862446	1906.061144
BCG_1858	-0.087999839	0.117732912	0.15161758	2075.223433	2040.751391	2115.096205	2158.240879	2184.945963	2278.520576
BCG_1859	-0.189538305	0.009158182	0.014370127	710.6098749	684.3056079	740.6997954	820.8769792	802.1689344	810.0992649
BCG_1860	-0.237713412	0.000433408	0.000821292	1389.884179	1365.569858	1505.178075	1695.887467	1645.880526	1677.929742
BCG_1861	-0.511832283	1.31E-17	8.01E-17	2157.100246	2208.026095	2324.34687	3130.869171	3271.978835	3132.383824
BCG_1862	0.123314002	0.056628508	0.077579485	10544.92492	10115.55756	11236.5229	10064.39548	9655.70054	9560.102475
BCG_1863	0.202152197	0.000394804	0.00075247	6607.762095	6727.484465	7133.545381	6041.654567	5776.407616	5970.524697
BCG_1864	0.33855984	2.43E-09	8.10E-09	4232.323679	4273.108352	4563.091195	3484.06813	3397.595918	3449.90549
BCG_1865	-0.428718438	1.20E-16	6.88E-16	6369.207428	6252.018791	5994.555969	8294.850946	8201.707527	8564.704642
BCG_1866	0.355105475	0.006052529	0.009736784	6020.472852	6057.371863	7972.925888	5101.861355	5270.97195	5301.028868
BCG_1867	0.488823989	0.00531726	0.008631264	14374.9403	14221.39121	21593.24187	11519.78818	12135.40155	12108.65614
BCG_1868c	0.122714023	0.282909469	0.335567491	1509.161513	1419.30052	1811.920527	1441.193745	1520.263443	1390.20483
BCG_1869	-0.240372466	0.001563596	0.002740802	589.310892	627.5335871	588.5174939	725.0340455	706.2251778	702.0860296
BCG_1870c	-0.085301528	0.162373201	0.202697161	3137.600358	3269.460127	3452.635964	3429.047187	3526.180334	3502.049811
BCG_1871c	0.234514128	0.005746556	0.009282356	17164.81691	17019.44081	19808.6666	15475.9715	14743.68697	15669.36831
BCG_1872c	0.184107411	0.012054456	0.018618904	27778.47791	27853.77271	31487.46931	25236.86436	25420.14996	26021.87823
BCG_1873c	0.173024903	0.226378739	0.273356479	1787.138348	1890.71105	1341.106532	1415.458143	1530.154552	1508.4607
BCG_1874c	0.222393804	0.026495901	0.0385014	1048.225377	981.3449311	867.914688	859.9241004	782.3867165	842.6894652
BCG_1876c	0.231177549	0.068028415	0.09179654	775.3026658	789.7393608	915.4716572	803.1282878	642.9220806	664.8400864
BCG_1877c	0.277918089	0.02502326	0.036549686	2301.648201	2291.156554	2984.199818	2078.371768	2079.111098	2089.497414
BCG_1878c	0.333850342	6.07E-07	1.61E-06	4735.714458	4742.491309	5259.800794	3871.877038	3920.835581	3897.787957
BCG_1879c	0.565641801	1.01E-24	9.04E-24	7822.773574	7591.23021	8257.078779	5321.057695	5355.046376	5314.996097
BCG_1880c	0.376391585	7.86E-05	0.000162563	3911.892199	3955.793307	4706.951027	3187.664983	3196.806407	3299.990569
BCG_1881c	0.583172041	3.44E-05	7.49E-05	7752.015834	7928.820977	10642.06078	5810.034144	5655.736088	6102.747796
BCG_1882c	0.696355634	2.12E-10	7.78E-10	12684.84114	13275.52879	16188.39232	8557.531579	8744.729407	8707.170375
BCG_1883	0.205346122	0.145439316	0.183061719	3669.294233	4027.772119	2839.151062	2926.759219	3184.937076	3029.026332
BCG_1884	0.015047342	0.945003987	0.954181128	671.1877055	638.6852341	372.133284	547.547131	546.978324	571.7252283
BCG_1885	0.013055397	0.922754998	0.934103254	464.9794345	405.5144343	337.6544814	403.7827303	404.5463553	391.0824038
BCG_1886	0.066709136	0.39375781	0.45224916	2193.489941	2251.618897	2340.991809	2026.013128	2320.454156	2133.261398
BCG_1887	0.189086537	0.079350305	0.105845056	574.1485192	596.1062185	677.6868112	502.2879678	536.0981041	581.0367141
BCG_1888	0.41588387	1.26E-11	5.10E-11	1403.024902	1425.383237	1377.963183	1060.484314	1069.228876	1024.263438
BCG_1889	0.479945729	5.54E-10	1.95E-09	3354.927703	3393.142029	3816.446779	2475.942456	2499.483227	2596.973391
BCG_1890c	0.876420587	2.77E-13	1.27E-12	17777.37677	17890.28306	22987.84999	10583.54471	10667.56098	10697.96604
BCG_1891c	0.734148974	1.76E-16	9.98E-16	5852.675926	5744.111962	6833.936475	3673.979129	3677.514301	3726.456619
BCG_1892c	-1.199816077	6.14E-59	2.07E-57	4157.52264	4254.860202	3755.811643	9623.340501	8985.083354	9349.662895
BCG_1893	-1.342747808	6.18E-99	5.55E-97	1487.934191	1510.541268	1373.207486	3698.827297	3636.960754	3759.977967
BCG_1894	-0.721144638	1.94E-24	1.71E-23	754.0753438	727.8984096	747.8333408	1209.573322	1187.922183	1277.535852
BCG_1895	0.081711048	0.400582902	0.458754506	3433.772042	3581.706241	2925.94253	3033.251368	3219.555957	3144.488756
BCG_1896	-0.876897787	3.00E-47	6.62E-46	2043.887862	2050.889252	2098.451266	3611.858709	3838.739377	3921.99782
BCG_1897	0.25341587	0.067087192	0.090619314	954.2186656	898.214472	1205.569169	926.4816933	801.1798235	835.2402766
BCG_1898	0.541992923	3.40E-05	7.40E-05	9903.051131	9900.634914	13155.44661	7553.843078	7473.721909	7607.483902
BCG_1899c	0.257156963	0.003081867	0.005161703	7680.247269	7840.621588	8842.0295	6372.667663	7057.306223	6953.817598
BCG_1900c	0.203439037	0.023456437	0.034529203	1176.600134	1204.37787	1036.741929	946.0052539	996.0346695	1028.919181
BCG_1901c	0.032515981	0.720627396	0.760266713	638.8413101	647.8093088	577.8171759	575.0576028	638.965637	611.7646173
BCG_1902	-0.076555454	0.417482151	0.475763478	2262.226031	2241.481036	1877.311359	2213.261823	2259.12928	2259.897605
BCG_1903	-0.017053594	0.825835944	0.852371425	846.0604059	835.3597347	859.5922184	818.2146755	912.9493545	840.8271681
BCG_1904	0.087932089	0.179287822	0.221157097	3663.229284	3772.298025	4072.065488	3658.892741	3529.147667	3635.204058
BCG_1905c	-0.201879648	0.150144894	0.1882051	6235.778547	6408.141848	8623.267441	8065.005392	8095.872661	8297.465
BCG_1906c	-0.336014824	3.27E-08	9.82E-08	4776.147453	4585.354466	4321.739577	5748.801158	5680.46386	5846.681936
BCG_1907c	0.026603714	0.617951718	0.666173871	11710.40598	11989.03425	12565.74019	11566.82221	11969.23092	12063.96101
BCG_1908c	-0.016575942	0.721776645	0.7612759	35374.82672	36162.76347	34216.05042	34906.35146	36151.01404	35922.78108
BCG_1909	-0.10401722	0.69007143	0.73174241	1033.063005	1085.764898	515.9931159	917.6073476	928.7751287	987.0174952
BCG_1910	0.221761947	0.000146545	0.000294206	1392.916654	1380.776649	1363.696092	1171.413635	1175.063741	1202.112817
BCG_1911	0.440041175	0.007761695	0.012261678	3476.226686	3473.23113	2333.858264	2224.798472	2293.748161	2326.009154
BCG_1912	-0.326284939	6.25E-05	0.000130767	2007.498167	2100.56477	1800.031284	2496.353451	2519.265445	2395.845297
BCG_1913	-0.181530609	0.002305063	0.003925804	8965.005663	8968.965501	8700.547516	10610.16774	9930.673368	9665.322264
BCG_1914	0.102234743	0.318627603	0.374115204	2679.696698	2627.733534	2168.597796	2361.463397	2259.12928	2346.494423
BCG_1915	-0.047148855	0.46417919	0.521607502	1715.369783	1830.897671	1751.285391	1848.526214	1873.376032	1752.421628
BCG_1916	0.520212273	2.62E-18	1.67E-17	2175.295094	2189.777945	2144.819311	1554.78537	1448.058348	1535.464009
BCG_1917c	0.743965991	4.54E-28	4.95E-27	5197.661418	5213.901839	5763.904668	3235.58645	3159.220193	3260.882328
BCG_1918c	-0.741689717	6.17E-14	2.97E-13	387.1459205	353.8113439	404.2342383	672.6754057	641.9329697	597.7973886
BCG_1919c	-1.557148783	3.57E-55	1.07E-53	495.3041803	451.1348082	488.6478586	1481.128301	1465.862344	1274.742407
BCG_1920c	-1.723765619	2.83E-22	2.26E-21	1068.441875	1083.737326	1635.959741	4323.581236	3985.127789	4195.755503
BCG_1921c	-1.712585223	2.87E-13	1.32E-12	1148.297038	1188.157293	2117.474054	4902.188577	4937.641579	4751.651206
BCG_1922c	-2.527785469	1.56E-143	2.81E-141	594.3650163	558.5961333	474.3807678	3086.497442	3065.254658	3248.777397
BCG_1923c	-3.400254892	6.33E-185	1.32E-182	1006.781558	1085.764898	825.1134157	9870.934746	10865.38316	10095.51291
BCG_1924	-0.52992996	4.16E-18	2.62E-17	15022.87903	14906.71061	13772.49828	21498.10251	20404.36862	21201.32203
BCG_1925c	-0.668640379	3.36E-12	1.42E-11	2420.925534	2340.832072	2444.428217	3486.730434	4261.089728	3707.833647
BCG_1926c	-0.644458638	1.13E-08	3.56E-08	413.4273668	353.8113439	435.1462682	594.5811633	670.6171856	612.6957659
BCG_1927c	0.020456365	0.80728438	0.835187375	586.2784175	568.7339941	582.5728728	560.8586496	607.3140884	545.6530681
BCG_1928c	-0.000594015	0.994647281	0.99489909	419.4923159	401.45929	393.5339202	395.7958192	415.4265752	405.0496325
BCG_1929	-0.079096943	0.562947785	0.614931352	1355.516134	1358.473355	1828.565466	1600.044534	1604.337869	1591.332924
BCG_1930	0.089760148	0.391833472	0.450685875	548.8778977	524.1274064	625.3741451	535.123047	499.5010011	558.6891482
BCG_1931	0.197494505	0.082374051	0.109545565	391.1892199	396.3903595	468.4361467	341.6623103	379.818583	372.4594321
BCG_1932c	0.483680078	0.005000697	0.008150889	2497.748223	2468.569119	3690.42081	1964.780143	2096.915094	2127.674506
BCG_1933	-0.369969353	0.022065279	0.032676131	319.420655	324.4115475	222.328831	354.9738289	380.8076939	386.4266608
BCG_1934	-0.07729045	0.39943421	0.45770434	453.8603611	406.5282204	452.9801317	449.9293281	461.9147871	473.0234788
BCG_1935c	-0.180155737	0.021904021	0.032473841	719.7072987	644.7679506	688.3871293	769.4057741	767.5500532	788.6828476
BCG_1936c	-0.508202127	6.65E-08	1.92E-07	302.2366324	308.1909701	305.5535272	446.3795898	411.4701316	444.1578728
BCG_1937	0.370887924	9.23E-06	2.15E-05	1585.984202	1557.175428	1765.552482	1201.586411	1278.920385	1313.850647
BCG_1938c	0.367215619	1.68E-05	3.78E-05	2840.41785	2760.539512	3243.3853	2320.641406	2299.682827	2233.825444
BCG_1939c	0.095813	0.079064837	0.105499889	3483.30246	3615.161182	3749.867022	3405.973888	3400.563251	3341.892255
BCG_1940	-0.970859403	2.29E-62	8.62E-61	2499.769873	2541.561717	2487.22949	5014.005333	4687.396523	5054.274494
BCG_1941c	-0.144389421	0.045017069	0.062915613	2324.897173	2252.632683	2047.327524	2437.78277	2476.733677	2411.674823
BCG_1942	-0.3916143	2.68E-05	5.88E-05	388.1567453	372.0594935	344.7880267	466.790585	499.5010011	486.0595589
BCG_1943	-0.923142729	1.31E-22	1.06E-21	1426.273874	1489.25176	1223.403033	2667.628324	2534.102108	2651.911157
BCG_1944c	-0.236638055	0.059817261	0.081580254	2634.209579	2442.210681	3283.808724	3350.06551	3181.969744	3314.888946
BCG_1945c	-0.042532796	0.641135637	0.687975802	1996.379094	1912.000558	2270.84528	2036.662343	2206.706403	2118.36302
BCG_1946c	-0.104197117	0.326476769	0.382422091	1251.401174	1299.673762	1558.679666	1466.041913	1519.274332	1429.313071
BCG_1947c	0.591267296	1.55E-07	4.31E-07	14969.30532	14601.56099	18261.87618	9947.254119	11154.20354	10646.75287
BCG_1948c	0.545337573	4.80E-11	1.85E-10	1106.853219	1072.585679	1022.474838	716.1596997	784.3649383	695.5679895
BCG_1949c	0.230703515	0.023617466	0.034727431	1362.591908	1252.025816	1091.432443	1038.298449	1074.17443	1048.473301
BCG_1950c	0.205017763	0.004529461	0.007416452	5776.864062	5795.815053	5134.96375	4749.54983	4897.088032	4851.284104
BCG_1951c	0.638884185	6.91E-20	4.80E-19	3322.581307	3299.873709	2975.877348	2082.808941	2037.56844	2045.733431
BCG_1952	-0.253237925	0.006642021	0.010633154	913.7856713	936.7383433	781.1232192	1052.497403	1029.66444	1057.784787
BCG_1953c	-0.143588671	0.083649508	0.111092171	550.8995474	557.5823472	559.9833124	608.7801165	583.575427	649.9417091
BCG_1954	0.421226887	6.18E-07	1.64E-06	11143.33323	11235.79119	13028.23171	8718.157237	9004.865572	8716.481861
BCG_1955c	-0.058522514	0.501343538	0.556094418	1509.161513	1561.230572	1788.142042	1695.887467	1679.510297	1680.723188
BCG_1957c	-0.061657914	0.546173163	0.598261759	2230.890461	2229.315603	1838.07686	2285.144023	2111.751757	2178.887678
BCG_1958c	-0.807348754	1.07E-18	6.98E-18	769.2377167	788.7255748	731.1884016	1419.895315	1369.918587	1217.942343
BCG_1959	-0.085888717	0.247527985	0.296628168	923.8939199	956.0002789	858.4032942	958.4293379	988.1217823	962.8076321
BCG_1960c	-0.656040578	1.35E-24	1.20E-23	761.1511178	768.449853	760.9115073	1185.612588	1219.573731	1204.906263
BCG_1961	0.313672645	3.28E-08	9.86E-08	2085.331681	2138.074855	2220.910462	1712.748724	1732.922285	1737.523251
BCG_1962	-0.286838941	4.02E-07	1.08E-06	2731.248765	2705.795063	2859.362774	3266.64666	3439.138576	3413.590696
BCG_1963c	-0.351809942	0.002110095	0.003614622	1253.422824	1213.501945	972.5400203	1483.790605	1429.265241	1479.595094
BCG_1964	0.496187785	1.31E-08	4.08E-08	8780.024714	8758.097995	10266.36073	6399.2907	6619.130098	6692.164847
BCG_1965c	-0.103148848	0.132002122	0.168022032	1732.553806	1752.836142	1903.467693	1974.541923	1937.66824	1872.539795
BCG_1966	0.198641669	0.014299719	0.021907014	1264.541897	1281.425612	1391.041349	1215.785364	1102.858646	1108.997959
BCG_1967c	-0.797639674	1.64E-14	8.27E-14	480.1418074	473.4381021	399.4785413	813.7775027	740.844059	800.7877791
BCG_1968c	-0.536679849	4.02E-08	1.20E-07	1913.491456	1922.138419	1580.080302	2591.308951	2607.296315	2662.153791
BCG_1969c	0.37054777	0.009724431	0.015210303	172.8510507	148.0127685	170.0161649	118.9162327	123.6388617	136.8788413
BCG_1970c	0.059372508	0.661228424	0.706466605	498.3366548	453.1623804	381.6446779	432.1806366	385.7532484	462.7808444
BCG_1971	-0.669485565	6.34E-07	1.68E-06	1695.153286	1545.009995	2146.008235	2815.829897	2807.096715	2939.636068
BCG_1972c	-0.746675859	7.20E-29	8.23E-28	1465.696044	1478.100113	1621.69265	2565.573348	2514.319891	2574.625825
BCG_1973c	-0.726489951	3.32E-10	1.20E-09	310.3232313	283.860104	359.0551175	551.0968693	502.4683338	519.5809078
BCG_1974c	-0.067604257	0.659220711	0.705084198	169.8185761	139.9024798	153.3712257	183.6989564	147.3775231	153.6395158
BCG_1975	0.073882735	0.493096879	0.549105346	353.7887002	394.3627874	413.7456321	380.7094315	341.2432582	379.9086208
BCG_1976	1.12494527	1.74E-17	1.06E-16	3686.478256	3879.75935	4993.481767	1886.6859	1976.243565	1894.887361
BCG_1977	0.288945409	0.011781392	0.018211376	377.0376719	404.5006482	429.2016471	360.2984363	331.3521492	297.9675457
BCG_1978	0.341421288	0.007215912	0.011472864	259.7819884	286.9014623	319.8206179	241.3822036	209.6915094	230.9248479
BCG_1979	0.334218791	0.032392929	0.046371182	667.1444061	716.7467627	966.5953991	598.1309016	620.1725301	644.3548176
BCG_1980	0.05785149	0.692891875	0.734339002	2671.610099	2701.739919	3713.010371	2804.293248	2931.724688	2990.84924
BCG_1981c	0.35638197	2.52E-06	6.28E-06	1946.848676	2012.36538	2159.086402	1600.931968	1514.328778	1661.169067
BCG_1982c	0.144082116	0.061698294	0.083885051	898.6232985	841.4424512	908.3381119	766.7434703	832.8313721	797.0631848
BCG_1983c	-0.064697803	0.538578576	0.590597822	597.3974909	666.0574584	564.7390093	636.2905882	592.477425	684.3942066
BCG_1984	0.676359278	3.90E-11	1.51E-10	3477.23751	3386.045527	4183.824366	2274.494808	2321.443266	2314.835371
BCG_1985c	-0.579863199	2.36E-18	1.51E-17	2602.874009	2625.705962	2895.0305	4045.814214	4005.899118	4084.948822
BCG_1986	-0.617142182	1.51E-12	6.54E-12	1109.885694	1081.709754	1281.66032	1771.319406	1773.475832	1777.56264
BCG_1987c	-0.525099652	7.38E-07	1.94E-06	324.4747793	286.9014623	269.8858002	430.4057675	410.4810207	429.2594955
BCG_1988c	-0.499613548	6.58E-05	0.000137171	454.871186	429.8453004	343.5991025	598.1309016	554.8912111	586.6236056
BCG_1989c	-0.023264249	0.795836602	0.824855828	367.9402482	366.9905631	374.5111325	365.6230437	386.7423593	375.2528779
BCG_1990c	0.11043582	0.297082866	0.351219151	847.0712307	847.5251677	694.3317504	739.2329986	717.1053976	758.886093
BCG_1991	-0.264919212	0.011550097	0.01788183	312.344881	339.6183387	349.5437237	370.9476512	423.3394623	408.7742268
BCG_1992	-0.578761719	5.07E-08	1.48E-07	214.2948698	248.377591	228.2734522	342.5497449	344.2105908	345.4561233
BCG_1993c	0.910508031	1.28E-22	1.04E-21	6897.868829	6707.208744	5724.670168	3331.429384	3499.47434	3454.561233
BCG_1994	0.211955708	0.023181384	0.034149757	797.5408127	818.1253712	699.0874473	652.2644105	653.8023004	694.6368409
BCG_1995	-0.277758151	0.002837982	0.004781606	765.1944173	696.4710409	665.7975689	847.5000164	915.9166871	818.4796021
BCG_1996	-0.486171723	1.34E-06	3.45E-06	635.8088355	581.9132132	527.8823582	784.4921618	864.4829207	799.8566305
BCG_1997c	-0.636930822	9.91E-20	6.85E-19	772.2701913	762.3671365	735.9440985	1218.447668	1173.085519	1140.657011
BCG_1998c	-0.147760123	0.109896637	0.142407876	580.2134683	516.0171177	588.5174939	647.8272377	594.4556468	622.0072517
BCG_1999c	0.035134727	0.867206419	0.887650923	404.3299431	501.8241125	724.0548562	508.5000098	535.1089932	545.6530681
BCG_2000	-0.276370876	0.000645626	0.001185348	589.310892	548.4582724	570.6836305	701.073312	657.758744	709.5352182
BCG_2001A	-0.372483116	0.007408327	0.011750421	341.6588019	310.2185423	393.5339202	416.2068143	511.3703318	424.6037526
BCG_2001c	-0.38443862	9.24E-05	0.00018936	507.4340786	571.7753524	620.6184481	740.1204332	726.0073956	749.5746072
BCG_2002c	-0.656370558	1.17E-10	4.38E-10	584.2567677	607.2578654	721.6770077	1016.112585	1001.969335	992.6043867
BCG_2003	0.308562167	0.061853358	0.084066948	113.2123841	109.4888973	129.5927411	93.18063008	85.06353682	105.2197896
BCG_2004	0.041374126	0.685027473	0.727174515	780.3567901	761.3533504	928.5498238	796.0288112	812.0600433	789.6139961
BCG_2005c	0.181816593	0.120615115	0.154824665	745.988745	623.4784428	758.5336588	614.9921585	679.5191837	581.0367141
BCG_2006c	0.361713706	0.027362106	0.039585383	633.7871858	532.237695	809.6574007	508.5000098	533.1307715	494.4398962
BCG_2007c	0.337550532	0.013636695	0.020956275	649.9603835	646.7955227	832.2469611	541.335089	615.2269756	527.0300965
BCG_2008c	0.554959832	9.57E-07	2.50E-06	864.2552533	862.731959	1054.575792	604.3429436	666.660742	621.0761031
BCG_2009c	0.759404706	2.58E-24	2.26E-23	5972.964084	6218.56385	6835.125399	3679.303736	3844.674042	3714.351687
BCG_2010c	0.667227966	5.70E-13	2.57E-12	1076.528473	991.4827919	1133.044791	708.1727886	679.5191837	626.6629946
BCG_2011c	1.039931658	3.14E-15	1.66E-14	997.6841345	936.7383433	1237.670124	543.9973927	509.39211	487.9218561
BCG_2012	0.067689463	0.663679216	0.70851029	397.2541691	460.258883	313.8759968	364.7356092	395.6443573	359.423352
BCG_2013	-0.020988464	0.884134194	0.901883452	18085.67835	18491.4582	13225.59314	16167.28304	17737.72565	16630.31365
BCG_2014	-0.351185325	0.217111314	0.263130921	18258.5294	18425.56211	8088.251538	18849.11031	19195.67511	19068.99178
BCG_2015c	-0.471059786	0.113866826	0.147118323	8190.713822	8171.115852	3433.613177	9172.523738	8915.845592	9352.456341
[truncated: 1,952 more rows]
