# Supplementary material for: Azetidines Kill Multidrug-Resistant Mycobacterium tuberculosis without Detectable Resistance by Blocking Mycolate Assembly
Source: J Med Chem. 2024 Feb 8;67(4):2529–48. doi: 10.1021/acs.jmedchem.3c01643 (PMC10895678; doi:10.1021/acs.jmedchem.3c01643)
Supplement: Supplementary file 2 — jm3c01643_si_002.zip [file jm3c01643_si_002.zip › CSV file/All azetidine CN MIC data.csv]

Compound	MIC50 smegmatis	MIC99 smegmatis	MIC50 BCG	MIC99 BCG	MIC50 H37Rv	MIC99 H37Rv	MIC50 C. glutamicum	MIC99 C. glutamicum	Graph smegmatis	Graph BCG	Graph H37Rv	Graph c.g
BGAz-002	49 uM	62 uM	14 uM	15 uM			43	49	yes	yes	yes	yes
BGAz-003	19 uM	26 uM	21 uM	25 uM			12	12	yes	yes	yes	yes
BGAz-004	6 uM	14 uM	15 uM	14 uM			12	12	yes	yes	yes	yes
BGAZ-005	9 uM	24 uM	20 uM	21 uM					yes	yes
BGAz-006	11 uM	14 uM	12 uM	11 uM			17	25	yes	yes		yes
BGAz-007	8 uM	23 uM	23 uM	24 uM					yes	yes
BGAz-008	15 uM	23 uM	31 uM	26 uM					yes	yes	yes
BGAz-009	16 uM	29 uM	18 uM	30 uM					yes	yes
BGAz-011	19 uM	87 uM	47 uM	45 uM					yes	yes
BGAz-012	> 100 uM	80 uM	48 uM	48 uM	27 uM	28 uM			yes	yes	yes
BGAz-013	32 uM	94 uM	53 uM	51 uM					yes	yes
BGAz-014	N/A	N/A	N/A	N/A	> 100 uM	> 100 uM			yes	yes	yes
BGAz-015	31 uM	> 100 uM	47 uM	56 uM					yes	yes	yes
BGAz-016	34 uM	> 100 uM	48 uM	60 uM					yes	yes
