# Supplementary material for: Azetidines Kill Multidrug-Resistant Mycobacterium tuberculosis without Detectable Resistance by Blocking Mycolate Assembly
Source: J Med Chem. 2024 Feb 8;67(4):2529–48. doi: 10.1021/acs.jmedchem.3c01643 (PMC10895678; doi:10.1021/acs.jmedchem.3c01643)
Supplement: Supplementary file 2 — jm3c01643_si_002.zip [file jm3c01643_si_002.zip › CSV file/Molecular Formula string.csv]

BGAz-001	BrC1=CC=CC=C1CC2[C@@H](C3=CC=CC=C3)C[C@H]2CN4CCCC4
BGAz-002	FC(OC1=CC=CC=C1CC2[C@@H](C3=CC=C(OC(F)(F)F)C=C3)C[C@H]2CN4CCCC4)(F)F
BGAz-003	BrC1=CC=CC=C1CC2[C@@H](C3=CC(C(F)(F)F)=CC(C(F)(F)F)=C3)C[C@H]2CN4CCCC4
BGAz-004	BrC1=CC=CC=C1CC2[C@@H](C3=CC(Br)=CC(Br)=C3)C[C@H]2CN4CCCC4
BGAz-005	CNC[C@H]1C(CC2=CC=CC=C2OC(F)(F)F)[C@@H](C3=CC=C(OC(F)(F)F)C=C3)C1
BGAz-006	BrC1=CC=CC=C1CC2[C@@H](C3=CC(Cl)=CC(Cl)=C3)C[C@H]2CN4CCCC4
BGAz-007	BrC1=CC=CC=C1CC2[C@@H](C3=CC=C(OC(F)(F)F)C=C3)C[C@H]2CNC(C)C
BGAz-008	CC(C)NC[C@H]1C(CC2=CC=CC=C2OC(F)(F)F)[C@@H](C3=CC=C(OC(F)(F)F)C=C3)C1
BGAz-009	FC(OC1=CC=CC=C1CC2[C@@H](C3=CC=C(OC(F)(F)F)C=C3)C[C@H]2CNCCOC)(F)F
BGAz-010	BrC1=CC=CC=C1CC2[C@@H](C3=CC=C(OC)C=C3)C[C@H]2CN4CCCC4
BGAz-011	CC(C)NC[C@H]1C(CC2=CC=CC=C2OC(F)(F)F)[C@@H](C3=CC=CC=C3)C1
BGAz-012	BrC1=CC=CC=C1CC2[C@@H](C3=CC(Br)=CC(Br)=C3)C[C@H]2CN(C)C
BGAz-013	BrC1=CC=CC=C1CC2[C@@H](C3=CC=CC=C3)C[C@H]2CNC(C)C
BGAz-014	BrC1=CC=CC=C1CC2[C@@H](C3=CC(Br)=CC(Br)=C3)C[C@H]2CNCC#C
BGAz-015	BrC1=CC=CC=C1CC2[C@@H](C3=CC=CC=C3)C[C@H]2CN4CC(C5=CC=C(OC(F)(F)F)C=C5)CCC4
BGAz-016	BrC1=CC=CC=C1CC2[C@@H](C3=CC=CC=C3)C[C@H]2CN4CC(C5=CC=C(C(F)(F)F)C=C5)CCC4
